# Supplementary material for: Differential Diel Translation of Transcripts With Roles in the Transfer and Utilization of Iron-Sulfur Clusters in Arabidopsis
Source: Front Plant Sci. 2018 Nov 13;9:1641. doi: 10.3389/fpls.2018.01641 (PMC6243122; doi:10.3389/fpls.2018.01641)
Supplement: Supplementary file 2 [file Table_2.XLS]

## Sheet: Fe-S_assembly proteins
Supplementary Dataset 2. Fe-S Cluster Assembly Proteins in Arabidopsis
Short name	AGI code	Localization	Pathway	Proposed functions
ADX1/MDFX2	AT4G21090	Mitochondria	ISC	Electron transfer, Electron donation
ADX2/MDFX1	AT4G05450	Mitochondria	ISC	Electron transfer, Electron donation
ADXR/MFDR	AT4G32360	Mitochondria	ISC	Reductase,Electron donation/Electron transfer
AE7/CIA2	AT1G68310	Cytosol	CIA	Formation of a complex and association with target Fe-S proteins/DUF59 domain
Alpha-helical ferredoxinb	AT1G79010	Mitochondria	ISC	Interaction with other proteins involved in mitochondrial iron–sulfur cluster assembly
Alpha-helical ferredoxinb	AT1G16700	Mitochondria	ISC	Interaction with other proteins involved in mitochondrial iron–sulfur cluster assembly
ATM3/STA1/ABCB25	AT5G58270	Cytosol	CIA	Cysteine desulfurase (Persulfide generation)/ABC transporter
BolA domain of SUFE1		Plastids	SUF	Interaction with glutaredoxins
BolA?b		Mitochondria, Cytosol	ISC, CIA	Interaction with glutaredoxins
CIA1/emb1345	AT2G26060	Cytosol	CIA	Formation of a complex and association with target Fe-S proteins/WD40 protein
DRE2/CIAPIN1	AT5G18400	Cytosol	CIA	Electron transfer,Electron donation/Electron transfer
FH/frataxin	AT4G03240	Mitochondria	ISC	Putative Fe donor,regulator of NFS1
GRX?b		Cytosol	CIA	Glutathione-dependent redoxins
GRXS14	AT3G54900	Plastids	SUF	Glutathione-dependent redoxins/ 2Fe-2S transfer
GRXS15	AT3G15660	Mitochondria	ISC	Glutathione-dependent redoxins/ Glutaredoxin
GRXS16	AT2G38270	Plastids	SUF	Glutathione-dependent redoxins/ 2Fe-3S transfer
GRXS17	AT4G04950	Cytosol	CIA	mediate [2Fe-2S] cluster delivery to cytosolic protein targets
HCF101	AT3G24430	Plastids	SUF	Assembly of Fe-S clusters on selected proteins, ATP dependent /4Fe-4S insertion
HSCA1/mtHSC70-1	AT4G37910	Mitochondria	ISC, CIA	HSP70-type chaperone
HSCA2/mtHSC70-5	AT5G09590	Mitochondria	ISC	HSP70-type chaperone
HSCB	AT5G06410	Mitochondria	ISC, CIA	Co-chaperone
IBA57	AT4G12130	Mitochondria	ISC	Assembly of Fe-S clusters on aconitase and radical SAM proteins in yeast/Aminomethyltransferase
IBA57.2	AT1G60990	Plastids	SUF	Glycine cleavage T-protein family
INDH	AT4G19540	Mitochondria	ISC	Assembly of Fe-S clusters on selected proteins, ATP dependent/ Cluster transfer/insertion
ISA1/ISCA2	AT2G16710	Mitochondria	ISC	Fe-S carrier (A-type), Fe donor?/Cluster transfer
ISCA3	AT2G36260	Mitochondria	ISC	Fe-S carrier (A-type), Fe donor? / Cluster transfer
ISCA4	AT5G03905	Mitochondria	ISC	Fe-S carrier (A-type),Fe donor? / Cluster transfer
ISD11	AT5G61220	Mitochondria	ISC	Necessary for NFS2 and NFS1 activity, respectively/Interacting with NFS1
ISU1/IscU1	AT4G22220	Mitochondria	ISC	Fe-S cluster scaffold
ISU2/IscU2	AT3G01020	Mitochondria	ISC	Fe-S cluster scaffold
ISU3/IscU3	AT4G04080	Mitochondria	ISC	Fe-S cluster scaffold
MET18/MMS19	AT5G48120	Cytosol	CIA	Formation of a complex and association with target Fe-S proteins
MGE1ab	AT4G26780	Mitochondria	ISC	Co-chaperone GrpE family protein
MGE1bb	AT5G55200	Mitochondria	ISC	Co-chaperone GrpE family protein
MIP18/ CIA2B	AT3G09380	Cytosol	CIA	Formation of a complex and association with target Fe-S proteins/DUF59 domain
NAR1/GOLLUM	AT4G16440	Cytosol	CIA	Formation of a complex and association with target Fe-S proteins/[FeFe]-hydrogenase-like
NBP35	AT5G50960	Cytosol	CIA	Fe-S cluster scaffold
NFS1/NifS1	AT5G65720	Mitochondria	ISC	Cysteine desulfurase (Persulfide generation)
NFS2/CpNifS/CpSufS	AT1G08490	Plastids	SUF	Cysteine desulfurase (Persulfide generation)
NFU1	AT4G01940	Plastids	SUF	Fe-S carrier
NFU2/CnfU	AT5G49940	Plastids	SUF	Fe-S carrier
NFU3	AT4G25910	Plastids	SUF	Fe-S carrier
NFU4/NFU-III	AT3G20970	Mitochondria	ISC	Fe-S carrier
NFU5/NFU-I	AT1G51390	Mitochondria	ISC	Fe-S carrier
SUFA/CpIscA	AT1G10500	Plastids	SUF	Fe-S carrier (A-type), Fe donor? / Cluster transfer
SUFB/NAP1	AT4G04770	Plastids	SUF	Fe-S cluster scaffold
SUFC/NAP7	AT3G10670	Plastids	SUF	Fe-S cluster scaffold
SUFD/NAP6	AT1G32500	Plastids	SUF	Fe-S cluster scaffold
SUFE1-BolAa	AT4G26500	Plastids, Mitochondria	SUF, ISC	Necessary for NFS2 and NFS1 activity,respectively/Interacting with NFS1
SUFE2	AT1G67810	Plastids	SUF	Necessary for NFS2 and NFS1 activity, respectively
SUFE3-NADAa	AT5G50210	Plastids	SUF	Necessary for NFS2 and NFS1 activity,respectively; Quinolinate synthase
TAH18/ATR3	AT3G02280	Cytosol	CIA	Reductase, Electron donation/Electron transfer
a BolA and NADA are protein domains of SUFE1 and SUFE3, respectively.
b The existence of this putative assembly protein is based on studies in yeast or human cells and the presence of candidate genes in the Arabidopsis genome.
