# Supplementary material for: Differential Diel Translation of Transcripts With Roles in the Transfer and Utilization of Iron-Sulfur Clusters in Arabidopsis
Source: Front Plant Sci. 2018 Nov 13;9:1641. doi: 10.3389/fpls.2018.01641 (PMC6243122; doi:10.3389/fpls.2018.01641)
Supplement: Supplementary file 3 [file Table_3.XLS]

## Sheet: Sheet1
Supplementary Dataset 3. Translation State of Fe-S Cluster Assembly Proteins in Arabidopsis
			ZT0			ZT6			ZT12			ZT18			Average	Average	Average	Average
TAIR ID	Short name	Localization	6am_1	6am_2	6am_3	12pm_1	12pm_2	12pm_3	6pm_1	6pm_2	6pm_3	12am_1	12am_2	12am_3	6AM ZT0	12pm ZT6	6pm ZT12	12am ZT18	SAM FDR 10%	ANOVA p < 0.05	Delta > 0.7
AT4G21090	ADX1/MDFX2	Mitochondria	2.30871	2.15568	2.14225	2.09171	2.33542	2.6526	2.10213	1.97388	2.57631	2.51752	2.48677	3.05185	2.20221	2.35991	2.21744	2.68538
AT4G05450	ADX2/MDFX1	Mitochondria	3.01485	2.95954	2.51517	2.66128	2.91775	2.92133	2.84113	2.94619	2.77675	3.49089	2.86666	3.10327	2.82985	2.83345	2.85469	3.15361
AT4G32360	ADXR/MFDR	Mitochondria	2.73434	2.10961	2.17534	2.5273	2.45096	2.90724	2.63789	2.7006	2.52146	2.27522	2.0805	2.91102	2.33976	2.6285	2.61998	2.42225
AT1G16700	Alpha-helical ferredoxin	Mitochondria	3.44056	3.55135	3.99722	3.08196	3.25259	3.41023	3.409	3.4868	3.81865	3.74828	4.18295	3.95065	3.66304	3.24826	3.57148	3.96063		X	X
AT5G58270	ATM3/STA1/ABCB25	Cytosol	3.41463	3.95877	4.22059	4.1187	3.85412	4.00308	4.34969	4.20056	4.12153	4.22211	3.67462	4.19787	3.86466	3.99197	4.22393	4.03153
AT2G26060	CIA1/emb1345	Cytosol	2.95256	3.05101	3.41845	3.18363	3.5255	3.54892	3.18864	2.60779	4.08866	3.50581	3.34985	3.36262	3.14067	3.41935	3.29503	3.40609
AT5G18400	DRE2/CIAPIN1	Cytosol	3.14196	2.78714	3.64364	3.75392	3.34909	3.72105	3.50232	3.06109	3.9542	3.81434	3.659	3.54188	3.19091	3.60802	3.50587	3.67174
AT4G03240	FH/frataxin	Mitochondria	2.60967	2.48112	2.6016	2.07859	2.31598	2.39069	2.31451	2.65049	2.47258	2.82482	2.65342	2.5741	2.56413	2.26175	2.47919	2.68411		X
AT3G54900	GRXS14	Plastids	4.20074	4.9463	4.37628	3.50425	3.62584	3.6969	3.25338	3.84519	4.58344	4.38066	4.6855	4.96993	4.50777	3.609	3.894	4.6787	X	X	X
AT3G15660	GRXS15	Mitochondria	2.93257	3.206	2.71652	2.44571	2.52084	2.4964	2.64623	2.79445	2.89329	3.3751	3.08643	2.9714	2.9517	2.48765	2.77799	3.14431	X	X
AT2G38270	GRXS16	Plastids	2.70105	3.16222	3.57735	3.36894	3.86078	3.69738	3.70549	3.89493	3.86367	3.92029	3.28629	3.96378	3.14687	3.64236	3.82136	3.72346
AT4G04950	GRXS17	Cytosol	4.02528	4.26	4.30081	3.17866	4.1643	3.73712	3.67001	4.44932	4.18112	3.97077	4.72525	4.0872	4.19537	3.69336	4.10015	4.26107
AT3G24430	HCF101	Plastids	3.68975	3.64775	4.01269	3.4697	3.62422	3.56335	3.50822	3.78168	3.63719	3.56662	3.84628	3.57005	3.7834	3.55242	3.64236	3.66098
AT4G37910	HSCA1/mtHSC70-1	Mitochondria	3.50842	3.78175	4.44988	3.48134	4.29638	3.87123	4.00041	4.23995	4.40344	3.75312	4.32579	4.44091	3.91335	3.88299	4.2146	4.17327
AT5G09590	HSCA2/mtHSC70-5	Mitochondria	3.52362	4.34159	4.9683	4.58399	4.64966	5.04143	4.76145	5.09566	4.87688	3.72025	4.28592	4.16578	4.27783	4.75836	4.91133	4.05732	X		X
AT5G06410	HSCB	Mitochondria	3.00458	2.75302	2.83736	2.47861	2.65808	2.43637	2.53661	2.99693	2.92972	3.16133	2.75991	2.94062	2.86499	2.52435	2.82108	2.95395
AT4G12130	IBA57	Mitochondria	3.68723	3.66231	3.45966	3.66507	3.31066	3.57259	4.00591	4.07015	3.86068	3.77806	4.41512	3.55526	3.60306	3.51611	3.97891	3.91615
AT1G60990	IBA57.2	Plastids	3.57934	3.98513	4.32981	3.45697	3.16035	3.72397	3.12892	3.43462	3.29177	3.68031	4.12528	2.55767	3.96476	3.4471	3.2851	3.45442
AT4G19540	INDH	Mitochondria	2.42083	2.41869	2.96055	2.95195	2.47561	2.57989	2.55232	2.9398	2.36574	2.35709	2.69797	2.1906	2.60002	2.66915	2.61929	2.41522
AT2G16710	ISCA2/ ISA1	Mitochondria	2.71162	3.14353	2.4547	2.15013	2.11201	2.00645	2.15387	2.06201	2.40617	2.86159	2.80665	2.82802	2.76995	2.08953	2.20735	2.83209	X	X	X
AT5G03905	ISCA4	Mitochondria	2.86322	2.53339	2.97367	2.56062	2.32845	2.01853	2.14016	2.32532	2.18352	2.2958	2.19062	2.14178	2.7901	2.30253	2.21633	2.2094		X
AT5G61220	ISD11	Mitochondria	3.41065	3.68772	3.08625	2.4554	2.93608	3.22581	2.63438	2.68401	3.43354	3.38787	3.76671	3.54596	3.39487	2.87243	2.91731	3.56685
AT4G22220	ISU1/IscU1	Mitochondria	4.8078	4.89895	4.66689	4.5712	4.42865	4.59882	4.37984	3.81787	4.92208	5.06328	4.90027	4.59404	4.79121	4.53289	4.37326	4.85253
AT5G55200	MGE1b	Mitochondria	3.18534	2.83972	3.50153	3.41008	3.15197	3.29952	3.43552	3.05019	3.19474	3.78196	3.69913	3.01803	3.17553	3.28719	3.22682	3.49971
AT4G16440	NAR1/GOLLUM	Cytosol	3.30476	3.5198	3.46334	3.45042	3.35937	3.31668	3.4311	2.90736	3.10506	2.88341	3.59806	2.8761	3.4293	3.37549	3.14784	3.11919
AT5G50960	NBP35	Cytosol	3.69772	3.80827	3.79902	4.36332	4.40904	4.50977	4.58202	4.19051	4.1256	4.11257	3.62907	4.09751	3.76834	4.42738	4.29938	3.94638	X	X
AT5G65720	NFS1/NifS1	Mitochondria	4.11903	3.97088	3.80928	3.38402	3.64044	4.15141	3.51382	4.2973	3.48484	3.90325	4.56738	3.81355	3.9664	3.72529	3.76532	4.09473
AT1G08490	NFS2/CpNifS/CpSufS	Plastids	2.95596	2.91285	3.4102	2.89794	3.1412	3.30789	3.22613	3.11958	3.21056	3.08009	3.32123	3.62153	3.093	3.11568	3.18542	3.34095
AT4G01940	NFU1	Plastids	2.78587	2.90066	3.11556	2.61693	2.30215	2.10873	2.39824	2.7584	2.44925	3.16435	2.98368	2.91427	2.93403	2.3426	2.5353	3.02077	X	X
AT5G49940	NFU2/CnfU	Plastids	3.27536	3.80972	3.42707	2.94954	3.25964	3.16203	3.1592	3.72456	3.57586	3.70004	3.65428	3.60042	3.50405	3.12373	3.48654	3.65158
AT4G25910	NFU3	Plastids	1.70563	1.65799	1.69031	1.73111	1.83267	1.63859	1.67101	1.62238	1.80512	1.66985	1.79048	1.62754	1.68464	1.73412	1.6995	1.69596
AT3G20970	NFU4/NFU-III	Mitochondria	2.92509	3.0536	3.20257	2.90449	3.15468	2.90258	2.60032	3.19248	3.66308	4.19353	3.78619	3.69199	3.06042	2.98725	3.15196	3.89057	X	X	X
AT1G10500	SUFA/CpIscA	Plastids	3.78206	3.51722	3.28164	2.75548	3.15475	2.93764	3.12232	2.9976	3.22453	3.69535	3.36617	3.75671	3.52697	2.94929	3.11482	3.60607	X	X
AT4G04770	SUFB/NAP1	Plastids	4.22062	4.54338	4.80206	4.10778	4.13841	4.40353	4.16855	4.22041	4.08482	4.43805	4.1865	4.33639	4.52202	4.21657	4.15793	4.32031
AT3G10670	SUFC/NAP7	Plastids	2.82505	3.05122	2.94448	3.2744	3.69414	3.51783	3.17257	2.58425	4.10694	3.2105	3.72264	3.61484	2.94025	3.49546	3.28792	3.51599
AT1G32500	SUFD/NAP6	Plastids	4.37112	4.24578	4.53974	4.52686	5.01772	5.00501	4.72721	4.50657	5.03041	4.41716	4.74436	3.93405	4.38555	4.84987	4.75473	4.36519
AT4G26500	SUFE1-BolA	Mitochondria	3.82715	3.53465	4.2928	3.80202	4.08682	3.61693	4.09839	3.35334	4.37091	4.001	4.11168	3.42557	3.88487	3.83525	3.94088	3.84608
AT1G67810	SUFE2	Plastids	2.56654	2.25911	2.42323	3.45169	3.19044	3.7222	3.98017	3.14958	4.09311	2.8942	2.69657	3.47743	2.41629	3.45478	3.74095	3.02273	X	X	X
AT5G50210	SUFE3-NADA	Plastids	2.9736	2.8828	2.92345	3.69652	3.59605	3.82317	3.68166	3.66965	3.25823	3.0904	3.37991	3.87812	2.92662	3.70524	3.53651	3.44947	X	X	X
The data indicate the translation states (TL), calculated as described in methods, which are an estimate of the number of ribosomes per mRNA. The triplicate datasets are from three biological replicates.
