# Supplementary material for: Differential Diel Translation of Transcripts With Roles in the Transfer and Utilization of Iron-Sulfur Clusters in Arabidopsis
Source: Front Plant Sci. 2018 Nov 13;9:1641. doi: 10.3389/fpls.2018.01641 (PMC6243122; doi:10.3389/fpls.2018.01641)
Supplement: Supplementary file 4 [file Table_4.XLS]

## Sheet: Sheet1
Supplementary Dataset 4. Translation State of Fe-S Cluster Utilizing Proteins in Arabidopsis
			ZT0			ZT6			ZT12			ZT18			Average	Average	Average	Average
TAIR ID	Short name	Localization	6am_1	6am_2	6am_3	12pm_1	12pm_2	12pm_3	6pm_1	6pm_2	6pm_3	12am_1	12am_2	12am_3	6AM ZT0	12pm ZT6	6pm ZT12	12am ZT18	SAM FDR 10%	ANOVA p < 0.05	Delta > 0.7
AT4G02580	24-kDa	Mitochondria	2.71	2.43	3.11	3.15	3.42	2.75	3.07	3.33	3.63	3.1	3.44	2.96	2.75	3.11	3.34	3.17
AT5G08530	51-kDa	Mitochondria	2.92	3.29	3.07	3.1	3.33	3.46	2.74	3.25	3.89	3.5	3.63	3.79	3.09	3.3	3.3	3.64
AT5G37510	75-kDa	Mitochondria	3.8	3.92	3.84	3.78	4.05	4.26	3.67	3.77	4.22	3.83	4.52	4.01	3.85	4.03	3.89	4.12
AT5G20960	AAO1	Cytosol	3.91	3.66	3.83	4.81	4.28	4.09	4.75	3.59	4	3.84	3.91	3.83	3.8	4.39	4.11	3.86
AT3G43600	AAO2	Cytosol	3.87	3.97	4.16	4.54	3.76	4.64	3.95	3.52	3.79	3.77	4.62	3.31	4	4.31	3.75	3.9
AT2G27150	AAO3	Cytosol	3.45	2.66	3.67	3.49	3.05	2.65	3.45	2.81	2.85	2.78	2.74	2.67	3.26	3.06	3.04	2.73
AT4G19210	ABCE2(RLI2)	Cytosol(P)	3.72	3.47	3.79	3.36	3.83	3.81	3.44	3.58	3.87	4.46	3.92	4.03	3.66	3.67	3.63	4.14
AT4G35830	ACO1	Cytosol	2.9	3.13	3.23	3.14	3.47	3.43	3.1	3.15	3.23	3.01	3.03	3.04	3.09	3.35	3.16	3.02
AT4G26970	ACO2	Mitochondria	4.05	3.89	4.58	4.51	4.11	4.77	4.71	4.73	4.12	4	4.19	3.62	4.17	4.47	4.52	3.93
AT2G05710	ACO3	Mitochondria	3.85	3.79	4.23	4.51	4.28	4.39	4.28	3.81	3.92	3.95	3.78	3.67	3.96	4.4	4.01	3.8		X
AT4G04610	Apr1	Plastids	4.44	4.1	5	4.66	4.37	4.78	4.21	3.62	4.06	3.62	3.95	3.73	4.51	4.6	3.97	3.77	X	X	X
AT1G62180	Apr2	Plastids	3.75	3.81	4.32	3.66	3.91	4.07	3.99	3.98	3.67	4.04	3.43	3.42	3.96	3.88	3.88	3.63
AT4G21990	Apr3	Plastids	3.69	3.63	4.31	3.79	4.01	3.71	3.54	3.23	3.7	3.86	3.31	3.18	3.88	3.84	3.49	3.45
AT2G43360	BIO2	Mitochondria	3.86	3.58	3.96	4.19	4.53	4.28	3.97	3.61	4.43	3.81	4.31	3.49	3.8	4.33	4	3.87
AT1G44446	CAO	Plastidenvelope	3.39	3.35	3.62	3.42	3.08	3.88	3.26	3.12	3.38	3.02	3.13	2.83	3.45	3.46	3.25	2.99
AT5G23240	DJC76	Plastids	2.92	3.18	2.71	3.35	3.07	3.51	4.02	3.47	3.99	3.29	3.44	2.94	2.94	3.31	3.83	3.22	X	X	X
AT2G42750	DJC77	Plastids	4.02	3.74	4.6	3.93	3.79	4.11	3.9	3.59	4.05	3.91	3.68	3.38	4.12	3.94	3.85	3.66
AT3G19630	CFR2	Cytosol	2.018	2.68125	2.47109	2.03855	2.46877	2.32541	2.10019	2.28871	2.82067	2.07268	2.34447	2.57557	2.39011	2.27758	2.40319	2.33091
AT2G39670	CFR1	Cytosol	3.63926	3.67562	4.58282	4.09133	4.17207	4.32707	4.04541	4.21637	4.43337	3.98979	4.4833	3.72802	3.9659	4.19683	4.23172	4.06703
AT4G29890	CMO	Plastids	2.91	1.96	2.53	2.92	2.56	2.34	2.62	2.23	2.73	2.63	2.21	1.68	2.47	2.61	2.53	2.17
AT2G31955	CNX2	Mitochondria	2.49	3.19	3.4	3.07	2.62	3.03	2.94	2.79	2.88	2.79	3.27	2.78	3.02	2.91	2.87	2.95
AT3G23940	DHAD	Plastids(P)	3.48	3.72	4.15	4.91	4.68	4.58	4.98	3.94	4.71	3.88	4.37	3.31	3.78	4.72	4.55	3.86	X		X
AT3G10010	DML2	Nucleus	3.09	3.58	3.42	3.08	3.35	3.55	3.06	3.37	3.28	3.27	3.06	3.18	3.36	3.33	3.24	3.17
AT1G79950	DNA helicase	Nucleus	3.38	3.19	3.45	2.52	2.56	3.09	3.29	2.75	2.72	2.7	3.22	2.82	3.34	2.72	2.92	2.91
AT3G59630	DPH2	Nucleus(P)	3.28	3.1	4.16	4.08	4.06	3.71	4.28	3.54	4.25	3.42	3.72	3.29	3.51	3.95	4.02	3.48
AT1G64680	DWARF27B	Plastids (rice homologue)	2.86	2.96	2.91	2.58	2.61	2.45	2.46	2.75	2.22	2.66	2.72	2.62	2.91	2.55	2.47	2.67		X
AT1G03055	DWARF27A	Plastids (rice homologue)	3.19	3.76	3.72	3.72	2.95	3.14	3.47	3.03	3.01	3.21	2.86	2.86	3.56	3.27	3.17	2.98
AT5G50320	ELP3	Nucleus	2.62	2.83	3.1	2.74	2.98	3.14	3.01	2.93	2.78	2.79	2.8	3.1	2.85	2.95	2.91	2.9
AT2G43400	ETF:QO	Mitochondria	2.59	2.81	3.18	3.44	2.97	3.1	3.1	3.02	2.67	2.52	2.84	2.6	2.86	3.17	2.93	2.65
AT1G10960	FD1(PETF2)	Plastids	4.32	4.29	3.46	4.35	4.37	4.35	4.34	3.87	4.36	4.03	3.9	3.84	4.03	4.36	4.19	3.92
AT1G60950	FD2(PETF)	Plastids	3.87	3.84	3.88	3.89	3.75	3.85	3.73	3.33	3.79	3.86	3.88	3.83	3.86	3.83	3.62	3.86
AT2G27510	FD3	Plastids	4.31	4.23	4.21	4.03	3.96	4.01	4.01	4.35	3.88	4.36	4.18	4.04	4.25	4	4.08	4.19
AT2G04700	FTR	Plastids	2.69	2.38	2.48	2.79	2.66	2.74	2.8	2.65	2.89	2.95	2.65	2.55	2.51	2.73	2.78	2.72
AT5G53460	GLT1	Plastids	3.45	3.29	3.79	3.53	3.39	3.26	3.31	3.87	3.07	3.06	2.92	3.2	3.51	3.4	3.42	3.06
AT5G04140	GLU1	Plastids	4.17	4.29	4.56	4.56	4.21	4.61	4.47	4.26	3.79	3.88	4.19	3.8	4.34	4.46	4.17	3.96
AT2G41220	GLU2	Mitochondria	3.97	3.78	4.69	4.31	3.86	4.61	4.12	4.18	3.9	3.31	3.88	3.76	4.15	4.26	4.07	3.65
AT1G04620	HCAR	Plastids	3.07	2.66	3.63	3.38	2.96	3.97	3.9	3.43	3.79	3.64	3.45	3.38	3.12	3.44	3.71	3.49
AT4G13430	IPMI(IIL1)	Plastids	3.76	3.64	3.91	3.19	3.51	3.47	3.7	3.62	3.83	3.69	3.6	3.63	3.77	3.39	3.71	3.64		X
AT5G60600	ISPG	Plastids	3.98	3.66	4.09	4.15	4.12	3.86	4.3	4.23	4.31	3.78	4.04	3.75	3.91	4.04	4.28	3.86		X
AT2G20860	LIP1	Mitochondria	2.87	2.7	2.83	2.34	2.86	2.73	2.65	2.81	3.25	2.66	3.68	3.02	2.8	2.64	2.9	3.12
AT5G08415	LIP1p	Plastids	3.51	3.16	3.21	3.36	3.34	3.28	3.01	3.22	2.75	3.37	2.9	2.69	3.29	3.33	2.99	2.99
AT4G36390	MIAB	Mito/Plastids(P)	3.73	3.61	3.7	3.56	4.22	3.97	3.64	3.95	4.52	3.62	4.13	4.22	3.68	3.91	4.04	3.99
AT5G51720	MitoNEET	Mitochondria, intermembranespace(P)	3.95	4.09	3.72	3.54	3.72	3.51	3.18	4.27	3.94	4.09	3.33	4.24	3.92	3.59	3.8	3.88
AT1G72090	MTAB	Cytosol, endoplasmic reticulum	4.02894	4.5204	4.60373	4.07241	3.85991	3.88914	4.12579	4.27705	4.09859	3.80823	3.77752	3.46384	4.38435	3.94048	4.16714	3.6832	X	X	X
AT2G15620	NIR1	Plastids	3.63	3.64	4.29	3.45	4.01	3.5	3.46	3.54	4.15	3.9	4.02	3.81	3.85	3.65	3.72	3.91
AT2G31450	NTH1	Nucleus	3.8	3.5	3.63	3.63	3.37	4.28	3.53	4.25	3.1	3.04	3.21	2.9	3.64	3.76	3.62	3.05			X
AT3G44880	PAO	Plastids	4.34	3.95	4.16	5.01	4.55	4.55	4.82	4.27	3.96	4.43	4.06	3.76	4.15	4.7	4.35	4.08
AT4G03280	petC	Plastid, thylakoids	3.11	3.24	3.15	3.13	3.02	3.21	3.02	2.78	3.19	2.94	3.33	2.72	3.17	3.12	3	3
AT5G67100	POLA1(ICU2)	Nucleus	3.51615	3.56244	3.81832	3.96285	3.5226	3.55957	4.43403	3.87572	3.37663	3.54054	4.16046	2.74742	3.63231	3.68167	3.89546	3.48281
AT1G67320	POLA3	Nucleus(P)	2.8	3.4	4.12	3.94	3.49	3.48	3.57	3.79	3.74	2.99	2.6	2.87	3.44	3.63	3.7	2.82	X		X
AT5G11770	PSST(20-kDa)	Mitochondria	2.54	2.98	2.95	2.42	3.21	2.82	2.77	2.83	3.2	2.96	3.37	3.34	2.82	2.82	2.93	3.22
AT4G25650	PTC52	Plastids?	3.55	3.4	3.29	3.26	3.63	3.21	3.18	3.11	3.58	3.8	3.3	3.26	3.41	3.37	3.29	3.45
AT1G03190	RAD3(UVH6)	Nucleus	2.93	2.93	2.8	2.63	2.6	2.84	2.67	3.09	2.59	3.19	2.49	3.01	2.89	2.69	2.78	2.9
AT1G67500	REV3	Nucleus	3.29963	3.03051	3.84195	3.63114	3.20451	3.91949	3.63614	3.41496	3.09584	2.64859	2.76675	2.54647	3.3907	3.58505	3.38231	2.65394	X	X	X
AT5G13430	Rieske protein	Mitochondria	2.79	2.67	3.14	2.78	3.31	2.87	2.88	2.61	3.27	3.22	3.49	3.73	2.87	2.99	2.92	3.48
AT1G60230	RlmN	Mitochondria(P)	3.06	3	2.87	2.49	3	2.24	2.38	2.95	3.3	2.94	3.22	2.77	2.98	2.58	2.87	2.98
AT1G60850	RPAC42	Nucleus	3.56	2.46	2.97	3.59	3.9	3.89	4.09	3.89	3.58	3.88	3.49	3.53	2.99	3.79	3.85	3.64	X	X	X
AT1G60620	RPAC43	Nucleus	2.78	2.49	2.76	3.27	2.81	3.06	2.64	3.23	2.6	3.08	2.26	2.8	2.68	3.05	2.83	2.71
AT2G44270	ROL5/ Ncs6p	Cytosol	2.01	2.1	2.24	1.94	1.96	1.64	1.56	1.71	2.17	2.37	1.8	2.52	2.12	1.85	1.81	2.23
AT3G21300	RUMA(TRM2A)	Cytosol	2.69815	2.39041	2.51684	2.81029	3.09511	2.65705	2.65271	3.09933	2.91411	2.36361	2.42648	3.01351	2.53513	2.85415	2.88871	2.6012
AT3G27380	SDH2-1	Mitochondria	3.79	4	4.67	3.81	4.02	3.43	3.42	3.43	4.11	3.95	4.52	3.64	4.15	3.75	3.65	4.04
AT5G04590	SIR1	Plastids	3.4	3.08	3.08	3.35	4.24	3.68	3.17	3.14	4.37	4.36	3.31	3.49	3.19	3.76	3.56	3.72
AT1G50170	SIRB	Plastids	3.35	3.63	3.28	3.06	3.11	2.8	2.93	2.4	3.31	3.43	3.09	3.42	3.42	2.99	2.88	3.31
AT2G29630	THIC	Plastids	2.68	2.87	2.9	2.89	3.05	3.03	2.89	2.91	3.12	2.06	2.99	2.64	2.82	2.99	2.97	2.56
AT2G24820	TIC55	Plastid	3.74	4.14	3.71	3.92	3.81	4.06	3.97	4.09	4.08	3.65	4.14	3.89	3.86	3.93	4.05	3.89
AT1G76170	TtcA	Cytosol	1.49	1.67	1.42	1.54	1.45	1.3	1.64	1.64	1.34	1.68	1.44	1.46	1.53	1.43	1.54	1.53
AT1G75200	TYW1	Cytosol?	3.64	3.91	3.34	3.78	4.09	4	3.75	3.7	4.6	3.63	3.35	3.97	3.63	3.96	4.02	3.65
AT4G34890	XDH1	Cytosol	4.03	3.9	3.97	4.07	3.24	4.38	3.38	3.12	2.87	3.16	3.19	2.55	3.97	3.9	3.12	2.97	X	X	X
The data indicate the translation state (TL), calculated as described in Methods, which are an estimate of the number of ribosomes per mRNA. The triplicate datasets are from three biological replicates.
