# Supplementary material for: Differential Diel Translation of Transcripts With Roles in the Transfer and Utilization of Iron-Sulfur Clusters in Arabidopsis
Source: Front Plant Sci. 2018 Nov 13;9:1641. doi: 10.3389/fpls.2018.01641 (PMC6243122; doi:10.3389/fpls.2018.01641)
Supplement: Supplementary file 5 [file Table_5.XLS]

## Sheet: Zn_containing
Supplementary Dataset 5. This file contains five spreadsheets with Zn, Cu, Mn, Heme, and Fe cation-dependent proteins in Arabidopsis.
AGI code	Annotation
AT1G01020	ARV1 [Arabidopsis thaliana]
AT1G01040	DCL1 (DICER-LIKE1); ATP-dependent helicase/ ribonuclease III [Arabidopsis thaliana]
AT1G01150	unknown protein [Arabidopsis thaliana]
AT1G01210	DNA binding / DNA-directed RNA polymerase/ transcription factor [Arabidopsis thaliana]
AT1G01780	zinc ion binding [Arabidopsis thaliana]
AT1G01880	DNA binding / nuclease [Arabidopsis thaliana]
AT1G02030	nucleic acid binding / transcription factor/ zinc ion binding [Arabidopsis thaliana]
AT1G02040	nucleic acid binding / transcription factor/ zinc ion binding [Arabidopsis thaliana]
AT1G02065	SPL8 (SQUAMOSA PROMOTER BINDING PROTEIN-LIKE 8); DNA binding [Arabidopsis thaliana]
AT1G02070	unknown protein [Arabidopsis thaliana]
AT1G02170	LOL3 (LSD ONE LIKE 3); caspase/ cysteine-type endopeptidase [Arabidopsis thaliana]
AT1G02610	protein binding / ubiquitin-protein ligase/ zinc ion binding [Arabidopsis thaliana]
AT1G02860	ubiquitin-protein ligase/ zinc ion binding [Arabidopsis thaliana]
AT1G03090	MCCA [Arabidopsis thaliana]
AT1G03280	RNA polymerase II transcription factor/ transcription initiation factor [Arabidopsis thaliana]
AT1G03445	BSU1; hydrolase/ protein serine/threonine phosphatase [Arabidopsis thaliana]
AT1G03790	nucleic acid binding / transcription factor [Arabidopsis thaliana]
AT1G03840	nucleic acid binding / transcription factor/ zinc ion binding [Arabidopsis thaliana]
AT1G04020	ATBRCA1; protein binding / transcription coactivator/ ubiquitin-protein ligase/ zinc ion binding [Arabidopsis thaliana]
AT1G04360	protein binding / ubiquitin-protein ligase/ zinc ion binding [Arabidopsis thaliana]
AT1G04445	nucleic acid binding / zinc ion binding [Arabidopsis thaliana]
AT1G04790	protein binding / ubiquitin-protein ligase/ zinc ion binding [Arabidopsis thaliana]
AT1G04850	nucleic acid binding / zinc ion binding [Arabidopsis thaliana]
AT1G04860	UBP2 (UBIQUITIN-SPECIFIC PROTEASE 2); ubiquitin-specific protease [Arabidopsis thaliana]
AT1G04950	TAFII59; DNA binding / transcription initiation factor [Arabidopsis thaliana]
AT1G04990	nucleic acid binding [Arabidopsis thaliana]
AT1G05055	transcription factor [Arabidopsis thaliana]
AT1G05120	ATP binding / ATP-dependent helicase/ DNA binding / helicase/ nucleic acid binding / ubiquitin-protein ligase/ zinc ion binding [Arabidopsis thaliana]
AT1G05140	metalloendopeptidase/ protein binding [Arabidopsis thaliana]
AT1G05200	ATGLR3.4 [Arabidopsis thaliana]
AT1G05300	ZIP5; cation transporter [Arabidopsis thaliana]
AT1G05520	protein binding / transporter [Arabidopsis thaliana]
AT1G05690	protein binding / transcription regulator [Arabidopsis thaliana]
AT1G05830	DNA binding / nucleic acid binding / protein binding / zinc ion binding [Arabidopsis thaliana]
AT1G05880	unknown protein [Arabidopsis thaliana]
AT1G05890	ubiquitin-protein ligase/ zinc ion binding [Arabidopsis thaliana]
AT1G06130	hydroxyacylglutathione hydrolase [Arabidopsis thaliana]
AT1G06330	copper ion binding / metal ion binding [Arabidopsis thaliana]
AT1G06430	FTSH8; ATP-dependent peptidase/ ATPase/ metallopeptidase/ zinc ion binding [Arabidopsis thaliana]
AT1G06570	PDS1 (PHYTOENE DESATURATION 1) [Arabidopsis thaliana]
AT1G06770	protein binding / ubiquitin-protein ligase/ zinc ion binding [Arabidopsis thaliana]
AT1G07010	hydrolase/ protein serine/threonine phosphatase [Arabidopsis thaliana]
AT1G07170	unknown protein [Arabidopsis thaliana]
AT1G07360	RNA binding / nucleic acid binding [Arabidopsis thaliana]
AT1G07510	FTSH10; ATP binding / ATPase/ metalloendopeptidase/ nucleoside-triphosphatase/ nucleotide binding [Arabidopsis thaliana]
AT1G07600	MT1A (METALLOTHIONEIN 1A) [Arabidopsis thaliana]
AT1G07610	MT1C [Arabidopsis thaliana]
AT1G07640	OBP2; DNA binding / transcription factor [Arabidopsis thaliana]
AT1G07645	catalytic/ lactoylglutathione lyase [Arabidopsis thaliana]
AT1G08000	transcription factor [Arabidopsis thaliana]
AT1G08010	transcription factor [Arabidopsis thaliana]
AT1G08050	protein binding / ubiquitin-protein ligase/ zinc ion binding [Arabidopsis thaliana]
AT1G08080	carbonate dehydratase/ zinc ion binding [Arabidopsis thaliana]
AT1G08110	calmodulin binding / lactoylglutathione lyase [Arabidopsis thaliana]
AT1G08290	nucleic acid binding / transcription factor/ zinc ion binding [Arabidopsis thaliana]
AT1G08420	hydrolase/ protein serine/threonine phosphatase [Arabidopsis thaliana]
AT1G08460	histone deacetylase [Arabidopsis thaliana]
AT1G08620	transcription factor [Arabidopsis thaliana]
AT1G08680	ZIGA4; DNA binding [Arabidopsis thaliana]
AT1G08830	CSD1; copper, zinc superoxide dismutase [Arabidopsis thaliana]
AT1G08910	EMB3001; zinc ion binding [Arabidopsis thaliana]
AT1G09280	unknown protein [Arabidopsis thaliana]
AT1G09300	metalloexopeptidase/ metallopeptidase/ methionyl aminopeptidase/ peptidase [Arabidopsis thaliana]
AT1G09620	ATP binding / leucine-tRNA ligase/ tRNA ligase [Arabidopsis thaliana]
AT1G09870	acid phosphatase [Arabidopsis thaliana]
AT1G10170	transcription factor [Arabidopsis thaliana]
AT1G10200	transcription factor/ zinc ion binding [Arabidopsis thaliana]
AT1G10240	unknown protein [Arabidopsis thaliana]
AT1G10320	RNA binding / nucleic acid binding [Arabidopsis thaliana]
AT1G10430	PP2A-2; protein phosphatase type 2A [Arabidopsis thaliana]
AT1G10480	ZFP5 (ZINC FINGER PROTEIN 5); nucleic acid binding / transcription factor/ zinc ion binding [Arabidopsis thaliana]
AT1G10600	unknown protein [Arabidopsis thaliana]
AT1G10870	unknown protein [Arabidopsis thaliana]
AT1G10970	ZIP4 (ZRT, IRT-LIKE PROTEIN); cation transporter [Arabidopsis thaliana]
AT1G11020	protein binding / ubiquitin-protein ligase/ zinc ion binding [Arabidopsis thaliana]
AT1G11100	ATP binding / ATP-dependent helicase/ DNA binding / helicase/ nucleic acid binding / ubiquitin-protein ligase/ zinc ion binding [Arabidopsis thaliana]
AT1G11190	BFN1 (BIFUNCTIONAL NUCLEASE I); nucleic acid binding [Arabidopsis thaliana]
AT1G11475	DNA-directed RNA polymerase [Arabidopsis thaliana]
AT1G11490	nucleic acid binding / transcription factor/ zinc ion binding [Arabidopsis thaliana]
AT1G11800	hydrolase [Arabidopsis thaliana]
AT1G11840	ATGLX1 (GLYOXALASE I HOMOLOG); lactoylglutathione lyase [Arabidopsis thaliana]
AT1G12440	DNA binding / zinc ion binding [Arabidopsis thaliana]
AT1G12760	protein binding / ubiquitin-protein ligase/ zinc ion binding [Arabidopsis thaliana]
AT1G13170	oxysterol binding [Arabidopsis thaliana]
AT1G13195	protein binding / ubiquitin-protein ligase/ zinc ion binding [Arabidopsis thaliana]
AT1G13270	MAP1C (METHIONINE AMINOPEPTIDASE 1B); metalloexopeptidase [Arabidopsis thaliana]
AT1G13290	transcription factor [Arabidopsis thaliana]
AT1G13400	nucleic acid binding / zinc ion binding [Arabidopsis thaliana]
AT1G13635	DNA-3-methyladenine glycosylase I/ catalytic [Arabidopsis thaliana]
AT1G13750	hydrolase/ protein serine/threonine phosphatase [Arabidopsis thaliana]
AT1G13790	unknown protein [Arabidopsis thaliana]
AT1G13900	hydrolase/ protein serine/threonine phosphatase [Arabidopsis thaliana]
AT1G13960	WRKY4; transcription factor [Arabidopsis thaliana]
AT1G14060	unknown protein [Arabidopsis thaliana]
AT1G14200	protein binding / ubiquitin-protein ligase/ zinc ion binding [Arabidopsis thaliana]
AT1G14260	protein binding / ubiquitin-protein ligase/ zinc ion binding [Arabidopsis thaliana]
AT1G14270	prenyl-dependent CAAX protease [Arabidopsis thaliana]
AT1G14440	transcription factor [Arabidopsis thaliana]
AT1G14460	nucleoside-triphosphatase/ nucleotide binding [Arabidopsis thaliana]
AT1G14510	DNA binding / protein binding / zinc ion binding [Arabidopsis thaliana]
AT1G14580	nucleic acid binding / transcription factor/ zinc ion binding [Arabidopsis thaliana]
AT1G14610	TWN2 (TWIN 2); ATP binding / tRNA ligase/ valine-tRNA ligase [Arabidopsis thaliana]
AT1G14680	unknown protein [Arabidopsis thaliana]
AT1G14685	unknown protein [Arabidopsis thaliana]
AT1G14687	transcription factor [Arabidopsis thaliana]
AT1G14700	hydrolase/ protein serine/threonine phosphatase [Arabidopsis thaliana]
AT1G15100	RHA2A; protein binding / ubiquitin-protein ligase/ zinc ion binding [Arabidopsis thaliana]
AT1G15250	structural constituent of ribosome [Arabidopsis thaliana]
AT1G15380	lactoylglutathione lyase [Arabidopsis thaliana]
AT1G15430	unknown protein [Arabidopsis thaliana]
AT1G15910	unknown protein [Arabidopsis thaliana]
AT1G15960	NRAMP6; metal ion transporter [Arabidopsis thaliana]
AT1G15970	DNA-3-methyladenine glycosylase I [Arabidopsis thaliana]
AT1G16310	cation transporter [Arabidopsis thaliana]
AT1G16680	heat shock protein binding / unfolded protein binding [Arabidopsis thaliana]
AT1G16710	transcription cofactor/ zinc ion binding [Arabidopsis thaliana]
AT1G17110	UBP15 (UBIQUITIN-SPECIFIC PROTEASE 15); cysteine-type endopeptidase/ ubiquitin thiolesterase/ ubiquitin-specific protease [Arabidopsis thaliana]
AT1G17145	ubiquitin-protein ligase/ zinc ion binding [Arabidopsis thaliana]
AT1G17210	unknown protein [Arabidopsis thaliana]
AT1G17770	SUVH7 (SU(VAR)3-9 HOMOLOG 7); histone-lysine N-methyltransferase/ zinc ion binding [Arabidopsis thaliana]
AT1G17960	ATP binding / tRNA ligase/ threonine-tRNA ligase [Arabidopsis thaliana]
AT1G17970	protein binding / ubiquitin-protein ligase/ zinc ion binding [Arabidopsis thaliana]
AT1G18270	fructose-bisphosphate aldolase/ zinc ion binding [Arabidopsis thaliana]
AT1G18340	transcription factor [Arabidopsis thaliana]
AT1G18470	protein binding / ubiquitin-protein ligase/ zinc ion binding [Arabidopsis thaliana]
AT1G18480	hydrolase/ protein serine/threonine phosphatase [Arabidopsis thaliana]
AT1G18560	DNA binding / protein dimerization [Arabidopsis thaliana]
AT1G18660	ATP-dependent peptidase/ ubiquitin-protein ligase/ zinc ion binding [Arabidopsis thaliana]
AT1G18760	protein binding / ubiquitin-protein ligase/ zinc ion binding [Arabidopsis thaliana]
AT1G18770	ubiquitin-protein ligase/ zinc ion binding [Arabidopsis thaliana]
AT1G18780	protein binding / ubiquitin-protein ligase/ zinc ion binding [Arabidopsis thaliana]
AT1G18860	WRKY61; transcription factor [Arabidopsis thaliana]
AT1G19270	zinc ion binding [Arabidopsis thaliana]
AT1G19310	protein binding / ubiquitin-protein ligase/ zinc ion binding [Arabidopsis thaliana]
AT1G20110	zinc ion binding [Arabidopsis thaliana]
AT1G20230	unknown protein [Arabidopsis thaliana]
AT1G20823	protein binding / ubiquitin-protein ligase/ zinc ion binding [Arabidopsis thaliana]
AT1G20980	SPL14 (SQUAMOSA PROMOTER BINDING PROTEIN-LIKE 14); DNA binding / transcription factor [Arabidopsis thaliana]
AT1G20990	unknown protein [Arabidopsis thaliana]
AT1G21340	DNA binding / transcription factor [Arabidopsis thaliana]
AT1G21570	nucleic acid binding [Arabidopsis thaliana]
AT1G21960	protein binding / ubiquitin-protein ligase/ zinc ion binding [Arabidopsis thaliana]
AT1G22430	oxidoreductase/ zinc ion binding [Arabidopsis thaliana]
AT1G22440	oxidoreductase/ zinc ion binding [Arabidopsis thaliana]
AT1G22500	protein binding / ubiquitin-protein ligase/ zinc ion binding [Arabidopsis thaliana]
AT1G22510	protein binding / ubiquitin-protein ligase/ zinc ion binding [Arabidopsis thaliana]
AT1G22670	peptidase/ protein binding / ubiquitin-protein ligase/ zinc ion binding [Arabidopsis thaliana]
AT1G22920	AJH1 [Arabidopsis thaliana]
AT1G22990	metal ion binding [Arabidopsis thaliana]
AT1G23190	intramolecular transferase, phosphotransferases / phosphoglucomutase [Arabidopsis thaliana]
AT1G23410	protein binding / structural constituent of ribosome [Arabidopsis thaliana]
AT1G23730	carbonate dehydratase/ zinc ion binding [Arabidopsis thaliana]
AT1G23860	SRZ-21 [Arabidopsis thaliana]
AT1G23980	protein binding / ubiquitin-protein ligase/ zinc ion binding [Arabidopsis thaliana]
AT1G24140	metalloendopeptidase/ metallopeptidase/ zinc ion binding [Arabidopsis thaliana]
AT1G24440	ubiquitin-protein ligase/ zinc ion binding [Arabidopsis thaliana]
AT1G24580	protein binding / ubiquitin-protein ligase/ zinc ion binding [Arabidopsis thaliana]
AT1G24625	nucleic acid binding / transcription factor/ zinc ion binding [Arabidopsis thaliana]
AT1G25141	UDP-3-O-[3-hydroxymyristoyl] N-acetylglucosamine deacetylase [Arabidopsis thaliana]
AT1G25230	hydrolase/ protein serine/threonine phosphatase [Arabidopsis thaliana]
AT1G25250	nucleic acid binding / transcription factor/ zinc ion binding [Arabidopsis thaliana]
AT1G25375	catalytic [Arabidopsis thaliana]
AT1G26320	oxidoreductase/ zinc ion binding [Arabidopsis thaliana]
AT1G26590	nucleic acid binding / transcription factor/ zinc ion binding [Arabidopsis thaliana]
AT1G26610	nucleic acid binding / transcription factor/ zinc ion binding [Arabidopsis thaliana]
AT1G26790	DNA binding / transcription factor [Arabidopsis thaliana]
AT1G26800	protein binding / ubiquitin-protein ligase/ zinc ion binding [Arabidopsis thaliana]
AT1G27360	DNA binding [Arabidopsis thaliana]
AT1G27370	DNA binding [Arabidopsis thaliana]
AT1G27650	RNA binding / nucleic acid binding [Arabidopsis thaliana]
AT1G27730	ZAT10; nucleic acid binding / transcription factor/ zinc ion binding [Arabidopsis thaliana]
AT1G28210	ATJ1; heat shock protein binding / unfolded protein binding [Arabidopsis thaliana]
AT1G28310	DNA binding / transcription factor [Arabidopsis thaliana]
AT1G29100	copper ion binding / metal ion binding [Arabidopsis thaliana]
AT1G29160	DNA binding / transcription factor [Arabidopsis thaliana]
AT1G29180	unknown protein [Arabidopsis thaliana]
AT1G29280	WRKY65; transcription factor [Arabidopsis thaliana]
AT1G29570	nucleic acid binding [Arabidopsis thaliana]
AT1G29600	nucleic acid binding [Arabidopsis thaliana]
AT1G29700	unknown protein [Arabidopsis thaliana]
AT1G29800	zinc ion binding [Arabidopsis thaliana]
AT1G29860	WRKY71; transcription factor [Arabidopsis thaliana]
AT1G30300	unknown protein [Arabidopsis thaliana]
AT1G30460	nucleic acid binding [Arabidopsis thaliana]
AT1G30650	WRKY14; transcription factor [Arabidopsis thaliana]
AT1G30810	transcription factor [Arabidopsis thaliana]
AT1G30970	transcription factor [Arabidopsis thaliana]
AT1G31260	ZIP10; cation transporter [Arabidopsis thaliana]
AT1G32190	catalytic [Arabidopsis thaliana]
AT1G32340	NHL8; ubiquitin-protein ligase/ zinc ion binding [Arabidopsis thaliana]
AT1G32360	nucleic acid binding / transcription factor [Arabidopsis thaliana]
AT1G32530	protein binding / ubiquitin-protein ligase/ zinc ion binding [Arabidopsis thaliana]
AT1G32540	LOL1 (LSD ONE LIKE 1) [Arabidopsis thaliana]
AT1G32780	oxidoreductase/ zinc ion binding [Arabidopsis thaliana]
AT1G33400	unknown protein [Arabidopsis thaliana]
AT1G33420	DNA binding / protein binding / zinc ion binding [Arabidopsis thaliana]
AT1G34260	1-phosphatidylinositol-4-phosphate 5-kinase [Arabidopsis thaliana]
AT1G34370	nucleic acid binding / transcription factor/ zinc ion binding [Arabidopsis thaliana]
AT1G34380	5'-3' exonuclease/ DNA binding / catalytic/ nuclease [Arabidopsis thaliana]
AT1G34480	protein binding / zinc ion binding [Arabidopsis thaliana]
AT1G34790	TT1 (TRANSPARENT TESTA 1); transcription factor [Arabidopsis thaliana]
AT1G35330	protein binding / ubiquitin-protein ligase/ zinc ion binding [Arabidopsis thaliana]
AT1G35610	protein binding / zinc ion binding [Arabidopsis thaliana]
AT1G35625	peptidase/ protein binding / ubiquitin-protein ligase/ zinc ion binding [Arabidopsis thaliana]
AT1G35630	peptidase/ protein binding / ubiquitin-protein ligase/ zinc ion binding [Arabidopsis thaliana]
AT1G36160	ACC1 (ACETYL-COENZYME A CARBOXYLASE 1); acetyl-CoA carboxylase [Arabidopsis thaliana]
AT1G36730	translation initiation factor [Arabidopsis thaliana]
AT1G36950	ubiquitin-protein ligase/ zinc ion binding [Arabidopsis thaliana]
AT1G42540	ATGLR3.3 [Arabidopsis thaliana]
AT1G43670	fructose-bisphosphatase/ phosphoric ester hydrolase [Arabidopsis thaliana]
AT1G43770	DNA binding / protein binding / zinc ion binding [Arabidopsis thaliana]
AT1G44020	unknown protein [Arabidopsis thaliana]
AT1G44030	unknown protein [Arabidopsis thaliana]
AT1G44050	unknown protein [Arabidopsis thaliana]
AT1G44180	aminoacylase/ metallopeptidase [Arabidopsis thaliana]
AT1G44350	ILL6; metallopeptidase [Arabidopsis thaliana]
AT1G44414	unknown protein [Arabidopsis thaliana]
AT1G44542	unknown protein [Arabidopsis thaliana]
AT1G44820	aminoacylase/ metallopeptidase [Arabidopsis thaliana]
AT1G45180	protein binding / ubiquitin-protein ligase/ zinc ion binding [Arabidopsis thaliana]
AT1G45243	unknown protein [Arabidopsis thaliana]
AT1G45976	SBP1 (S-RIBONUCLEASE BINDING PROTEIN 1) [Arabidopsis thaliana]
AT1G47240	NRAMP2; metal ion transporter [Arabidopsis thaliana]
AT1G47570	ubiquitin-protein ligase/ zinc ion binding [Arabidopsis thaliana]
AT1G47655	DNA binding / transcription factor [Arabidopsis thaliana]
AT1G48120	hydrolase/ protein serine/threonine phosphatase [Arabidopsis thaliana]
AT1G48175	EMB2191; hydrolase/ zinc ion binding [Arabidopsis thaliana]
AT1G48195	nucleic acid binding [Arabidopsis thaliana]
AT1G48570	binding [Arabidopsis thaliana]
AT1G48790	unknown protein [Arabidopsis thaliana]
AT1G48950	unknown protein [Arabidopsis thaliana]
AT1G49200	protein binding / ubiquitin-protein ligase/ zinc ion binding [Arabidopsis thaliana]
AT1G49210	protein binding / ubiquitin-protein ligase/ zinc ion binding [Arabidopsis thaliana]
AT1G49220	ubiquitin-protein ligase/ zinc ion binding [Arabidopsis thaliana]
AT1G49230	protein binding / ubiquitin-protein ligase/ zinc ion binding [Arabidopsis thaliana]
AT1G49590	nucleic acid binding / zinc ion binding [Arabidopsis thaliana]
AT1G49630	ATPREP2; metalloendopeptidase [Arabidopsis thaliana]
AT1G49670	oxidoreductase/ zinc ion binding [Arabidopsis thaliana]
AT1G49850	protein binding / ubiquitin-protein ligase/ zinc ion binding [Arabidopsis thaliana]
AT1G49900	nucleic acid binding / transcription factor/ zinc ion binding [Arabidopsis thaliana]
AT1G49920	unknown protein [Arabidopsis thaliana]
AT1G50250	FTSH1; ATP-dependent peptidase/ ATPase/ metallopeptidase [Arabidopsis thaliana]
AT1G50300	RNA binding / nucleic acid binding [Arabidopsis thaliana]
AT1G50370	hydrolase/ protein serine/threonine phosphatase [Arabidopsis thaliana]
AT1G50410	ATP binding / ATP-dependent helicase/ DNA binding / helicase/ nucleic acid binding / protein binding / ubiquitin-protein ligase/ zinc ion binding [Arabidopsis thaliana]
AT1G50440	protein binding / ubiquitin-protein ligase/ zinc ion binding [Arabidopsis thaliana]
AT1G50620	DNA binding / protein binding / zinc ion binding [Arabidopsis thaliana]
AT1G50650	unknown protein [Arabidopsis thaliana]
AT1G50720	unknown protein [Arabidopsis thaliana]
AT1G50840	3'-5' exonuclease/ DNA binding / DNA-directed DNA polymerase/ nucleic acid binding [Arabidopsis thaliana]
AT1G51200	DNA binding / zinc ion binding [Arabidopsis thaliana]
AT1G51220	nucleic acid binding / transcription factor/ zinc ion binding [Arabidopsis thaliana]
AT1G51600	ZML2 (ZIM-LIKE 2); transcription factor [Arabidopsis thaliana]
AT1G51610	cation transporter/ efflux permease [Arabidopsis thaliana]
AT1G51700	ADOF1; DNA binding / transcription factor [Arabidopsis thaliana]
AT1G51760	IAR3 (IAA-ALANINE RESISTANT 3); metallopeptidase [Arabidopsis thaliana]
AT1G51780	ILL5; metallopeptidase [Arabidopsis thaliana]
AT1G51930	protein binding / ubiquitin-protein ligase/ zinc ion binding [Arabidopsis thaliana]
AT1G51980	metalloendopeptidase [Arabidopsis thaliana]
AT1G52160	catalytic [Arabidopsis thaliana]
AT1G52300	structural constituent of ribosome [Arabidopsis thaliana]
AT1G52520	unknown protein [Arabidopsis thaliana]
AT1G52940	hydrolase/ protein serine/threonine phosphatase [Arabidopsis thaliana]
AT1G53010	protein binding / ubiquitin-protein ligase/ zinc ion binding [Arabidopsis thaliana]
AT1G53130	unknown protein [Arabidopsis thaliana]
AT1G53160	SPL4 (SQUAMOSA PROMOTER BINDING PROTEIN-LIKE 4); DNA binding [Arabidopsis thaliana]
AT1G53190	protein binding / ubiquitin-protein ligase/ zinc ion binding [Arabidopsis thaliana]
AT1G53340	protein binding / zinc ion binding [Arabidopsis thaliana]
AT1G53670	unknown protein [Arabidopsis thaliana]
AT1G53690	DNA binding / DNA-directed RNA polymerase [Arabidopsis thaliana]
AT1G53710	hydrolase/ protein serine/threonine phosphatase [Arabidopsis thaliana]
AT1G53720	nucleic acid binding / peptidyl-prolyl cis-trans isomerase [Arabidopsis thaliana]
AT1G53820	protein binding / ubiquitin-protein ligase/ zinc ion binding [Arabidopsis thaliana]
AT1G54360	unknown protein [Arabidopsis thaliana]
AT1G54390	unknown protein [Arabidopsis thaliana]
AT1G54490	XRN4; 5'-3' exonuclease/ exonuclease/ nucleic acid binding [Arabidopsis thaliana]
AT1G54930	nucleic acid binding [Arabidopsis thaliana]
AT1G55040	binding [Arabidopsis thaliana]
AT1G55110	nucleic acid binding / transcription factor/ zinc ion binding [Arabidopsis thaliana]
AT1G55255	protein binding / ubiquitin-protein ligase/ zinc ion binding [Arabidopsis thaliana]
AT1G55380	unknown protein [Arabidopsis thaliana]
AT1G55390	unknown protein [Arabidopsis thaliana]
AT1G55420	unknown protein [Arabidopsis thaliana]
AT1G55430	unknown protein [Arabidopsis thaliana]
AT1G55440	protein binding / zinc ion binding [Arabidopsis thaliana]
AT1G55530	protein binding / ubiquitin-protein ligase/ zinc ion binding [Arabidopsis thaliana]
AT1G55600	WRKY10; transcription factor [Arabidopsis thaliana]
AT1G55700	protein binding / zinc ion binding [Arabidopsis thaliana]
AT1G55910	ZIP11; cation transporter [Arabidopsis thaliana]
AT1G55915	unknown protein [Arabidopsis thaliana]
AT1G55970	histone acetyltransferase/ transcription cofactor/ zinc ion binding [Arabidopsis thaliana]
AT1G56310	3'-5' exonuclease/ nucleic acid binding [Arabidopsis thaliana]
AT1G56360	hydrolase/ protein serine/threonine phosphatase [Arabidopsis thaliana]
AT1G57730	protein binding / ubiquitin-protein ligase/ zinc ion binding [Arabidopsis thaliana]
AT1G57800	protein binding / ubiquitin-protein ligase/ zinc ion binding [Arabidopsis thaliana]
AT1G57820	DNA binding / protein binding / ubiquitin-protein ligase/ zinc ion binding [Arabidopsis thaliana]
AT1G58037	unknown protein [Arabidopsis thaliana]
AT1G58180	carbonate dehydratase/ zinc ion binding [Arabidopsis thaliana]
AT1G59830	PP2A-1; protein serine/threonine phosphatase [Arabidopsis thaliana]
AT1G59970	metalloendopeptidase/ metallopeptidase/ zinc ion binding [Arabidopsis thaliana]
AT1G60360	protein binding / ubiquitin-protein ligase/ zinc ion binding [Arabidopsis thaliana]
AT1G60420	electron transporter [Arabidopsis thaliana]
AT1G60560	unknown protein [Arabidopsis thaliana]
AT1G60650	RNA binding / nucleic acid binding [Arabidopsis thaliana]
AT1G60860	unknown protein [Arabidopsis thaliana]
AT1G60960	IRT3; cation transporter/ metal ion transporter [Arabidopsis thaliana]
AT1G61010	unknown protein [Arabidopsis thaliana]
AT1G61570	TIM13 (translocase of the inner membrane 13); protein translocase [Arabidopsis thaliana]
AT1G61620	ubiquitin-protein ligase/ zinc ion binding [Arabidopsis thaliana]
AT1G61690	zinc ion binding [Arabidopsis thaliana]
AT1G61700	DNA-directed RNA polymerase [Arabidopsis thaliana]
AT1G61710	unknown protein [Arabidopsis thaliana]
AT1G61840	unknown protein [Arabidopsis thaliana]
AT1G62030	unknown protein [Arabidopsis thaliana]
AT1G62300	WRKY6; transcription factor [Arabidopsis thaliana]
AT1G62370	protein binding / ubiquitin-protein ligase/ zinc ion binding [Arabidopsis thaliana]
AT1G63020	NRPD1a; DNA binding / DNA-directed RNA polymerase [Arabidopsis thaliana]
AT1G63170	protein binding / ubiquitin-protein ligase/ zinc ion binding [Arabidopsis thaliana]
AT1G63290	ribulose-phosphate 3-epimerase [Arabidopsis thaliana]
AT1G63410	unknown protein [Arabidopsis thaliana]
AT1G63490	transcription factor [Arabidopsis thaliana]
AT1G63770	membrane alanyl aminopeptidase [Arabidopsis thaliana]
AT1G63840	protein binding / ubiquitin-protein ligase/ zinc ion binding [Arabidopsis thaliana]
AT1G63900	zinc ion binding [Arabidopsis thaliana]
AT1G64000	WRKY56; transcription factor [Arabidopsis thaliana]
AT1G64040	TOPP3; protein phosphatase type 1 [Arabidopsis thaliana]
AT1G64255	unknown protein [Arabidopsis thaliana]
AT1G64260	unknown protein [Arabidopsis thaliana]
AT1G64620	DNA binding / transcription factor [Arabidopsis thaliana]
AT1G64710	S-adenosylmethionine-dependent methyltransferase/ oxidoreductase/ zinc ion binding [Arabidopsis thaliana]
AT1G65040	protein binding / ubiquitin-protein ligase/ zinc ion binding [Arabidopsis thaliana]
AT1G65110	cysteine-type endopeptidase/ nucleic acid binding / ubiquitin thiolesterase/ zinc ion binding [Arabidopsis thaliana]
AT1G65120	cysteine-type endopeptidase/ nucleic acid binding / ubiquitin thiolesterase/ zinc ion binding [Arabidopsis thaliana]
AT1G65130	cysteine-type endopeptidase/ nucleic acid binding / ubiquitin thiolesterase/ zinc ion binding [Arabidopsis thaliana]
AT1G65180	protein binding / zinc ion binding [Arabidopsis thaliana]
AT1G65200	cysteine-type endopeptidase/ ubiquitin thiolesterase [Arabidopsis thaliana]
AT1G65430	ubiquitin-protein ligase/ zinc ion binding [Arabidopsis thaliana]
AT1G65560	oxidoreductase/ zinc ion binding [Arabidopsis thaliana]
AT1G65920	zinc ion binding [Arabidopsis thaliana]
AT1G66040	protein binding / ubiquitin-protein ligase/ zinc ion binding [Arabidopsis thaliana]
AT1G66050	protein binding / ubiquitin-protein ligase/ zinc ion binding [Arabidopsis thaliana]
AT1G66140	ZFP4 (ZINC FINGER PROTEIN 4); nucleic acid binding / transcription factor/ zinc ion binding [Arabidopsis thaliana]
AT1G66170	MMD1 (MALE MEIOCYTE DEATH 1); DNA binding / protein binding / zinc ion binding [Arabidopsis thaliana]
AT1G66440	unknown protein [Arabidopsis thaliana]
AT1G66450	unknown protein [Arabidopsis thaliana]
AT1G66500	unknown protein [Arabidopsis thaliana]
AT1G66610	unknown protein [Arabidopsis thaliana]
AT1G66620	ubiquitin-protein ligase/ zinc ion binding [Arabidopsis thaliana]
AT1G66630	ubiquitin-protein ligase/ zinc ion binding [Arabidopsis thaliana]
AT1G66650	unknown protein [Arabidopsis thaliana]
AT1G66660	unknown protein [Arabidopsis thaliana]
AT1G66810	nucleic acid binding [Arabidopsis thaliana]
AT1G67030	ZFP6 (ZINC FINGER PROTEIN 6); nucleic acid binding / transcription factor/ zinc ion binding [Arabidopsis thaliana]
AT1G67070	DIN9 (DARK INDUCIBLE 9); mannose-6-phosphate isomerase/ zinc ion binding [Arabidopsis thaliana]
AT1G67180	ubiquitin-protein ligase/ zinc ion binding [Arabidopsis thaliana]
AT1G67210	nucleic acid binding [Arabidopsis thaliana]
AT1G67220	DNA binding / protein binding / transcription cofactor/ zinc ion binding [Arabidopsis thaliana]
AT1G67280	lactoylglutathione lyase [Arabidopsis thaliana]
AT1G67340	unknown protein [Arabidopsis thaliana]
AT1G67440	EMB1688; ATP binding / GTP binding / GTPase [Arabidopsis thaliana]
AT1G67460	GTP binding / GTPase [Arabidopsis thaliana]
AT1G67500	ATREV3; DNA binding [Arabidopsis thaliana]
AT1G67550	hydrolase/ nickel ion binding / urease [Arabidopsis thaliana]
AT1G67690	metalloendopeptidase [Arabidopsis thaliana]
AT1G68030	protein binding / zinc ion binding [Arabidopsis thaliana]
AT1G68070	protein binding / ubiquitin-protein ligase/ zinc ion binding [Arabidopsis thaliana]
AT1G68100	IAR1 (IAA-ALANINE RESISTANT 1); metal ion transporter [Arabidopsis thaliana]
AT1G68120	unknown protein [Arabidopsis thaliana]
AT1G68130	nucleic acid binding / transcription factor/ zinc ion binding [Arabidopsis thaliana]
AT1G68140	unknown protein [Arabidopsis thaliana]
AT1G68150	WRKY9; transcription factor [Arabidopsis thaliana]
AT1G68180	protein binding / ubiquitin-protein ligase/ zinc ion binding [Arabidopsis thaliana]
AT1G68200	nucleic acid binding / transcription factor [Arabidopsis thaliana]
AT1G68290	endonuclease/ nucleic acid binding [Arabidopsis thaliana]
AT1G68360	transcription factor [Arabidopsis thaliana]
AT1G68480	JAG; nucleic acid binding / zinc ion binding [Arabidopsis thaliana]
AT1G68720	hydrolase/ zinc ion binding [Arabidopsis thaliana]
AT1G68730	unknown protein [Arabidopsis thaliana]
AT1G68820	unknown protein [Arabidopsis thaliana]
AT1G69150	unknown protein [Arabidopsis thaliana]
AT1G69170	DNA binding / transcription factor [Arabidopsis thaliana]
AT1G69310	WRKY57; transcription factor [Arabidopsis thaliana]
AT1G69330	protein binding / ubiquitin-protein ligase/ zinc ion binding [Arabidopsis thaliana]
AT1G69420	metal ion binding [Arabidopsis thaliana]
AT1G69570	DNA binding / transcription factor [Arabidopsis thaliana]
AT1G69600	transcription factor [Arabidopsis thaliana]
AT1G69710	Ran GTPase binding / chromatin binding / zinc ion binding [Arabidopsis thaliana]
AT1G69740	porphobilinogen synthase [Arabidopsis thaliana]
AT1G69810	WRKY36; transcription factor [Arabidopsis thaliana]
AT1G69960	PP2A (SERINE/THREONINE PROTEIN PHOSPHATASE 2A); protein phosphatase type 2A [Arabidopsis thaliana]
AT1G70000	nucleic acid binding / transcription factor [Arabidopsis thaliana]
AT1G70150	unknown protein [Arabidopsis thaliana]
AT1G70170	MMP (MATRIX METALLOPROTEINASE); metalloendopeptidase/ metallopeptidase/ zinc ion binding [Arabidopsis thaliana]
AT1G70410	carbonate dehydratase/ zinc ion binding [Arabidopsis thaliana]
AT1G70640	unknown protein [Arabidopsis thaliana]
AT1G70650	binding [Arabidopsis thaliana]
AT1G70730	intramolecular transferase, phosphotransferases / phosphoglucomutase [Arabidopsis thaliana]
AT1G70820	intramolecular transferase, phosphotransferases [Arabidopsis thaliana]
AT1G70910	protein binding / ubiquitin-protein ligase/ zinc ion binding [Arabidopsis thaliana]
AT1G71010	1-phosphatidylinositol-4-phosphate 5-kinase/ ATP binding / protein binding [Arabidopsis thaliana]
AT1G71050	metal ion binding [Arabidopsis thaliana]
AT1G71230	AJH2 [Arabidopsis thaliana]
AT1G71696	SOL1 (SOL1 SPLICE VARIANT A1B1); carboxypeptidase A [Arabidopsis thaliana]
AT1G71980	peptidase/ protein binding / ubiquitin-protein ligase/ zinc ion binding [Arabidopsis thaliana]
AT1G72050	nucleic acid binding / zinc ion binding [Arabidopsis thaliana]
AT1G72175	protein binding / ubiquitin-protein ligase/ zinc ion binding [Arabidopsis thaliana]
AT1G72200	protein binding / ubiquitin-protein ligase/ zinc ion binding [Arabidopsis thaliana]
AT1G72220	protein binding / ubiquitin-protein ligase/ zinc ion binding [Arabidopsis thaliana]
AT1G72310	ATL3; protein binding / ubiquitin-protein ligase/ zinc ion binding [Arabidopsis thaliana]
AT1G72680	oxidoreductase/ oxidoreductase, acting on the CH-OH group of donors, NAD or NADP as acceptor / zinc ion binding [Arabidopsis thaliana]
AT1G73100	SUVH3 (SU(VAR)3-9 HOMOLOG 3) [Arabidopsis thaliana]
AT1G73760	protein binding / ubiquitin-protein ligase/ zinc ion binding [Arabidopsis thaliana]
AT1G73950	protein binding / ubiquitin-protein ligase/ zinc ion binding [Arabidopsis thaliana]
AT1G74250	heat shock protein binding / nucleic acid binding / unfolded protein binding / zinc ion binding [Arabidopsis thaliana]
AT1G74370	protein binding / ubiquitin-protein ligase/ zinc ion binding [Arabidopsis thaliana]
AT1G74410	protein binding / ubiquitin-protein ligase/ zinc ion binding [Arabidopsis thaliana]
AT1G74620	protein binding / ubiquitin-protein ligase/ zinc ion binding [Arabidopsis thaliana]
AT1G74660	transcription factor [Arabidopsis thaliana]
AT1G74700	NUZ [Arabidopsis thaliana]
AT1G74760	protein binding / ubiquitin-protein ligase/ zinc ion binding [Arabidopsis thaliana]
AT1G74870	ubiquitin-protein ligase/ zinc ion binding [Arabidopsis thaliana]
AT1G74990	protein binding / ubiquitin-protein ligase/ zinc ion binding [Arabidopsis thaliana]
AT1G75090	DNA-3-methyladenine glycosylase I [Arabidopsis thaliana]
AT1G75240	transcription factor [Arabidopsis thaliana]
AT1G75340	nucleic acid binding [Arabidopsis thaliana]
AT1G75560	nucleic acid binding [Arabidopsis thaliana]
AT1G75660	XRN3; 5'-3' exoribonuclease/ exonuclease/ nucleic acid binding [Arabidopsis thaliana]
AT1G75710	nucleic acid binding / transcription factor/ zinc ion binding [Arabidopsis thaliana]
AT1G76320	unknown protein [Arabidopsis thaliana]
AT1G76410	protein binding / ubiquitin-protein ligase/ zinc ion binding [Arabidopsis thaliana]
AT1G76560	unknown protein [Arabidopsis thaliana]
AT1G76950	Ran GTPase binding / chromatin binding / zinc ion binding [Arabidopsis thaliana]
AT1G77120	ADH1 (ALCOHOL DEHYDROGENASE 1); alcohol dehydrogenase [Arabidopsis thaliana]
AT1G77250	DNA binding / protein binding / zinc ion binding [Arabidopsis thaliana]
AT1G77300	unknown protein [Arabidopsis thaliana]
AT1G77770	unknown protein [Arabidopsis thaliana]
AT1G77800	protein binding / zinc ion binding [Arabidopsis thaliana]
AT1G77840	translation initiation factor [Arabidopsis thaliana]
AT1G78420	ubiquitin-protein ligase/ zinc ion binding [Arabidopsis thaliana]
AT1G79110	unknown protein [Arabidopsis thaliana]
AT1G79350	EMB1135; ATP binding / DNA binding / helicase/ nucleic acid binding / protein binding / zinc ion binding [Arabidopsis thaliana]
AT1G79520	cation transporter [Arabidopsis thaliana]
AT1G79560	EMB1047/FTSH12; ATP-dependent peptidase/ ATPase/ metallopeptidase [Arabidopsis thaliana]
AT1G79770	unknown protein [Arabidopsis thaliana]
AT1G79810	TED3 (REVERSAL OF THE DET PHENOTYPE); protein binding / ubiquitin-protein ligase/ zinc ion binding [Arabidopsis thaliana]
AT1G80030	heat shock protein binding / unfolded protein binding [Arabidopsis thaliana]
AT1G80160	lactoylglutathione lyase [Arabidopsis thaliana]
AT1G80220	unknown protein [Arabidopsis thaliana]
AT1G80400	protein binding / ubiquitin-protein ligase/ zinc ion binding [Arabidopsis thaliana]
AT1G80730	ZFP1; nucleic acid binding / transcription factor/ zinc ion binding [Arabidopsis thaliana]
AT1G80790	unknown protein [Arabidopsis thaliana]
AT1G80830	NRAMP1; manganese ion transporter/ metal ion transporter [Arabidopsis thaliana]
AT1G80840	WRKY40; transcription factor [Arabidopsis thaliana]
AT1G80850	DNA-3-methyladenine glycosylase I [Arabidopsis thaliana]
AT2G01050	nucleic acid binding [Arabidopsis thaliana]
AT2G01150	RHA2B (RING-H2 FINGER PROTEIN 2B); protein binding / zinc ion binding [Arabidopsis thaliana]
AT2G01275	protein binding / ubiquitin-protein ligase/ zinc ion binding [Arabidopsis thaliana]
AT2G01280	RNA polymerase II transcription factor/ cation:chloride symporter [Arabidopsis thaliana]
AT2G01730	ATCPSF73-II; catalytic [Arabidopsis thaliana]
AT2G01735	RIE1 (RING-FINGER PROTEIN FOR EMBRYOGENESIS); ubiquitin-protein ligase/ zinc ion binding [Arabidopsis thaliana]
AT2G01810	DNA binding / protein binding / zinc ion binding [Arabidopsis thaliana]
AT2G01880	hydrolase/ protein serine/threonine phosphatase [Arabidopsis thaliana]
AT2G01890	PAP8 (PURPLE ACID PHOSPHATASE PRECURSOR); protein serine/threonine phosphatase [Arabidopsis thaliana]
AT2G01930	unknown protein [Arabidopsis thaliana]
AT2G01940	nucleic acid binding / transcription factor/ zinc ion binding [Arabidopsis thaliana]
AT2G02070	nucleic acid binding / transcription factor/ zinc ion binding [Arabidopsis thaliana]
AT2G02080	transcription factor [Arabidopsis thaliana]
AT2G02160	nucleic acid binding [Arabidopsis thaliana]
AT2G02470	DNA binding / protein binding / zinc ion binding [Arabidopsis thaliana]
AT2G02480	STI (STICHEL) [Arabidopsis thaliana]
AT2G02540	transcription factor [Arabidopsis thaliana]
AT2G02610	unknown protein [Arabidopsis thaliana]
AT2G02620	protein binding / zinc ion binding [Arabidopsis thaliana]
AT2G02630	unknown protein [Arabidopsis thaliana]
AT2G02640	unknown protein [Arabidopsis thaliana]
AT2G02680	protein binding / zinc ion binding [Arabidopsis thaliana]
AT2G02690	protein binding / zinc ion binding [Arabidopsis thaliana]
AT2G02700	protein binding / zinc ion binding [Arabidopsis thaliana]
AT2G02960	protein binding / ubiquitin-protein ligase/ zinc ion binding [Arabidopsis thaliana]
AT2G03000	protein binding / ubiquitin-protein ligase/ zinc ion binding [Arabidopsis thaliana]
AT2G03140	prenyl-dependent CAAX protease [Arabidopsis thaliana]
AT2G03230	unknown protein [Arabidopsis thaliana]
AT2G03340	WRKY3; transcription factor [Arabidopsis thaliana]
AT2G03450	hydrolase/ protein serine/threonine phosphatase [Arabidopsis thaliana]
AT2G03820	unknown protein [Arabidopsis thaliana]
AT2G04032	cation transporter/ metal ion transporter/ zinc ion transporter [Arabidopsis thaliana]
AT2G04240	protein binding / ubiquitin-protein ligase/ zinc ion binding [Arabidopsis thaliana]
AT2G04500	unknown protein [Arabidopsis thaliana]
AT2G04530	CPZ [Arabidopsis thaliana]
AT2G04620	cation transporter/ efflux permease [Arabidopsis thaliana]
AT2G04680	protein binding / zinc ion binding [Arabidopsis thaliana]
AT2G04842	ATP binding / tRNA ligase/ threonine-tRNA ligase [Arabidopsis thaliana]
AT2G04880	ZAP1; transcription factor/ transcriptional activator [Arabidopsis thaliana]
AT2G05160	RNA binding / nucleic acid binding [Arabidopsis thaliana]
AT2G05170	ATVPS11; transporter [Arabidopsis thaliana]
AT2G05230	heat shock protein binding / unfolded protein binding [Arabidopsis thaliana]
AT2G05250	heat shock protein binding / unfolded protein binding [Arabidopsis thaliana]
AT2G05900	histone-lysine N-methyltransferase/ zinc ion binding [Arabidopsis thaliana]
AT2G06845	unknown protein [Arabidopsis thaliana]
AT2G06904	nucleic acid binding [Arabidopsis thaliana]
AT2G07760	nucleic acid binding [Arabidopsis thaliana]
AT2G12880	nucleic acid binding [Arabidopsis thaliana]
AT2G13450	unknown protein [Arabidopsis thaliana]
AT2G13840	DNA binding / DNA-directed DNA polymerase [Arabidopsis thaliana]
AT2G13900	protein binding / zinc ion binding [Arabidopsis thaliana]
AT2G13950	unknown protein [Arabidopsis thaliana]
AT2G14835	protein binding / ubiquitin-protein ligase/ zinc ion binding [Arabidopsis thaliana]
AT2G15180	nucleic acid binding [Arabidopsis thaliana]
AT2G15260	ubiquitin-protein ligase/ zinc ion binding [Arabidopsis thaliana]
AT2G15530	protein binding / ubiquitin-protein ligase/ zinc ion binding [Arabidopsis thaliana]
AT2G15580	protein binding / ubiquitin-protein ligase/ zinc ion binding [Arabidopsis thaliana]
AT2G15740	nucleic acid binding / transcription factor/ zinc ion binding [Arabidopsis thaliana]
AT2G15910	unknown protein [Arabidopsis thaliana]
AT2G16090	ubiquitin-protein ligase/ zinc ion binding [Arabidopsis thaliana]
AT2G16430	hydrolase/ protein serine/threonine phosphatase [Arabidopsis thaliana]
AT2G16470	nucleic acid binding [Arabidopsis thaliana]
AT2G16676	unknown protein [Arabidopsis thaliana]
AT2G17180	nucleic acid binding / transcription factor/ zinc ion binding [Arabidopsis thaliana]
AT2G17260	GLR2 (GLUTAMATE RECEPTOR 2) [Arabidopsis thaliana]
AT2G17450	RHA3A; protein binding / ubiquitin-protein ligase/ zinc ion binding [Arabidopsis thaliana]
AT2G17590	unknown protein [Arabidopsis thaliana]
AT2G17600	unknown protein [Arabidopsis thaliana]
AT2G17730	ubiquitin-protein ligase/ zinc ion binding [Arabidopsis thaliana]
AT2G17740	unknown protein [Arabidopsis thaliana]
AT2G17870	DNA binding / nucleic acid binding [Arabidopsis thaliana]
AT2G17900	SDG37 [Arabidopsis thaliana]
AT2G17920	unknown protein [Arabidopsis thaliana]
AT2G17975	binding [Arabidopsis thaliana]
AT2G18090	DNA binding / protein binding / zinc ion binding [Arabidopsis thaliana]
AT2G18130	hydrolase/ protein serine/threonine phosphatase [Arabidopsis thaliana]
AT2G18350	transcription factor [Arabidopsis thaliana]
AT2G18490	nucleic acid binding / transcription factor/ zinc ion binding [Arabidopsis thaliana]
AT2G18650	protein binding / ubiquitin-protein ligase/ zinc ion binding [Arabidopsis thaliana]
AT2G18670	protein binding / ubiquitin-protein ligase/ zinc ion binding [Arabidopsis thaliana]
AT2G19260	DNA binding / protein binding / zinc ion binding [Arabidopsis thaliana]
AT2G19380	RNA binding / nucleic acid binding / zinc ion binding [Arabidopsis thaliana]
AT2G19385	nucleic acid binding / zinc ion binding [Arabidopsis thaliana]
AT2G19570	CDA1 (CYTIDINE DEAMINASE 1) [Arabidopsis thaliana]
AT2G19610	ubiquitin-protein ligase/ zinc ion binding [Arabidopsis thaliana]
AT2G19650	unknown protein [Arabidopsis thaliana]
AT2G19660	unknown protein [Arabidopsis thaliana]
AT2G19810	nucleic acid binding / transcription factor [Arabidopsis thaliana]
AT2G20030	protein binding / ubiquitin-protein ligase/ zinc ion binding [Arabidopsis thaliana]
AT2G20280	nucleic acid binding [Arabidopsis thaliana]
AT2G20650	protein binding / ubiquitin-protein ligase/ zinc ion binding [Arabidopsis thaliana]
AT2G20725	prenyl-dependent CAAX protease [Arabidopsis thaliana]
AT2G21060	ATGRP2B (GLYCINE-RICH PROTEIN 2B); DNA binding / nucleic acid binding [Arabidopsis thaliana]
AT2G21240	unknown protein [Arabidopsis thaliana]
AT2G21420	unknown protein [Arabidopsis thaliana]
AT2G21630	protein binding / transporter [Arabidopsis thaliana]
AT2G21730	oxidoreductase/ zinc ion binding [Arabidopsis thaliana]
AT2G21770	CESA9 (CELLULASE SYNTHASE 9); transferase, transferring glycosyl groups [Arabidopsis thaliana]
AT2G21810	unknown protein [Arabidopsis thaliana]
AT2G21830	protein binding / zinc ion binding [Arabidopsis thaliana]
AT2G21850	protein binding / zinc ion binding [Arabidopsis thaliana]
AT2G21890	oxidoreductase/ zinc ion binding [Arabidopsis thaliana]
AT2G21900	WRKY59; transcription factor [Arabidopsis thaliana]
AT2G22010	protein binding / ubiquitin-protein ligase/ zinc ion binding [Arabidopsis thaliana]
AT2G22120	protein binding / ubiquitin-protein ligase/ zinc ion binding [Arabidopsis thaliana]
AT2G22310	ATUBP4 (UBIQUITIN-SPECIFIC PROTEASE 4); ubiquitin-specific protease [Arabidopsis thaliana]
AT2G22360	heat shock protein binding / unfolded protein binding [Arabidopsis thaliana]
AT2G22680	protein binding / ubiquitin-protein ligase/ zinc ion binding [Arabidopsis thaliana]
AT2G22690	ubiquitin-protein ligase/ zinc ion binding [Arabidopsis thaliana]
AT2G22740	SUVH6 [Arabidopsis thaliana]
AT2G23100	protein binding / zinc ion binding [Arabidopsis thaliana]
AT2G23150	NRAMP3; manganese ion transporter/ metal ion transporter [Arabidopsis thaliana]
AT2G23320	WRKY15; transcription factor [Arabidopsis thaliana]
AT2G23740	nucleic acid binding / transcription factor/ zinc ion binding [Arabidopsis thaliana]
AT2G23780	protein binding / ubiquitin-protein ligase/ zinc ion binding [Arabidopsis thaliana]
AT2G24200	aminopeptidase [Arabidopsis thaliana]
AT2G24240	protein binding / voltage-gated potassium channel [Arabidopsis thaliana]
AT2G24395	unknown protein [Arabidopsis thaliana]
AT2G24480	protein binding / ubiquitin-protein ligase/ zinc ion binding [Arabidopsis thaliana]
AT2G24500	FZF; transcription factor [Arabidopsis thaliana]
AT2G24570	WRKY17; transcription factor [Arabidopsis thaliana]
AT2G24590	nucleic acid binding [Arabidopsis thaliana]
AT2G24640	cysteine-type endopeptidase/ ubiquitin thiolesterase [Arabidopsis thaliana]
AT2G24710	ATGLR2.3 [Arabidopsis thaliana]
AT2G24720	ATGLR2.2 [Arabidopsis thaliana]
AT2G24740	SDG21 (SET DOMAIN GROUP 21) [Arabidopsis thaliana]
AT2G24830	nucleic acid binding [Arabidopsis thaliana]
AT2G24860	unknown protein [Arabidopsis thaliana]
AT2G25000	WRKY60; transcription factor [Arabidopsis thaliana]
AT2G25170	PKL (PICKLE) [Arabidopsis thaliana]
AT2G25360	ubiquitin-protein ligase/ zinc ion binding [Arabidopsis thaliana]
AT2G25370	unknown protein [Arabidopsis thaliana]
AT2G25410	ubiquitin-protein ligase/ zinc ion binding [Arabidopsis thaliana]
AT2G25540	CESA10 (CELLULASE SYNTHASE 10); transferase, transferring glycosyl groups [Arabidopsis thaliana]
AT2G25560	heat shock protein binding / unfolded protein binding [Arabidopsis thaliana]
AT2G25900	ATCTH; transcription factor [Arabidopsis thaliana]
AT2G25910	3'-5' exonuclease/ nucleic acid binding [Arabidopsis thaliana]
AT2G26000	catalytic/ ubiquitin-protein ligase/ zinc ion binding [Arabidopsis thaliana]
AT2G26050	unknown protein [Arabidopsis thaliana]
AT2G26130	unknown protein [Arabidopsis thaliana]
AT2G26135	ubiquitin-protein ligase/ zinc ion binding [Arabidopsis thaliana]
AT2G26140	FTSH4; ATP-dependent peptidase/ ATPase/ metallopeptidase [Arabidopsis thaliana]
AT2G26350	PEX10; protein binding / ubiquitin-protein ligase/ zinc ion binding [Arabidopsis thaliana]
AT2G26695	binding [Arabidopsis thaliana]
AT2G26800	catalytic/ hydroxymethylglutaryl-CoA lyase [Arabidopsis thaliana]
AT2G26940	nucleic acid binding / transcription factor/ zinc ion binding [Arabidopsis thaliana]
AT2G27110	unknown protein [Arabidopsis thaliana]
AT2G27210	hydrolase/ protein serine/threonine phosphatase [Arabidopsis thaliana]
AT2G27340	unknown protein [Arabidopsis thaliana]
AT2G27460	protein binding / transporter [Arabidopsis thaliana]
AT2G27580	DNA binding / zinc ion binding [Arabidopsis thaliana]
AT2G27630	cysteine-type endopeptidase/ ubiquitin thiolesterase [Arabidopsis thaliana]
AT2G27660	unknown protein [Arabidopsis thaliana]
AT2G27940	protein binding / ubiquitin-protein ligase/ zinc ion binding [Arabidopsis thaliana]
AT2G27980	protein binding / zinc ion binding [Arabidopsis thaliana]
AT2G28190	CSD2 (COPPER/ZINC SUPEROXIDE DISMUTASE 2); copper, zinc superoxide dismutase [Arabidopsis thaliana]
AT2G28200	nucleic acid binding / transcription factor/ zinc ion binding [Arabidopsis thaliana]
AT2G28210	carbonate dehydratase/ zinc ion binding [Arabidopsis thaliana]
AT2G28270	unknown protein [Arabidopsis thaliana]
AT2G28340	transcription factor [Arabidopsis thaliana]
AT2G28420	lactoylglutathione lyase [Arabidopsis thaliana]
AT2G28450	nucleic acid binding [Arabidopsis thaliana]
AT2G28510	DNA binding / transcription factor [Arabidopsis thaliana]
AT2G28540	nucleic acid binding / ubiquitin-protein ligase/ zinc ion binding [Arabidopsis thaliana]
AT2G28710	nucleic acid binding / transcription factor/ zinc ion binding [Arabidopsis thaliana]
AT2G28810	DNA binding / transcription factor [Arabidopsis thaliana]
AT2G28910	CXIP4 (CAX INTERACTING PROTEIN 4); nucleic acid binding [Arabidopsis thaliana]
AT2G28920	protein binding / ubiquitin-protein ligase/ zinc ion binding [Arabidopsis thaliana]
AT2G29080	FTSH3; ATP-dependent peptidase/ ATPase [Arabidopsis thaliana]
AT2G29100	ATGLR2.9 [Arabidopsis thaliana]
AT2G29110	ATGLR2.8 [Arabidopsis thaliana]
AT2G29120	ATGLR2.7 [Arabidopsis thaliana]
AT2G29400	TOPP1 (TYPE ONE PROTEIN PHOSPHATASE 1); protein phosphatase type 1 [Arabidopsis thaliana]
AT2G29410	MTPB1; efflux permease/ zinc ion transporter [Arabidopsis thaliana]
AT2G29530	TIM10; protein translocase [Arabidopsis thaliana]
AT2G29580	RNA binding / nucleic acid binding [Arabidopsis thaliana]
AT2G29660	nucleic acid binding / transcription factor/ zinc ion binding [Arabidopsis thaliana]
AT2G30000	unknown protein [Arabidopsis thaliana]
AT2G30080	ZIP6; cation transporter [Arabidopsis thaliana]
AT2G30250	WRKY25; transcription factor [Arabidopsis thaliana]
AT2G30470	HSI2; transcription factor/ transcriptional repressor [Arabidopsis thaliana]
AT2G30580	protein binding / ubiquitin-protein ligase/ zinc ion binding [Arabidopsis thaliana]
AT2G30590	WRKY21; transcription factor [Arabidopsis thaliana]
AT2G30950	VAR2 (VARIEGATED 2); ATP-dependent peptidase/ ATPase/ metallopeptidase/ zinc ion binding [Arabidopsis thaliana]
AT2G31170	ATP binding / cysteine-tRNA ligase [Arabidopsis thaliana]
AT2G31320	DNA binding / NAD+ ADP-ribosyltransferase [Arabidopsis thaliana]
AT2G31350	hydroxyacylglutathione hydrolase [Arabidopsis thaliana]
AT2G31510	ubiquitin-protein ligase/ zinc ion binding [Arabidopsis thaliana]
AT2G31650	DNA binding / nucleic acid binding / protein binding / zinc ion binding [Arabidopsis thaliana]
AT2G31760	ubiquitin-protein ligase/ zinc ion binding [Arabidopsis thaliana]
AT2G31770	ubiquitin-protein ligase/ zinc ion binding [Arabidopsis thaliana]
AT2G31970	RAD50; ATP binding / nuclease/ zinc ion binding [Arabidopsis thaliana]
AT2G32000	DNA binding / DNA topoisomerase/ DNA topoisomerase type I/ nucleic acid binding [Arabidopsis thaliana]
AT2G32090	lactoylglutathione lyase [Arabidopsis thaliana]
AT2G32250	unknown protein [Arabidopsis thaliana]
AT2G32270	ZIP3; zinc ion transporter [Arabidopsis thaliana]
AT2G32390	ATGLR3.5 (GLUTAMATE RECEPTOR 6) [Arabidopsis thaliana]
AT2G32400	GLR5 [Arabidopsis thaliana]
AT2G32480	metalloendopeptidase/ protein binding [Arabidopsis thaliana]
AT2G32770	acid phosphatase/ hydrolase [Arabidopsis thaliana]
AT2G32780	cysteine-type endopeptidase/ ubiquitin thiolesterase/ ubiquitin-specific protease [Arabidopsis thaliana]
AT2G32930	ZFN2 (ZINC FINGER PROTEIN 2); nucleic acid binding [Arabidopsis thaliana]
AT2G32950	COP1 (CONSTITUTIVE PHOTOMORPHOGENIC 1) [Arabidopsis thaliana]
AT2G33290	SUVH2 (SU(VAR)3-9 HOMOLOG 2) [Arabidopsis thaliana]
AT2G33500	zinc ion binding [Arabidopsis thaliana]
AT2G33640	metal ion binding [Arabidopsis thaliana]
AT2G33810	SPL3 (SQUAMOSA PROMOTER BINDING PROTEIN-LIKE 3); transcription factor [Arabidopsis thaliana]
AT2G33835	nucleic acid binding [Arabidopsis thaliana]
AT2G34000	ubiquitin-protein ligase/ zinc ion binding [Arabidopsis thaliana]
AT2G34140	DNA binding / transcription factor [Arabidopsis thaliana]
AT2G34200	protein binding / ubiquitin-protein ligase/ zinc ion binding [Arabidopsis thaliana]
AT2G34230	unknown protein [Arabidopsis thaliana]
AT2G34830	WRKY35; transcription factor [Arabidopsis thaliana]
AT2G34860	unknown protein [Arabidopsis thaliana]
AT2G34880	transcription factor [Arabidopsis thaliana]
AT2G34920	unknown protein [Arabidopsis thaliana]
AT2G34990	protein binding / ubiquitin-protein ligase/ zinc ion binding [Arabidopsis thaliana]
AT2G35000	protein binding / ubiquitin-protein ligase/ zinc ion binding [Arabidopsis thaliana]
AT2G35160	SUVH5 (SU(VAR)3-9 HOMOLOG 5) [Arabidopsis thaliana]
AT2G35210	ATP binding / DNA binding [Arabidopsis thaliana]
AT2G35420	protein binding / ubiquitin-protein ligase/ zinc ion binding [Arabidopsis thaliana]
AT2G35430	transcription factor [Arabidopsis thaliana]
AT2G35540	heat shock protein binding / unfolded protein binding [Arabidopsis thaliana]
AT2G35550	unknown protein [Arabidopsis thaliana]
AT2G35910	ubiquitin-protein ligase/ zinc ion binding [Arabidopsis thaliana]
AT2G36110	3'-5' exonuclease/ nucleic acid binding [Arabidopsis thaliana]
AT2G36170	protein binding / structural constituent of ribosome [Arabidopsis thaliana]
AT2G36305	prenyl-dependent CAAX protease [Arabidopsis thaliana]
AT2G36320	DNA binding / zinc ion binding [Arabidopsis thaliana]
AT2G36480	unknown protein [Arabidopsis thaliana]
AT2G36720	DNA binding / protein binding / zinc ion binding [Arabidopsis thaliana]
AT2G36930	nucleic acid binding / zinc ion binding [Arabidopsis thaliana]
AT2G37110	unknown protein [Arabidopsis thaliana]
AT2G37150	protein binding / ubiquitin-protein ligase/ zinc ion binding [Arabidopsis thaliana]
AT2G37340	RSZ33; nucleic acid binding [Arabidopsis thaliana]
AT2G37430	nucleic acid binding / transcription factor/ zinc ion binding [Arabidopsis thaliana]
AT2G37520	DNA binding / protein binding / zinc ion binding [Arabidopsis thaliana]
AT2G37550	ASP1 (PDE1 SUPPRESSOR 1); DNA binding [Arabidopsis thaliana]
AT2G37580	protein binding / transferase, transferring glycosyl groups / zinc ion binding [Arabidopsis thaliana]
AT2G37590	DNA binding / transcription factor [Arabidopsis thaliana]
AT2G37740	nucleic acid binding / transcription factor/ zinc ion binding [Arabidopsis thaliana]
AT2G37780	unknown protein [Arabidopsis thaliana]
AT2G37800	protein binding / zinc ion binding [Arabidopsis thaliana]
AT2G37810	unknown protein [Arabidopsis thaliana]
AT2G37820	unknown protein [Arabidopsis thaliana]
AT2G37950	protein binding / ubiquitin-protein ligase/ zinc ion binding [Arabidopsis thaliana]
AT2G38000	unknown protein [Arabidopsis thaliana]
AT2G38185	ubiquitin-protein ligase/ zinc ion binding [Arabidopsis thaliana]
AT2G38280	FAC1 (EMBRYONIC FACTOR1); AMP deaminase [Arabidopsis thaliana]
AT2G38470	WRKY33; transcription factor [Arabidopsis thaliana]
AT2G38560	DNA binding / transcription factor [Arabidopsis thaliana]
AT2G38920	ubiquitin-protein ligase/ zinc ion binding [Arabidopsis thaliana]
AT2G38950	transcription factor [Arabidopsis thaliana]
AT2G38970	protein binding / ubiquitin-protein ligase/ zinc ion binding [Arabidopsis thaliana]
AT2G39100	protein binding / ubiquitin-protein ligase/ zinc ion binding [Arabidopsis thaliana]
AT2G39450	cation transporter [Arabidopsis thaliana]
AT2G39720	RHC2A; protein binding / ubiquitin-protein ligase/ zinc ion binding [Arabidopsis thaliana]
AT2G39810	HOS1 [Arabidopsis thaliana]
AT2G39840	TOPP4; protein phosphatase type 1 [Arabidopsis thaliana]
AT2G39900	zinc ion binding [Arabidopsis thaliana]
AT2G40030	NRPD1b; DNA binding / DNA-directed RNA polymerase [Arabidopsis thaliana]
AT2G40050	protein binding / zinc ion binding [Arabidopsis thaliana]
AT2G40110	unknown protein [Arabidopsis thaliana]
AT2G40140	transcription factor [Arabidopsis thaliana]
AT2G40770	ATP binding / ATP-dependent helicase/ DNA binding / helicase/ nucleic acid binding / protein binding / ubiquitin-protein ligase/ zinc ion binding [Arabidopsis thaliana]
AT2G40830	RHC1A; protein binding / ubiquitin-protein ligase/ zinc ion binding [Arabidopsis thaliana]
AT2G40990	metal ion binding [Arabidopsis thaliana]
AT2G41590	unknown protein [Arabidopsis thaliana]
AT2G41630	TFIIB (TRANSCRIPTION FACTOR II B); RNA polymerase II transcription factor/ transcription factor/ zinc ion binding [Arabidopsis thaliana]
AT2G41700	ATPase, coupled to transmembrane movement of substances / amino acid permease [Arabidopsis thaliana]
AT2G41790	metalloendopeptidase [Arabidopsis thaliana]
AT2G41835	nucleic acid binding / zinc ion binding [Arabidopsis thaliana]
AT2G41900	nucleic acid binding / transcription factor [Arabidopsis thaliana]
AT2G41940	ZFP8 (ZINC FINGER PROTEIN 8); nucleic acid binding / transcription factor/ zinc ion binding [Arabidopsis thaliana]
AT2G41980	ubiquitin-protein ligase/ zinc ion binding [Arabidopsis thaliana]
AT2G42030	protein binding / ubiquitin-protein ligase/ zinc ion binding [Arabidopsis thaliana]
AT2G42060	unknown protein [Arabidopsis thaliana]
AT2G42160	catalytic/ ubiquitin-protein ligase/ zinc ion binding [Arabidopsis thaliana]
AT2G42200	transcription factor [Arabidopsis thaliana]
AT2G42350	protein binding / ubiquitin-protein ligase/ zinc ion binding [Arabidopsis thaliana]
AT2G42360	protein binding / ubiquitin-protein ligase/ zinc ion binding [Arabidopsis thaliana]
AT2G42410	nucleic acid binding / transcription factor/ zinc ion binding [Arabidopsis thaliana]
AT2G42500	PP2A-4; hydrolase/ protein phosphatase type 2A/ protein serine/threonine phosphatase [Arabidopsis thaliana]
AT2G42810	PP5; phosphoprotein phosphatase/ protein binding [Arabidopsis thaliana]
AT2G43220	protein binding / zinc ion binding [Arabidopsis thaliana]
AT2G43430	GLX2-1 (GLYOXALASE 2-1); hydroxyacylglutathione hydrolase [Arabidopsis thaliana]
AT2G44180	MAP2A (METHIONINE AMINOPEPTIDASE 2A); methionyl aminopeptidase [Arabidopsis thaliana]
AT2G44330	protein binding / ubiquitin-protein ligase/ zinc ion binding [Arabidopsis thaliana]
AT2G44370	unknown protein [Arabidopsis thaliana]
AT2G44380	unknown protein [Arabidopsis thaliana]
AT2G44390	unknown protein [Arabidopsis thaliana]
AT2G44400	unknown protein [Arabidopsis thaliana]
AT2G44410	ubiquitin-protein ligase/ zinc ion binding [Arabidopsis thaliana]
AT2G44680	protein kinase CK2 regulator [Arabidopsis thaliana]
AT2G44745	transcription factor [Arabidopsis thaliana]
AT2G44950	protein binding / ubiquitin-protein ligase/ zinc ion binding [Arabidopsis thaliana]
AT2G45040	metalloendopeptidase/ metallopeptidase/ zinc ion binding [Arabidopsis thaliana]
AT2G45050	transcription factor [Arabidopsis thaliana]
AT2G45120	nucleic acid binding / transcription factor/ zinc ion binding [Arabidopsis thaliana]
AT2G45135	ubiquitin-protein ligase/ zinc ion binding [Arabidopsis thaliana]
AT2G45240	MAP1A (METHIONINE AMINOPEPTIDASE 1A); methionyl aminopeptidase [Arabidopsis thaliana]
AT2G45530	ubiquitin-protein ligase/ zinc ion binding [Arabidopsis thaliana]
AT2G45710	structural constituent of ribosome [Arabidopsis thaliana]
AT2G45800	zinc ion binding [Arabidopsis thaliana]
AT2G46130	WRKY43; transcription factor [Arabidopsis thaliana]
AT2G46160	protein binding / ubiquitin-protein ligase/ zinc ion binding [Arabidopsis thaliana]
AT2G46495	protein binding / ubiquitin-protein ligase/ zinc ion binding [Arabidopsis thaliana]
AT2G46590	DAG2 (DOF AFFECTING GERMINATION 2); DNA binding / transcription factor [Arabidopsis thaliana]
AT2G46800	ZAT1; zinc ion transporter [Arabidopsis thaliana]
AT2G46880	hydrolase/ protein serine/threonine phosphatase [Arabidopsis thaliana]
AT2G47070	SPL1 (SQUAMOSA PROMOTER BINDING PROTEIN-LIKE 1); DNA binding / transcription factor [Arabidopsis thaliana]
AT2G47090	nucleic acid binding / ubiquitin-protein ligase/ zinc ion binding [Arabidopsis thaliana]
AT2G47110	UBQ6; protein binding [Arabidopsis thaliana]
AT2G47260	WRKY23; transcription factor [Arabidopsis thaliana]
AT2G47400	CP12-1 [Arabidopsis thaliana]
AT2G47560	protein binding / ubiquitin-protein ligase/ zinc ion binding [Arabidopsis thaliana]
AT2G47680	ATP binding / ATP-dependent helicase/ helicase/ nucleic acid binding [Arabidopsis thaliana]
AT2G47700	protein binding / ubiquitin-protein ligase/ zinc ion binding [Arabidopsis thaliana]
AT2G47830	cation transporter/ efflux permease [Arabidopsis thaliana]
AT2G47850	nucleic acid binding [Arabidopsis thaliana]
AT2G48100	exonuclease/ nucleic acid binding / zinc ion binding [Arabidopsis thaliana]
AT3G01080	WRKY58; transcription factor [Arabidopsis thaliana]
AT3G01460	MBD9; DNA binding [Arabidopsis thaliana]
AT3G01500	CA1 (CARBONIC ANHYDRASE 1); carbonate dehydratase/ zinc ion binding [Arabidopsis thaliana]
AT3G01850	ribulose-phosphate 3-epimerase [Arabidopsis thaliana]
AT3G01970	WRKY45; transcription factor [Arabidopsis thaliana]
AT3G02065	ATP binding / ATP-dependent helicase/ helicase/ nucleic acid binding [Arabidopsis thaliana]
AT3G02090	MPPBETA; metalloendopeptidase [Arabidopsis thaliana]
AT3G02260	BIG (DARK OVER-EXPRESSION OF CAB 1); ubiquitin-protein ligase/ zinc ion binding [Arabidopsis thaliana]
AT3G02290	protein binding / ubiquitin-protein ligase/ zinc ion binding [Arabidopsis thaliana]
AT3G02340	protein binding / ubiquitin-protein ligase/ zinc ion binding [Arabidopsis thaliana]
AT3G02570	mannose-6-phosphate isomerase/ zinc ion binding [Arabidopsis thaliana]
AT3G02790	transcription factor [Arabidopsis thaliana]
AT3G02820	nucleic acid binding [Arabidopsis thaliana]
AT3G02830	ZFN1 (ZINC FINGER PROTEIN 1); nucleic acid binding [Arabidopsis thaliana]
AT3G02875	ILR1 (IAA-LEUCINE RESISTANT 1); metallopeptidase [Arabidopsis thaliana]
AT3G02890	protein binding / zinc ion binding [Arabidopsis thaliana]
AT3G03050	CSLD3 (CELLULOSE SYNTHASE-LIKE 3); cellulose synthase/ transferase, transferring glycosyl groups [Arabidopsis thaliana]
AT3G03080	oxidoreductase/ zinc ion binding [Arabidopsis thaliana]
AT3G03305	hydrolase/ protein serine/threonine phosphatase [Arabidopsis thaliana]
AT3G03550	protein binding / ubiquitin-protein ligase/ zinc ion binding [Arabidopsis thaliana]
AT3G03750	histone-lysine N-methyltransferase/ zinc ion binding [Arabidopsis thaliana]
AT3G03780	5-methyltetrahydropteroyltriglutamate-homocysteine S-methyltransferase [Arabidopsis thaliana]
AT3G04110	GLR1 (GLUTAMATE RECEPTOR 1) [Arabidopsis thaliana]
AT3G04380	histone-lysine N-methyltransferase/ zinc ion binding [Arabidopsis thaliana]
AT3G04670	WRKY39; transcription factor [Arabidopsis thaliana]
AT3G04970	metal ion binding [Arabidopsis thaliana]
AT3G04980	heat shock protein binding / unfolded protein binding [Arabidopsis thaliana]
AT3G05200	ATL6; protein binding / ubiquitin-protein ligase/ zinc ion binding [Arabidopsis thaliana]
AT3G05250	protein binding / ubiquitin-protein ligase/ zinc ion binding [Arabidopsis thaliana]
AT3G05300	hydrolase/ zinc ion binding [Arabidopsis thaliana]
AT3G05350	aminopeptidase/ metalloexopeptidase [Arabidopsis thaliana]
AT3G05545	DNA binding / ubiquitin-protein ligase/ zinc ion binding [Arabidopsis thaliana]
AT3G05580	protein phosphatase type 1/ protein serine/threonine phosphatase [Arabidopsis thaliana]
AT3G05670	DNA binding / protein binding / ubiquitin-protein ligase/ zinc ion binding [Arabidopsis thaliana]
AT3G05870	APC11; protein binding / zinc ion binding [Arabidopsis thaliana]
AT3G06140	protein binding / ubiquitin-protein ligase/ zinc ion binding [Arabidopsis thaliana]
AT3G06250	unknown protein [Arabidopsis thaliana]
AT3G06330	protein binding / ubiquitin-protein ligase/ zinc ion binding [Arabidopsis thaliana]
AT3G06340	heat shock protein binding / unfolded protein binding [Arabidopsis thaliana]
AT3G06410	nucleic acid binding [Arabidopsis thaliana]
AT3G06740	transcription factor [Arabidopsis thaliana]
AT3G06990	protein binding / zinc ion binding [Arabidopsis thaliana]
AT3G07000	protein binding / zinc ion binding [Arabidopsis thaliana]
AT3G07120	protein binding / ubiquitin-protein ligase/ zinc ion binding [Arabidopsis thaliana]
AT3G07130	hydrolase/ protein serine/threonine phosphatase [Arabidopsis thaliana]
AT3G07200	ubiquitin-protein ligase/ zinc ion binding [Arabidopsis thaliana]
AT3G07270	GTP cyclohydrolase I [Arabidopsis thaliana]
AT3G07520	ATGLR1.4 [Arabidopsis thaliana]
AT3G07740	ADA2A; DNA binding / transcription factor/ zinc ion binding [Arabidopsis thaliana]
AT3G07780	protein binding / zinc ion binding [Arabidopsis thaliana]
AT3G07800	ATP binding / thymidine kinase [Arabidopsis thaliana]
AT3G07940	unknown protein [Arabidopsis thaliana]
AT3G08505	nucleic acid binding / ubiquitin-protein ligase/ zinc ion binding [Arabidopsis thaliana]
AT3G08650	metal ion transporter [Arabidopsis thaliana]
AT3G08990	unknown protein [Arabidopsis thaliana]
AT3G09290	nucleic acid binding / transcription factor/ zinc ion binding [Arabidopsis thaliana]
AT3G09320	metal ion binding [Arabidopsis thaliana]
AT3G09760	protein binding / ubiquitin-protein ligase/ zinc ion binding [Arabidopsis thaliana]
AT3G09770	protein binding / ubiquitin-protein ligase/ zinc ion binding [Arabidopsis thaliana]
AT3G09960	hydrolase/ protein serine/threonine phosphatase [Arabidopsis thaliana]
AT3G09970	hydrolase/ protein serine/threonine phosphatase [Arabidopsis thaliana]
AT3G10150	hydrolase/ protein serine/threonine phosphatase [Arabidopsis thaliana]
AT3G10330	RNA polymerase II transcription factor/ transcription factor/ zinc ion binding [Arabidopsis thaliana]
AT3G10400	RNA binding / nucleic acid binding [Arabidopsis thaliana]
AT3G10470	nucleic acid binding / transcription factor/ zinc ion binding [Arabidopsis thaliana]
AT3G10815	ubiquitin-protein ligase/ zinc ion binding [Arabidopsis thaliana]
AT3G10850	GLX2-2 (GLYOXALASE 2-2); hydroxyacylglutathione hydrolase [Arabidopsis thaliana]
AT3G10910	protein binding / ubiquitin-protein ligase/ zinc ion binding [Arabidopsis thaliana]
AT3G10950	structural constituent of ribosome [Arabidopsis thaliana]
AT3G11110	protein binding / ubiquitin-protein ligase/ zinc ion binding [Arabidopsis thaliana]
AT3G11200	DNA binding / protein binding / zinc ion binding [Arabidopsis thaliana]
AT3G11230	unknown protein [Arabidopsis thaliana]
AT3G11370	unknown protein [Arabidopsis thaliana]
AT3G11385	unknown protein [Arabidopsis thaliana]
AT3G11390	unknown protein [Arabidopsis thaliana]
AT3G11402	unknown protein [Arabidopsis thaliana]
AT3G12100	cation transporter/ efflux permease [Arabidopsis thaliana]
AT3G12130	nucleic acid binding / transcription factor [Arabidopsis thaliana]
AT3G12550	unknown protein [Arabidopsis thaliana]
AT3G12630	DNA binding / zinc ion binding [Arabidopsis thaliana]
AT3G12680	HUA1 (ENHANCER OF AG-4 1) [Arabidopsis thaliana]
AT3G12710	DNA-3-methyladenine glycosylase I [Arabidopsis thaliana]
AT3G12750	ZIP1 (ZRT, IRT-LIKE PROTEIN); zinc ion transporter [Arabidopsis thaliana]
AT3G12920	unknown protein [Arabidopsis thaliana]
AT3G12980	histone acetyltransferase/ protein binding / transcription cofactor/ zinc ion binding [Arabidopsis thaliana]
AT3G13228	protein binding / ubiquitin-protein ligase/ zinc ion binding [Arabidopsis thaliana]
AT3G13430	protein binding / ubiquitin-protein ligase/ zinc ion binding [Arabidopsis thaliana]
AT3G13590	protein binding / zinc ion binding [Arabidopsis thaliana]
AT3G13672	unknown protein [Arabidopsis thaliana]
AT3G13760	protein binding / zinc ion binding [Arabidopsis thaliana]
AT3G13800	catalytic [Arabidopsis thaliana]
AT3G13810	nucleic acid binding / transcription factor/ zinc ion binding [Arabidopsis thaliana]
AT3G14270	1-phosphatidylinositol-4-phosphate 5-kinase/ ATP binding / protein binding / zinc ion binding [Arabidopsis thaliana]
AT3G14320	protein binding / ubiquitin-protein ligase/ zinc ion binding [Arabidopsis thaliana]
AT3G14400	UBP25 (UBIQUITIN-SPECIFIC PROTEASE 25); cysteine-type endopeptidase/ ubiquitin thiolesterase/ ubiquitin-specific protease [Arabidopsis thaliana]
AT3G14740	protein binding / zinc ion binding [Arabidopsis thaliana]
AT3G14890	DNA binding / catalytic [Arabidopsis thaliana]
AT3G14970	protein binding / ubiquitin-protein ligase/ zinc ion binding [Arabidopsis thaliana]
AT3G14980	DNA binding / N-acetyltransferase/ protein binding / zinc ion binding [Arabidopsis thaliana]
AT3G15070	protein binding / ubiquitin-protein ligase/ zinc ion binding [Arabidopsis thaliana]
AT3G15270	SPL5 (SQUAMOSA PROMOTER BINDING PROTEIN-LIKE 5); DNA binding / transcription factor [Arabidopsis thaliana]
AT3G15680	binding [Arabidopsis thaliana]
AT3G15740	protein binding / ubiquitin-protein ligase/ zinc ion binding [Arabidopsis thaliana]
AT3G16080	structural constituent of ribosome [Arabidopsis thaliana]
AT3G16090	protein binding / ubiquitin-protein ligase/ zinc ion binding [Arabidopsis thaliana]
AT3G16350	DNA binding / transcription factor [Arabidopsis thaliana]
AT3G16600	ATP binding / ATP-dependent helicase/ DNA binding / helicase/ nucleic acid binding / protein binding / ubiquitin-protein ligase/ zinc ion binding [Arabidopsis thaliana]
AT3G16720	ATL2; protein binding / ubiquitin-protein ligase/ zinc ion binding [Arabidopsis thaliana]
AT3G16870	transcription factor [Arabidopsis thaliana]
AT3G16980	DNA binding / DNA-directed RNA polymerase/ transcription factor [Arabidopsis thaliana]
AT3G17460	DNA binding / protein binding / zinc ion binding [Arabidopsis thaliana]
AT3G17611	unknown protein [Arabidopsis thaliana]
AT3G17790	ATACP5; protein serine/threonine phosphatase [Arabidopsis thaliana]
AT3G17830	heat shock protein binding / unfolded protein binding [Arabidopsis thaliana]
AT3G18290	EMB2454; protein binding / ubiquitin-protein ligase/ zinc ion binding [Arabidopsis thaliana]
AT3G18520	histone deacetylase [Arabidopsis thaliana]
AT3G18620	metal ion binding [Arabidopsis thaliana]
AT3G18773	ubiquitin-protein ligase/ zinc ion binding [Arabidopsis thaliana]
AT3G18930	protein binding / ubiquitin-protein ligase/ zinc ion binding [Arabidopsis thaliana]
AT3G19140	ubiquitin-protein ligase/ zinc ion binding [Arabidopsis thaliana]
AT3G19360	nucleic acid binding / transcription factor [Arabidopsis thaliana]
AT3G19450	CAD4 (CINNAMYL ALCOHOL DEHYDROGENASE 4); cinnamyl-alcohol dehydrogenase [Arabidopsis thaliana]
AT3G19510	transcription factor [Arabidopsis thaliana]
AT3G19580	AZF2 (ARABIDOPSIS ZINC-FINGER PROTEIN 2); nucleic acid binding / transcription factor/ zinc ion binding [Arabidopsis thaliana]
AT3G19910	protein binding / ubiquitin-protein ligase/ zinc ion binding [Arabidopsis thaliana]
AT3G19950	protein binding / ubiquitin-protein ligase/ zinc ion binding [Arabidopsis thaliana]
AT3G19980	ATFYPP3 (SERINE/THREONINE PROTEIN PHOSPHATASE); protein serine/threonine phosphatase [Arabidopsis thaliana]
AT3G20010	ATP binding / ATP-dependent helicase/ DNA binding / helicase/ nucleic acid binding / protein binding / ubiquitin-protein ligase/ zinc ion binding [Arabidopsis thaliana]
AT3G20015	pepsin A [Arabidopsis thaliana]
AT3G20280	DNA binding / protein binding / zinc ion binding [Arabidopsis thaliana]
AT3G20500	hydrolase/ protein serine/threonine phosphatase [Arabidopsis thaliana]
AT3G20540	3'-5' exonuclease/ DNA binding / DNA-directed DNA polymerase/ nucleic acid binding [Arabidopsis thaliana]
AT3G20630	UBP14 (UBIQUITIN-SPECIFIC PROTEASE 14); ubiquitin-specific protease [Arabidopsis thaliana]
AT3G20870	metal ion transporter [Arabidopsis thaliana]
AT3G20880	nucleic acid binding / transcription factor/ zinc ion binding [Arabidopsis thaliana]
AT3G21000	unknown protein [Arabidopsis thaliana]
AT3G21175	ZML1 (ZIM-LIKE 1); transcription factor [Arabidopsis thaliana]
AT3G21210	protein binding / zinc ion binding [Arabidopsis thaliana]
AT3G21270	ADOF2; DNA binding / transcription factor [Arabidopsis thaliana]
AT3G21810	nucleic acid binding [Arabidopsis thaliana]
AT3G21820	unknown protein [Arabidopsis thaliana]
AT3G21880	transcription factor/ zinc ion binding [Arabidopsis thaliana]
AT3G22170	FHY3 [Arabidopsis thaliana]
AT3G22180	metal ion binding [Arabidopsis thaliana]
AT3G22740	HMT3; homocysteine S-methyltransferase [Arabidopsis thaliana]
AT3G23060	protein binding / ubiquitin-protein ligase/ zinc ion binding [Arabidopsis thaliana]
AT3G23130	SUP (SUPERMAN); DNA binding / nucleic acid binding / transcription factor/ zinc ion binding [Arabidopsis thaliana]
AT3G23140	nucleic acid binding / transcription factor/ zinc ion binding [Arabidopsis thaliana]
AT3G23270	Ran GTPase binding / chromatin binding / zinc ion binding [Arabidopsis thaliana]
AT3G23280	protein binding / ubiquitin-protein ligase/ zinc ion binding [Arabidopsis thaliana]
AT3G23660	protein binding / transporter [Arabidopsis thaliana]
AT3G23780	NRPD2a; DNA binding / DNA-directed RNA polymerase [Arabidopsis thaliana]
AT3G24010	DNA binding / protein binding / zinc ion binding [Arabidopsis thaliana]
AT3G24050	transcription factor [Arabidopsis thaliana]
AT3G24070	nucleic acid binding [Arabidopsis thaliana]
AT3G24740	unknown protein [Arabidopsis thaliana]
AT3G24800	PRT1 (PROTEOLYSIS 1); ubiquitin-protein ligase [Arabidopsis thaliana]
AT3G25030	calmodulin binding / protein binding / zinc ion binding [Arabidopsis thaliana]
AT3G25740	MAP1B (METHIONINE AMINOPEPTIDASE 1C); metalloexopeptidase/ methionyl aminopeptidase [Arabidopsis thaliana]
AT3G25850	unknown protein [Arabidopsis thaliana]
AT3G25900	ATHMT-1/HMT-1; homocysteine S-methyltransferase [Arabidopsis thaliana]
AT3G25910	unknown protein [Arabidopsis thaliana]
AT3G25940	DNA binding / transcription factor [Arabidopsis thaliana]
AT3G26085	prenyl-dependent CAAX protease [Arabidopsis thaliana]
AT3G26240	unknown protein [Arabidopsis thaliana]
AT3G26250	unknown protein [Arabidopsis thaliana]
AT3G26420	ARRZ-1A; RNA binding / nucleotide binding [Arabidopsis thaliana]
AT3G26550	protein binding / zinc ion binding [Arabidopsis thaliana]
AT3G26720	alpha-mannosidase [Arabidopsis thaliana]
AT3G26730	protein binding / ubiquitin-protein ligase/ zinc ion binding [Arabidopsis thaliana]
AT3G26935	metal ion binding [Arabidopsis thaliana]
AT3G27110	metalloendopeptidase [Arabidopsis thaliana]
AT3G27330	ubiquitin-protein ligase/ zinc ion binding [Arabidopsis thaliana]
AT3G27473	protein binding / zinc ion binding [Arabidopsis thaliana]
AT3G27480	unknown protein [Arabidopsis thaliana]
AT3G27490	unknown protein [Arabidopsis thaliana]
AT3G27500	protein binding / zinc ion binding [Arabidopsis thaliana]
AT3G27510	unknown protein [Arabidopsis thaliana]
AT3G27700	RNA binding / nucleic acid binding [Arabidopsis thaliana]
AT3G27710	ubiquitin-protein ligase/ zinc ion binding [Arabidopsis thaliana]
AT3G27720	unknown protein [Arabidopsis thaliana]
AT3G28210	PMZ [Arabidopsis thaliana]
AT3G28620	protein binding / ubiquitin-protein ligase/ zinc ion binding [Arabidopsis thaliana]
AT3G28650	protein binding / zinc ion binding [Arabidopsis thaliana]
AT3G28917	unknown protein [Arabidopsis thaliana]
AT3G28920	transcription factor [Arabidopsis thaliana]
AT3G29270	ubiquitin-protein ligase/ zinc ion binding [Arabidopsis thaliana]
AT3G29340	nucleic acid binding / transcription factor/ zinc ion binding [Arabidopsis thaliana]
AT3G29380	RNA polymerase II transcription factor/ transcription factor/ zinc ion binding [Arabidopsis thaliana]
AT3G30460	protein binding / ubiquitin-protein ligase/ zinc ion binding [Arabidopsis thaliana]
AT3G31430	unknown protein [Arabidopsis thaliana]
AT3G31950	unknown protein [Arabidopsis thaliana]
AT3G42140	unknown protein [Arabidopsis thaliana]
AT3G42790	DNA binding / protein binding / zinc ion binding [Arabidopsis thaliana]
AT3G42830	ubiquitin-protein ligase [Arabidopsis thaliana]
AT3G42860	nucleic acid binding [Arabidopsis thaliana]
AT3G43180	ubiquitin-protein ligase/ zinc ion binding [Arabidopsis thaliana]
AT3G43230	zinc ion binding [Arabidopsis thaliana]
AT3G43240	DNA binding / protein binding / zinc ion binding [Arabidopsis thaliana]
AT3G43430	protein binding / ubiquitin-protein ligase/ zinc ion binding [Arabidopsis thaliana]
AT3G43490	nucleic acid binding [Arabidopsis thaliana]
AT3G43590	nucleic acid binding [Arabidopsis thaliana]
AT3G43750	ubiquitin-protein ligase/ zinc ion binding [Arabidopsis thaliana]
AT3G43890	protein binding / zinc ion binding [Arabidopsis thaliana]
AT3G43980	structural constituent of ribosome [Arabidopsis thaliana]
AT3G44010	structural constituent of ribosome [Arabidopsis thaliana]
AT3G44020	unknown protein [Arabidopsis thaliana]
AT3G44110	ATJ3 [Arabidopsis thaliana]
AT3G44340	CEF; protein binding / transporter [Arabidopsis thaliana]
AT3G44680	HDA9; histone deacetylase [Arabidopsis thaliana]
AT3G44750	HD2A (HISTONE DEACETYLASE 2A); nucleic acid binding / zinc ion binding [Arabidopsis thaliana]
AT3G45170	transcription factor [Arabidopsis thaliana]
AT3G45260	nucleic acid binding / transcription factor/ zinc ion binding [Arabidopsis thaliana]
AT3G45470	ubiquitin-protein ligase/ zinc ion binding [Arabidopsis thaliana]
AT3G45510	ubiquitin-protein ligase/ zinc ion binding [Arabidopsis thaliana]
AT3G45530	protein binding / zinc ion binding [Arabidopsis thaliana]
AT3G45540	ubiquitin-protein ligase/ zinc ion binding [Arabidopsis thaliana]
AT3G45555	ubiquitin-protein ligase/ zinc ion binding [Arabidopsis thaliana]
AT3G45560	ubiquitin-protein ligase/ zinc ion binding [Arabidopsis thaliana]
AT3G45570	ubiquitin-protein ligase/ zinc ion binding [Arabidopsis thaliana]
AT3G45580	ubiquitin-protein ligase/ zinc ion binding [Arabidopsis thaliana]
AT3G45610	DNA binding / transcription factor [Arabidopsis thaliana]
AT3G45630	RNA binding / nucleic acid binding / ubiquitin-protein ligase/ zinc ion binding [Arabidopsis thaliana]
AT3G45770	oxidoreductase/ zinc ion binding [Arabidopsis thaliana]
AT3G45840	protein binding / zinc ion binding [Arabidopsis thaliana]
AT3G45950	unknown protein [Arabidopsis thaliana]
AT3G46070	nucleic acid binding / transcription factor/ zinc ion binding [Arabidopsis thaliana]
AT3G46080	nucleic acid binding / transcription factor/ zinc ion binding [Arabidopsis thaliana]
AT3G46090	nucleic acid binding / transcription factor/ zinc ion binding [Arabidopsis thaliana]
AT3G46120	hydrolase/ protein serine/threonine phosphatase [Arabidopsis thaliana]
AT3G46560	TIM9; protein translocase [Arabidopsis thaliana]
AT3G46620	protein binding / ubiquitin-protein ligase/ zinc ion binding [Arabidopsis thaliana]
AT3G46800	protein binding / zinc ion binding [Arabidopsis thaliana]
AT3G46810	protein binding / zinc ion binding [Arabidopsis thaliana]
AT3G46820	TOPP5; protein phosphatase type 1 [Arabidopsis thaliana]
AT3G47060	FTSH7; ATP-dependent peptidase/ ATPase/ metallopeptidase [Arabidopsis thaliana]
AT3G47120	RNA binding / nucleic acid binding [Arabidopsis thaliana]
AT3G47160	ubiquitin-protein ligase/ zinc ion binding [Arabidopsis thaliana]
AT3G47180	protein binding / ubiquitin-protein ligase/ zinc ion binding [Arabidopsis thaliana]
AT3G47390	5-amino-6-(5-phosphoribosylamino)uracil reductase/ diaminohydroxyphosphoribosylaminopyrimidine deaminase/ hydrolase/ zinc ion binding [Arabidopsis thaliana]
AT3G47490	endonuclease/ nucleic acid binding [Arabidopsis thaliana]
AT3G47500	DNA binding / transcription factor [Arabidopsis thaliana]
AT3G47550	protein binding / ubiquitin-protein ligase/ zinc ion binding [Arabidopsis thaliana]
AT3G47610	unknown protein [Arabidopsis thaliana]
AT3G47660	Ran GTPase binding / chromatin binding / zinc ion binding [Arabidopsis thaliana]
AT3G47740	ATATH2; ATPase, coupled to transmembrane movement of substances [Arabidopsis thaliana]
AT3G47760	ATATH4; ATPase, coupled to transmembrane movement of substances [Arabidopsis thaliana]
AT3G47770	ATATH5; ATPase, coupled to transmembrane movement of substances [Arabidopsis thaliana]
AT3G47780	ATATH6; ATPase, coupled to transmembrane movement of substances [Arabidopsis thaliana]
AT3G47810	hydrolase/ protein serine/threonine phosphatase [Arabidopsis thaliana]
AT3G47920	unknown protein [Arabidopsis thaliana]
AT3G47990	protein binding / ubiquitin-protein ligase/ zinc ion binding [Arabidopsis thaliana]
AT3G48030	ubiquitin-protein ligase/ zinc ion binding [Arabidopsis thaliana]
AT3G48070	unknown protein [Arabidopsis thaliana]
AT3G48100	ARR5 (ARABIDOPSIS RESPONSE REGULATOR 5); transcription regulator/ two-component response regulator [Arabidopsis thaliana]
AT3G48360	protein binding / transcription regulator [Arabidopsis thaliana]
AT3G48400	unknown protein [Arabidopsis thaliana]
AT3G48430	REF6 (RELATIVE OF EARLY FLOWERING 6); nucleic acid binding / transcription factor/ zinc ion binding [Arabidopsis thaliana]
AT3G48440	nucleic acid binding [Arabidopsis thaliana]
AT3G48540	hydrolase/ zinc ion binding [Arabidopsis thaliana]
AT3G48670	unknown protein [Arabidopsis thaliana]
AT3G48760	metal ion binding [Arabidopsis thaliana]
AT3G48970	copper ion binding / metal ion binding [Arabidopsis thaliana]
AT3G49600	UBP26; cysteine-type endopeptidase/ ubiquitin thiolesterase/ ubiquitin-specific protease [Arabidopsis thaliana]
AT3G49930	nucleic acid binding / transcription factor/ zinc ion binding [Arabidopsis thaliana]
AT3G50010	unknown protein [Arabidopsis thaliana]
AT3G50410	OBP1; DNA binding / transcription factor [Arabidopsis thaliana]
AT3G50700	nucleic acid binding / transcription factor/ zinc ion binding [Arabidopsis thaliana]
AT3G50870	MNP (MONOPOLE); transcription factor [Arabidopsis thaliana]
AT3G50890	DNA binding / transcription factor [Arabidopsis thaliana]
AT3G51080	transcription factor [Arabidopsis thaliana]
AT3G51325	nucleic acid binding / ubiquitin-protein ligase/ zinc ion binding [Arabidopsis thaliana]
AT3G51390	metal ion binding [Arabidopsis thaliana]
AT3G51480	ATGLR3.6 [Arabidopsis thaliana]
AT3G51640	unknown protein [Arabidopsis thaliana]
AT3G51650	unknown protein [Arabidopsis thaliana]
AT3G51800	ATG2; metalloexopeptidase/ methionyl aminopeptidase [Arabidopsis thaliana]
AT3G51950	RNA binding / nucleic acid binding [Arabidopsis thaliana]
AT3G52050	5'-3' exonuclease/ DNA binding / catalytic/ nuclease [Arabidopsis thaliana]
AT3G52100	protein binding / ubiquitin-protein ligase/ zinc ion binding [Arabidopsis thaliana]
AT3G52440	DNA binding / transcription factor [Arabidopsis thaliana]
AT3G52590	UBQ1 (UBIQUITIN EXTENSION PROTEIN 1); protein binding [Arabidopsis thaliana]
AT3G52640	unknown protein [Arabidopsis thaliana]
AT3G52720	carbonate dehydratase/ zinc ion binding [Arabidopsis thaliana]
AT3G52780	hydrolase/ protein serine/threonine phosphatase [Arabidopsis thaliana]
AT3G52800	DNA binding / zinc ion binding [Arabidopsis thaliana]
AT3G52810	hydrolase/ protein serine/threonine phosphatase [Arabidopsis thaliana]
AT3G52820	hydrolase/ protein serine/threonine phosphatase [Arabidopsis thaliana]
AT3G53410	protein binding / ubiquitin-protein ligase/ zinc ion binding [Arabidopsis thaliana]
AT3G53500	RSZ32; nucleic acid binding [Arabidopsis thaliana]
AT3G53600	nucleic acid binding / transcription factor/ zinc ion binding [Arabidopsis thaliana]
AT3G53680	DNA binding / protein binding / zinc ion binding [Arabidopsis thaliana]
AT3G53690	ubiquitin-protein ligase/ zinc ion binding [Arabidopsis thaliana]
AT3G53710	DNA binding [Arabidopsis thaliana]
AT3G53820	nucleic acid binding / transcription factor/ zinc ion binding [Arabidopsis thaliana]
AT3G54050	fructose-bisphosphatase/ phosphoric ester hydrolase [Arabidopsis thaliana]
AT3G54230	nucleic acid binding [Arabidopsis thaliana]
AT3G54360	ubiquitin-protein ligase/ zinc ion binding [Arabidopsis thaliana]
AT3G54460	ATP binding / ATP-dependent helicase/ DNA binding / helicase/ nucleic acid binding [Arabidopsis thaliana]
AT3G54720	AMP1 (ALTERED MERISTEM PROGRAM 1); dipeptidase [Arabidopsis thaliana]
AT3G54780	protein binding / ubiquitin-protein ligase/ zinc ion binding [Arabidopsis thaliana]
AT3G54810	transcription factor [Arabidopsis thaliana]
AT3G54826	unknown protein [Arabidopsis thaliana]
AT3G55340	RNA binding / nucleic acid binding [Arabidopsis thaliana]
AT3G55370	OBP3 (OBF-BINDING PROTEIN 3); DNA binding [Arabidopsis thaliana]
AT3G55530	protein binding / ubiquitin-protein ligase/ zinc ion binding [Arabidopsis thaliana]
AT3G55770	zinc ion binding [Arabidopsis thaliana]
AT3G55800	SBPASE; phosphoric ester hydrolase [Arabidopsis thaliana]
AT3G55890	unknown protein [Arabidopsis thaliana]
AT3G55980	transcription factor [Arabidopsis thaliana]
AT3G56290	unknown protein [Arabidopsis thaliana]
AT3G56300	ATP binding / cysteine-tRNA ligase [Arabidopsis thaliana]
AT3G56460	oxidoreductase/ zinc ion binding [Arabidopsis thaliana]
AT3G56580	protein binding / ubiquitin-protein ligase/ zinc ion binding [Arabidopsis thaliana]
AT3G56590	unknown protein [Arabidopsis thaliana]
AT3G56920	metal ion binding [Arabidopsis thaliana]
AT3G56930	metal ion binding [Arabidopsis thaliana]
AT3G57370	RNA polymerase II transcription factor/ transcription factor/ zinc ion binding [Arabidopsis thaliana]
AT3G57480	nucleic acid binding / zinc ion binding [Arabidopsis thaliana]
AT3G57660	NRPA1; DNA binding / DNA-directed RNA polymerase [Arabidopsis thaliana]
AT3G57670	nucleic acid binding / transcription factor/ zinc ion binding [Arabidopsis thaliana]
AT3G57920	DNA binding / transcription factor [Arabidopsis thaliana]
AT3G58030	protein binding / ubiquitin-protein ligase/ zinc ion binding [Arabidopsis thaliana]
AT3G58040	ubiquitin-protein ligase/ zinc ion binding [Arabidopsis thaliana]
AT3G58060	cation transporter/ efflux permease [Arabidopsis thaliana]
AT3G58070	nucleic acid binding / transcription factor/ zinc ion binding [Arabidopsis thaliana]
AT3G58130	unknown protein [Arabidopsis thaliana]
AT3G58500	PP2A-3 (PROTEIN PHOSPHATASE 2A-3); protein phosphatase type 2A [Arabidopsis thaliana]
AT3G58710	WRKY69; transcription factor [Arabidopsis thaliana]
AT3G58720	protein binding / ubiquitin-protein ligase/ zinc ion binding [Arabidopsis thaliana]
AT3G58810	MTPA2; efflux permease/ zinc ion transporter [Arabidopsis thaliana]
AT3G59120	unknown protein [Arabidopsis thaliana]
AT3G59990	MAP2B (METHIONINE AMINOPEPTIDASE 2B); methionyl aminopeptidase [Arabidopsis thaliana]
AT3G60030	transcription factor [Arabidopsis thaliana]
AT3G60080	protein binding / ubiquitin-protein ligase/ zinc ion binding [Arabidopsis thaliana]
AT3G60220	ATL4; protein binding / ubiquitin-protein ligase/ zinc ion binding [Arabidopsis thaliana]
AT3G60245	structural constituent of ribosome [Arabidopsis thaliana]
AT3G60250	CKB3; protein kinase CK2 regulator [Arabidopsis thaliana]
AT3G60520	unknown protein [Arabidopsis thaliana]
AT3G60530	transcription factor [Arabidopsis thaliana]
AT3G60580	nucleic acid binding / transcription factor/ zinc ion binding [Arabidopsis thaliana]
AT3G60800	metal ion binding [Arabidopsis thaliana]
AT3G60966	ubiquitin-protein ligase/ zinc ion binding [Arabidopsis thaliana]
AT3G61110	ARS27A (ARABIDOPSIS RIBOSOMAL PROTEIN S27); structural constituent of ribosome [Arabidopsis thaliana]
AT3G61180	protein binding / ubiquitin-protein ligase/ zinc ion binding [Arabidopsis thaliana]
AT3G61230	zinc ion binding [Arabidopsis thaliana]
AT3G61460	BRH1 (BRASSINOSTEROID-RESPONSIVE RING-H2); protein binding / ubiquitin-protein ligase/ zinc ion binding [Arabidopsis thaliana]
AT3G61550	protein binding / ubiquitin-protein ligase/ zinc ion binding [Arabidopsis thaliana]
AT3G61790	ubiquitin-protein ligase/ zinc ion binding [Arabidopsis thaliana]
AT3G61850	DAG1 (DOF AFFECTING GERMINATION 1); DNA binding / transcription factor [Arabidopsis thaliana]
AT3G61940	MTPA1; efflux permease/ zinc ion transporter [Arabidopsis thaliana]
AT3G62120	ATP binding / proline-tRNA ligase/ tRNA ligase [Arabidopsis thaliana]
AT3G62240	nucleic acid binding / ubiquitin-protein ligase/ zinc ion binding [Arabidopsis thaliana]
AT3G62250	protein binding / structural constituent of ribosome [Arabidopsis thaliana]
AT3G62330	nucleic acid binding [Arabidopsis thaliana]
AT3G62340	WRKY68; transcription factor [Arabidopsis thaliana]
AT3G62410	CP12-2 [Arabidopsis thaliana]
AT3G62600	heat shock protein binding / unfolded protein binding [Arabidopsis thaliana]
AT3G62690	ATL5; protein binding / zinc ion binding [Arabidopsis thaliana]
AT3G62970	protein binding / ubiquitin-protein ligase/ zinc ion binding [Arabidopsis thaliana]
AT3G63030	MBD4; DNA binding [Arabidopsis thaliana]
AT3G63250	ATHMT-2/HMT-2; homocysteine S-methyltransferase [Arabidopsis thaliana]
AT3G63500	unknown protein [Arabidopsis thaliana]
AT3G63530	protein binding / ubiquitin-protein ligase/ zinc ion binding [Arabidopsis thaliana]
AT4G00305	protein binding / ubiquitin-protein ligase/ zinc ion binding [Arabidopsis thaliana]
AT4G00335	RHB1A; protein binding / ubiquitin-protein ligase/ zinc ion binding [Arabidopsis thaliana]
AT4G00416	MBD3; DNA binding [Arabidopsis thaliana]
AT4G00840	metal ion binding [Arabidopsis thaliana]
AT4G00940	DNA binding [Arabidopsis thaliana]
AT4G00980	nucleic acid binding [Arabidopsis thaliana]
AT4G01020	ATP binding / ATP-dependent helicase/ helicase/ nucleic acid binding / ubiquitin-protein ligase/ zinc ion binding [Arabidopsis thaliana]
AT4G01023	protein binding / ubiquitin-protein ligase/ zinc ion binding [Arabidopsis thaliana]
AT4G01250	WRKY22; transcription factor [Arabidopsis thaliana]
AT4G01270	protein binding / ubiquitin-protein ligase/ zinc ion binding [Arabidopsis thaliana]
AT4G01320	ATSTE24 [Arabidopsis thaliana]
AT4G01510	ARV2 [Arabidopsis thaliana]
AT4G01720	WRKY47; transcription factor [Arabidopsis thaliana]
AT4G01730	metal ion binding [Arabidopsis thaliana]
AT4G01740	unknown protein [Arabidopsis thaliana]
AT4G01760	unknown protein [Arabidopsis thaliana]
AT4G01810	protein binding [Arabidopsis thaliana]
AT4G01880	unknown protein [Arabidopsis thaliana]
AT4G01910	unknown protein [Arabidopsis thaliana]
AT4G01920	unknown protein [Arabidopsis thaliana]
AT4G01925	unknown protein [Arabidopsis thaliana]
AT4G01930	unknown protein [Arabidopsis thaliana]
AT4G02000	unknown protein [Arabidopsis thaliana]
AT4G02075	PIT1 (PITCHOUN 1); protein binding / ubiquitin-protein ligase/ zinc ion binding [Arabidopsis thaliana]
AT4G02180	protein binding / zinc ion binding [Arabidopsis thaliana]
AT4G02190	unknown protein [Arabidopsis thaliana]
AT4G02220	unknown protein [Arabidopsis thaliana]
AT4G02540	unknown protein [Arabidopsis thaliana]
AT4G02670	nucleic acid binding / transcription factor/ zinc ion binding [Arabidopsis thaliana]
AT4G02980	ABP1 (ENDOPLASMIC RETICULUM AUXIN BINDING PROTEIN 1) [Arabidopsis thaliana]
AT4G03080	hydrolase/ protein serine/threonine phosphatase [Arabidopsis thaliana]
AT4G03120	nucleic acid binding / rhodopsin-like receptor/ zinc ion binding [Arabidopsis thaliana]
AT4G03510	RMA1; protein binding / ubiquitin-protein ligase/ zinc ion binding [Arabidopsis thaliana]
AT4G03610	unknown protein [Arabidopsis thaliana]
AT4G03965	ubiquitin-protein ligase/ zinc ion binding [Arabidopsis thaliana]
AT4G04350	EMB2369; ATP binding / leucine-tRNA ligase/ tRNA ligase [Arabidopsis thaliana]
AT4G04404	nucleic acid binding / zinc ion binding [Arabidopsis thaliana]
AT4G04450	WRKY42; transcription factor [Arabidopsis thaliana]
AT4G04780	unknown protein [Arabidopsis thaliana]
AT4G04800	unknown protein [Arabidopsis thaliana]
AT4G04810	unknown protein [Arabidopsis thaliana]
AT4G04830	unknown protein [Arabidopsis thaliana]
AT4G04840	unknown protein [Arabidopsis thaliana]
AT4G04880	deaminase [Arabidopsis thaliana]
AT4G04885	unknown protein [Arabidopsis thaliana]
AT4G04955	ATALN; allantoinase/ hydrolase [Arabidopsis thaliana]
AT4G05330	unknown protein [Arabidopsis thaliana]
AT4G05350	protein binding / ubiquitin-protein ligase/ zinc ion binding [Arabidopsis thaliana]
AT4G05360	nucleic acid binding [Arabidopsis thaliana]
AT4G06479	unknown protein [Arabidopsis thaliana]
AT4G06526	nucleic acid binding [Arabidopsis thaliana]
AT4G06634	nucleic acid binding / zinc ion binding [Arabidopsis thaliana]
AT4G07950	DNA binding / DNA-directed RNA polymerase/ transcription factor [Arabidopsis thaliana]
AT4G08460	unknown protein [Arabidopsis thaliana]
AT4G08540	unknown protein [Arabidopsis thaliana]
AT4G08570	metal ion binding [Arabidopsis thaliana]
AT4G08590	ubiquitin-protein ligase/ zinc ion binding [Arabidopsis thaliana]
AT4G08867	nucleic acid binding [Arabidopsis thaliana]
AT4G09100	protein binding / ubiquitin-protein ligase/ zinc ion binding [Arabidopsis thaliana]
AT4G09110	protein binding / ubiquitin-protein ligase/ zinc ion binding [Arabidopsis thaliana]
AT4G09120	protein binding / ubiquitin-protein ligase/ zinc ion binding [Arabidopsis thaliana]
AT4G09130	protein binding / ubiquitin-protein ligase/ zinc ion binding [Arabidopsis thaliana]
AT4G10150	protein binding / ubiquitin-protein ligase/ zinc ion binding [Arabidopsis thaliana]
AT4G10160	protein binding / ubiquitin-protein ligase/ zinc ion binding [Arabidopsis thaliana]
AT4G10320	ATP binding / isoleucine-tRNA ligase/ tRNA ligase [Arabidopsis thaliana]
AT4G10370	protein binding / zinc ion binding [Arabidopsis thaliana]
AT4G10560	unknown protein [Arabidopsis thaliana]
AT4G10600	DNA binding / protein binding / zinc ion binding [Arabidopsis thaliana]
AT4G10680	RNA polymerase II transcription factor/ transcription factor/ zinc ion binding [Arabidopsis thaliana]
AT4G10710	unknown protein [Arabidopsis thaliana]
AT4G10940	DNA binding / protein binding / ubiquitin-protein ligase/ zinc ion binding [Arabidopsis thaliana]
AT4G11240	TOPP7; protein phosphatase type 1 [Arabidopsis thaliana]
AT4G11360	RHA1B; protein binding / ubiquitin-protein ligase/ zinc ion binding [Arabidopsis thaliana]
AT4G11370	RHA1A; protein binding / ubiquitin-protein ligase/ zinc ion binding [Arabidopsis thaliana]
AT4G11390	unknown protein [Arabidopsis thaliana]
AT4G11540	unknown protein [Arabidopsis thaliana]
AT4G11550	unknown protein [Arabidopsis thaliana]
AT4G11680	protein binding / ubiquitin-protein ligase/ zinc ion binding [Arabidopsis thaliana]
AT4G11960	unknown protein [Arabidopsis thaliana]
AT4G12020	WRKY19; transcription factor [Arabidopsis thaliana]
AT4G12040	DNA binding / zinc ion binding [Arabidopsis thaliana]
AT4G12140	protein binding / ubiquitin-protein ligase/ zinc ion binding [Arabidopsis thaliana]
AT4G12150	protein binding / ubiquitin-protein ligase/ zinc ion binding [Arabidopsis thaliana]
AT4G12190	protein binding / ubiquitin-protein ligase/ zinc ion binding [Arabidopsis thaliana]
AT4G12210	protein binding / ubiquitin-protein ligase/ zinc ion binding [Arabidopsis thaliana]
AT4G12240	nucleic acid binding / transcription factor/ zinc ion binding [Arabidopsis thaliana]
AT4G12620	ATP binding / DNA binding / nucleoside-triphosphatase/ nucleotide binding / protein binding / zinc ion binding [Arabidopsis thaliana]
AT4G13010	oxidoreductase/ zinc ion binding [Arabidopsis thaliana]
AT4G13100	calmodulin binding / protein binding / zinc ion binding [Arabidopsis thaliana]
AT4G13130	protein binding / zinc ion binding [Arabidopsis thaliana]
AT4G13350	unknown protein [Arabidopsis thaliana]
AT4G13460	SUVH9 (SU(VAR)3-9 HOMOLOG 9); histone-lysine N-methyltransferase/ zinc ion binding [Arabidopsis thaliana]
AT4G13490	protein binding / ubiquitin-protein ligase/ zinc ion binding [Arabidopsis thaliana]
AT4G13780	ATP binding / methionine-tRNA ligase/ tRNA binding / tRNA ligase [Arabidopsis thaliana]
AT4G13870	WRNEXO; 3'-5' exonuclease/ nucleic acid binding [Arabidopsis thaliana]
AT4G13970	unknown protein [Arabidopsis thaliana]
AT4G14160	protein binding / transporter [Arabidopsis thaliana]
AT4G14220	protein binding / ubiquitin-protein ligase/ zinc ion binding [Arabidopsis thaliana]
AT4G14225	DNA binding / zinc ion binding [Arabidopsis thaliana]
AT4G14365	protein binding / ubiquitin-protein ligase/ zinc ion binding [Arabidopsis thaliana]
AT4G14370	ATP binding / nucleoside-triphosphatase/ nucleotide binding / transmembrane receptor/ zinc ion binding [Arabidopsis thaliana]
AT4G14700	ORC1 (origin recognition complex 1); ATP binding / DNA binding / nucleoside-triphosphatase/ nucleotide binding / protein binding / zinc ion binding [Arabidopsis thaliana]
AT4G14785	SCRL23 [Arabidopsis thaliana]
AT4G14920	DNA binding / protein binding / zinc ion binding [Arabidopsis thaliana]
AT4G14980	unknown protein [Arabidopsis thaliana]
AT4G15070	unknown protein [Arabidopsis thaliana]
AT4G15080	metal ion binding [Arabidopsis thaliana]
AT4G15090	FAR1 (FAR-RED IMPAIRED RESPONSE 1) [Arabidopsis thaliana]
AT4G15420	nucleic acid binding / zinc ion binding [Arabidopsis thaliana]
AT4G15730	unknown protein [Arabidopsis thaliana]
AT4G15750	enzyme inhibitor/ pectinesterase/ pectinesterase inhibitor [Arabidopsis thaliana]
AT4G16015	unknown protein [Arabidopsis thaliana]
AT4G16265	DNA binding / DNA-directed RNA polymerase/ transcription factor [Arabidopsis thaliana]
AT4G16420	ADA2B; DNA binding / transcription factor [Arabidopsis thaliana]
AT4G16566	nucleotide binding [Arabidopsis thaliana]
AT4G16610	nucleic acid binding / transcription factor/ zinc ion binding [Arabidopsis thaliana]
AT4G16640	metalloendopeptidase/ metallopeptidase/ zinc ion binding [Arabidopsis thaliana]
AT4G16845	VRN2 (REDUCED VERNALIZATION RESPONSE 2); transcription factor [Arabidopsis thaliana]
AT4G17245	protein binding / ubiquitin-protein ligase/ zinc ion binding [Arabidopsis thaliana]
AT4G17570	transcription factor [Arabidopsis thaliana]
AT4G17640	CKB2; protein kinase CK2 regulator [Arabidopsis thaliana]
AT4G17680	unknown protein [Arabidopsis thaliana]
AT4G17810	nucleic acid binding / transcription factor/ zinc ion binding [Arabidopsis thaliana]
AT4G17830	metallopeptidase [Arabidopsis thaliana]
AT4G17850	unknown protein [Arabidopsis thaliana]
AT4G17890	UBP20 (UBIQUITIN-SPECIFIC PROTEASE 20); DNA binding [Arabidopsis thaliana]
AT4G17895	cysteine-type endopeptidase/ ubiquitin thiolesterase/ ubiquitin-specific protease [Arabidopsis thaliana]
AT4G17920	protein binding / ubiquitin-protein ligase/ zinc ion binding [Arabidopsis thaliana]
AT4G18110	protein binding / ubiquitin-protein ligase/ zinc ion binding [Arabidopsis thaliana]
AT4G18170	WRKY28; transcription factor [Arabidopsis thaliana]
AT4G18780	CESA8 (CELLULASE SYNTHASE 8); cellulose synthase/ transferase, transferring glycosyl groups [Arabidopsis thaliana]
AT4G18790	NRAMP5; metal ion transporter [Arabidopsis thaliana]
AT4G18820	nucleoside-triphosphatase/ nucleotide binding [Arabidopsis thaliana]
AT4G19570	heat shock protein binding / unfolded protein binding [Arabidopsis thaliana]
AT4G19670	ubiquitin-protein ligase/ zinc ion binding [Arabidopsis thaliana]
AT4G19680	IRT2; iron ion transporter/ zinc ion transporter [Arabidopsis thaliana]
AT4G19690	IRT1; cadmium ion transporter/ iron ion transporter/ manganese ion transporter/ zinc ion transporter [Arabidopsis thaliana]
AT4G19700	unknown protein [Arabidopsis thaliana]
AT4G19990	unknown protein [Arabidopsis thaliana]
AT4G20070	metallopeptidase [Arabidopsis thaliana]
AT4G20310	metalloendopeptidase [Arabidopsis thaliana]
AT4G20380	LSD1 (LESION SIMULATING DISEASE) [Arabidopsis thaliana]
AT4G20400	transcription factor [Arabidopsis thaliana]
AT4G20960	5-amino-6-(5-phosphoribosylamino)uracil reductase/ diaminohydroxyphosphoribosylaminopyrimidine deaminase/ hydrolase/ zinc ion binding [Arabidopsis thaliana]
AT4G20990	carbonate dehydratase/ zinc ion binding [Arabidopsis thaliana]
AT4G21000	carbonate dehydratase/ zinc ion binding [Arabidopsis thaliana]
AT4G21030	DNA binding / transcription factor [Arabidopsis thaliana]
AT4G21040	DNA binding / transcription factor [Arabidopsis thaliana]
AT4G21050	DNA binding / transcription factor [Arabidopsis thaliana]
AT4G21070	ATBRCA1; ubiquitin-protein ligase/ zinc ion binding [Arabidopsis thaliana]
AT4G21080	DNA binding / transcription factor [Arabidopsis thaliana]
AT4G21160	ZAC; ARF GTPase activator [Arabidopsis thaliana]
AT4G21580	oxidoreductase/ zinc ion binding [Arabidopsis thaliana]
AT4G21585	endonuclease/ nucleic acid binding [Arabidopsis thaliana]
AT4G21590	endonuclease/ nucleic acid binding [Arabidopsis thaliana]
AT4G21600	endonuclease/ nucleic acid binding [Arabidopsis thaliana]
AT4G21610	LOL2 (LSD ONE LIKE 2); transcription factor [Arabidopsis thaliana]
AT4G21710	NRPB2; DNA binding [Arabidopsis thaliana]
AT4G21830	unknown protein [Arabidopsis thaliana]
AT4G21840	unknown protein [Arabidopsis thaliana]
AT4G21850	unknown protein [Arabidopsis thaliana]
AT4G21860	unknown protein [Arabidopsis thaliana]
AT4G22070	WRKY31; transcription factor [Arabidopsis thaliana]
AT4G22110	oxidoreductase/ zinc ion binding [Arabidopsis thaliana]
AT4G22140	DNA binding / protein binding / zinc ion binding [Arabidopsis thaliana]
AT4G22250	protein binding / ubiquitin-protein ligase/ zinc ion binding [Arabidopsis thaliana]
AT4G22350	cysteine-type endopeptidase/ ubiquitin thiolesterase [Arabidopsis thaliana]
AT4G22410	cysteine-type endopeptidase/ ubiquitin thiolesterase [Arabidopsis thaliana]
AT4G22745	MBD1; DNA binding [Arabidopsis thaliana]
AT4G22750	metal ion binding [Arabidopsis thaliana]
AT4G22820	DNA binding / zinc ion binding [Arabidopsis thaliana]
AT4G22890	unknown protein [Arabidopsis thaliana]
AT4G22930	PYR4; dihydroorotase/ hydrolase/ hydrolase, acting on carbon-nitrogen (but not peptide) bonds, in cyclic amides [Arabidopsis thaliana]
AT4G23450	protein binding / ubiquitin-protein ligase/ zinc ion binding [Arabidopsis thaliana]
AT4G23550	WRKY29; transcription factor [Arabidopsis thaliana]
AT4G23860	protein binding / ubiquitin-protein ligase/ zinc ion binding [Arabidopsis thaliana]
AT4G24015	ubiquitin-protein ligase/ zinc ion binding [Arabidopsis thaliana]
AT4G24060	DNA binding / transcription factor [Arabidopsis thaliana]
AT4G24240	WRKY7; transcription factor [Arabidopsis thaliana]
AT4G24470	ZIM; transcription factor [Arabidopsis thaliana]
AT4G24560	UBP16 (UBIQUITIN-SPECIFIC PROTEASE 16); cysteine-type endopeptidase/ ubiquitin thiolesterase/ ubiquitin-specific protease [Arabidopsis thaliana]
AT4G24660	transcription factor [Arabidopsis thaliana]
AT4G24690	zinc ion binding [Arabidopsis thaliana]
AT4G24730	hydrolase/ protein serine/threonine phosphatase [Arabidopsis thaliana]
AT4G24890	hydrolase/ protein serine/threonine phosphatase [Arabidopsis thaliana]
AT4G25110	caspase [Arabidopsis thaliana]
AT4G25230	protein binding / ubiquitin-protein ligase/ zinc ion binding [Arabidopsis thaliana]
AT4G25380	DNA binding / zinc ion binding [Arabidopsis thaliana]
AT4G25440	ZFWD1; nucleic acid binding [Arabidopsis thaliana]
AT4G25610	nucleic acid binding / zinc ion binding [Arabidopsis thaliana]
AT4G26030	transcription factor [Arabidopsis thaliana]
AT4G26150	transcription factor [Arabidopsis thaliana]
AT4G26380	protein binding / zinc ion binding [Arabidopsis thaliana]
AT4G26400	protein binding / ubiquitin-protein ligase/ zinc ion binding [Arabidopsis thaliana]
AT4G26440	WRKY34; transcription factor [Arabidopsis thaliana]
AT4G26640	WRKY20; transcription factor [Arabidopsis thaliana]
AT4G26720	PPX1; protein serine/threonine phosphatase [Arabidopsis thaliana]
AT4G26880	unknown protein [Arabidopsis thaliana]
AT4G27240	nucleic acid binding / transcription factor/ zinc ion binding [Arabidopsis thaliana]
AT4G27390	unknown protein [Arabidopsis thaliana]
AT4G27470	protein binding / ubiquitin-protein ligase/ zinc ion binding [Arabidopsis thaliana]
AT4G27740	unknown protein [Arabidopsis thaliana]
AT4G27745	unknown protein [Arabidopsis thaliana]
AT4G27880	ubiquitin-protein ligase/ zinc ion binding [Arabidopsis thaliana]
AT4G27910	protein binding / zinc ion binding [Arabidopsis thaliana]
AT4G28270	protein binding / ubiquitin-protein ligase/ zinc ion binding [Arabidopsis thaliana]
AT4G28820	unknown protein [Arabidopsis thaliana]
AT4G28990	unknown protein [Arabidopsis thaliana]
AT4G29190	transcription factor [Arabidopsis thaliana]
AT4G29580	cytidine deaminase/ hydrolase/ zinc ion binding [Arabidopsis thaliana]
AT4G29610	cytidine deaminase/ hydrolase/ zinc ion binding [Arabidopsis thaliana]
AT4G29640	cytidine deaminase/ hydrolase/ zinc ion binding [Arabidopsis thaliana]
AT4G29680	hydrolase [Arabidopsis thaliana]
AT4G29690	hydrolase [Arabidopsis thaliana]
AT4G29700	hydrolase [Arabidopsis thaliana]
AT4G29940	PRHA (PATHOGENESIS RELATED HOMEODOMAIN PROTEIN A); transcription factor [Arabidopsis thaliana]
AT4G30200	unknown protein [Arabidopsis thaliana]
AT4G30370	protein binding / ubiquitin-protein ligase/ zinc ion binding [Arabidopsis thaliana]
AT4G30400	protein binding / ubiquitin-protein ligase/ zinc ion binding [Arabidopsis thaliana]
AT4G30910	aminopeptidase [Arabidopsis thaliana]
AT4G30920	aminopeptidase [Arabidopsis thaliana]
AT4G30935	transcription factor [Arabidopsis thaliana]
AT4G30940	protein binding / voltage-gated potassium channel [Arabidopsis thaliana]
AT4G31240	electron transporter [Arabidopsis thaliana]
AT4G31410	unknown protein [Arabidopsis thaliana]
AT4G31420	unknown protein [Arabidopsis thaliana]
AT4G31450	protein binding / ubiquitin-protein ligase/ zinc ion binding [Arabidopsis thaliana]
AT4G31550	WRKY11; transcription factor [Arabidopsis thaliana]
AT4G31580	SRZ-22 [Arabidopsis thaliana]
AT4G31670	cysteine-type endopeptidase/ ubiquitin thiolesterase [Arabidopsis thaliana]
AT4G31710	ATGLR2.4 [Arabidopsis thaliana]
AT4G31770	hydrolase/ hydrolase, acting on ester bonds / protein serine/threonine phosphatase [Arabidopsis thaliana]
AT4G31800	WRKY18; transcription factor [Arabidopsis thaliana]
AT4G32010	transcription factor [Arabidopsis thaliana]
AT4G32410	CESA1 (CELLULASE SYNTHASE 1); transferase, transferring glycosyl groups [Arabidopsis thaliana]
AT4G32600	protein binding / ubiquitin-protein ligase/ zinc ion binding [Arabidopsis thaliana]
AT4G32630	unknown protein [Arabidopsis thaliana]
AT4G32640	protein binding [Arabidopsis thaliana]
AT4G32670	ubiquitin-protein ligase/ zinc ion binding [Arabidopsis thaliana]
AT4G32890	transcription factor [Arabidopsis thaliana]
AT4G33020	ZIP9; cation transporter [Arabidopsis thaliana]
AT4G33090	APM1 [Arabidopsis thaliana]
AT4G33370	ATP binding / ATP-dependent helicase/ helicase/ nucleic acid binding [Arabidopsis thaliana]
AT4G33470	histone deacetylase [Arabidopsis thaliana]
AT4G33540	catalytic [Arabidopsis thaliana]
AT4G33565	protein binding / ubiquitin-protein ligase/ zinc ion binding [Arabidopsis thaliana]
AT4G33580	carbonate dehydratase/ zinc ion binding [Arabidopsis thaliana]
AT4G33865	structural constituent of ribosome [Arabidopsis thaliana]
AT4G33940	ubiquitin-protein ligase/ zinc ion binding [Arabidopsis thaliana]
AT4G34040	protein binding / ubiquitin-protein ligase/ zinc ion binding [Arabidopsis thaliana]
AT4G34180	unknown protein [Arabidopsis thaliana]
AT4G34230	CAD5 (CINNAMYL ALCOHOL DEHYDROGENASE 5); cinnamyl-alcohol dehydrogenase [Arabidopsis thaliana]
AT4G34370	ubiquitin-protein ligase/ zinc ion binding [Arabidopsis thaliana]
AT4G34430	ATSWI3C; DNA binding / transcription factor/ zinc ion binding [Arabidopsis thaliana]
AT4G34680	transcription factor [Arabidopsis thaliana]
AT4G35060	metal ion binding [Arabidopsis thaliana]
AT4G35220	unknown protein [Arabidopsis thaliana]
AT4G35280	nucleic acid binding / transcription factor/ zinc ion binding [Arabidopsis thaliana]
AT4G35290	GLUR2 [Arabidopsis thaliana]
AT4G35480	RHA3B; ubiquitin-protein ligase/ zinc ion binding [Arabidopsis thaliana]
AT4G35540	unknown protein [Arabidopsis thaliana]
AT4G35610	transcription factor [Arabidopsis thaliana]
AT4G35700	nucleic acid binding / transcription factor/ zinc ion binding [Arabidopsis thaliana]
AT4G35800	NRPB1 (RNA POLYMERASE II LARGE SUBUNIT); DNA binding / DNA-directed RNA polymerase [Arabidopsis thaliana]
AT4G35840	ubiquitin-protein ligase/ zinc ion binding [Arabidopsis thaliana]
AT4G36020	DNA binding / nucleic acid binding [Arabidopsis thaliana]
AT4G36050	nuclease [Arabidopsis thaliana]
AT4G36240	transcription factor [Arabidopsis thaliana]
AT4G36350	hydrolase/ protein serine/threonine phosphatase [Arabidopsis thaliana]
AT4G36620	transcription factor [Arabidopsis thaliana]
AT4G36650	RNA polymerase II transcription factor/ transcription factor/ zinc ion binding [Arabidopsis thaliana]
AT4G36760	ATAPP1 [Arabidopsis thaliana]
AT4G37040	MAP1D (METHIONINE AMINOPEPTIDASE 1D); metalloexopeptidase [Arabidopsis thaliana]
AT4G37120	SMP2 [Arabidopsis thaliana]
AT4G37550	formamidase/ hydrolase, acting on carbon-nitrogen (but not peptide) bonds, in linear amides [Arabidopsis thaliana]
AT4G37560	formamidase/ hydrolase, acting on carbon-nitrogen (but not peptide) bonds, in linear amides [Arabidopsis thaliana]
AT4G37610	protein binding / transcription regulator [Arabidopsis thaliana]
AT4G37880	unknown protein [Arabidopsis thaliana]
AT4G37890	protein binding / ubiquitin-protein ligase/ zinc ion binding [Arabidopsis thaliana]
AT4G37970	oxidoreductase/ zinc ion binding [Arabidopsis thaliana]
AT4G37980	ELI3-1 (ELICITOR-ACTIVATED GENE 3); oxidoreductase/ zinc ion binding [Arabidopsis thaliana]
AT4G37990	ELI3-2 (ELICITOR-ACTIVATED GENE 3) [Arabidopsis thaliana]
AT4G38000	DNA binding / transcription factor [Arabidopsis thaliana]
AT4G38130	HD1; histone deacetylase [Arabidopsis thaliana]
AT4G38140	protein binding / ubiquitin-protein ligase/ zinc ion binding [Arabidopsis thaliana]
AT4G38170	unknown protein [Arabidopsis thaliana]
AT4G38180	unknown protein [Arabidopsis thaliana]
AT4G38190	ATCSLD4; cellulose synthase/ transferase, transferring glycosyl groups [Arabidopsis thaliana]
AT4G38220	aminoacylase/ metallopeptidase [Arabidopsis thaliana]
AT4G38580	ATFP6 (FARNESYLATED PROTEIN 6); metal ion binding [Arabidopsis thaliana]
AT4G38680	GRP2; nucleic acid binding [Arabidopsis thaliana]
AT4G39050	ATP binding / microtubule motor [Arabidopsis thaliana]
AT4G39100	SHL1 (SHORT LIFE) [Arabidopsis thaliana]
AT4G39330	oxidoreductase/ zinc ion binding [Arabidopsis thaliana]
AT4G39350	CESA2; cellulose synthase/ transferase, transferring glycosyl groups [Arabidopsis thaliana]
AT4G39410	WRKY13; transcription factor [Arabidopsis thaliana]
AT4G39700	metal ion binding [Arabidopsis thaliana]
AT4G39910	ATUBP3 (UBIQUITIN-SPECIFIC PROTEASE 3); ubiquitin-specific protease [Arabidopsis thaliana]
AT4G39960	heat shock protein binding / unfolded protein binding [Arabidopsis thaliana]
AT4G40070	ubiquitin-protein ligase/ zinc ion binding [Arabidopsis thaliana]
AT5G01070	protein binding / ubiquitin-protein ligase/ zinc ion binding [Arabidopsis thaliana]
AT5G01160	unknown protein [Arabidopsis thaliana]
AT5G01310	transcription factor [Arabidopsis thaliana]
AT5G01450	unknown protein [Arabidopsis thaliana]
AT5G01480	protein binding / zinc ion binding [Arabidopsis thaliana]
AT5G01520	protein binding / ubiquitin-protein ligase/ zinc ion binding [Arabidopsis thaliana]
AT5G01860	nucleic acid binding / transcription factor/ zinc ion binding [Arabidopsis thaliana]
AT5G01880	protein binding / ubiquitin-protein ligase/ zinc ion binding [Arabidopsis thaliana]
AT5G01960	protein binding / ubiquitin-protein ligase/ zinc ion binding [Arabidopsis thaliana]
AT5G01980	protein binding / ubiquitin-protein ligase/ zinc ion binding [Arabidopsis thaliana]
AT5G02210	unknown protein [Arabidopsis thaliana]
AT5G02310	CER3 (ECERIFERUM 3); ubiquitin-protein ligase [Arabidopsis thaliana]
AT5G02330	protein binding / zinc ion binding [Arabidopsis thaliana]
AT5G02340	unknown protein [Arabidopsis thaliana]
AT5G02350	protein binding / zinc ion binding [Arabidopsis thaliana]
AT5G02360	unknown protein [Arabidopsis thaliana]
AT5G02460	DNA binding / transcription factor [Arabidopsis thaliana]
AT5G02660	unknown protein [Arabidopsis thaliana]
AT5G02750	protein binding / ubiquitin-protein ligase/ zinc ion binding [Arabidopsis thaliana]
AT5G03150	nucleic acid binding / transcription factor/ zinc ion binding [Arabidopsis thaliana]
AT5G03180	protein binding / ubiquitin-protein ligase/ zinc ion binding [Arabidopsis thaliana]
AT5G03200	protein binding / ubiquitin-protein ligase/ zinc ion binding [Arabidopsis thaliana]
AT5G03280	EIN2 (ETHYLENE INSENSITIVE 2); transporter [Arabidopsis thaliana]
AT5G03360	unknown protein [Arabidopsis thaliana]
AT5G03450	protein binding / ubiquitin-protein ligase/ zinc ion binding [Arabidopsis thaliana]
AT5G03455	CDC25 [Arabidopsis thaliana]
AT5G03510	nucleic acid binding / transcription factor/ zinc ion binding [Arabidopsis thaliana]
AT5G04180	carbonate dehydratase/ zinc ion binding [Arabidopsis thaliana]
AT5G04240	ELF6 (EARLY FLOWERING 6); transcription factor [Arabidopsis thaliana]
AT5G04280	RNA binding / nucleic acid binding [Arabidopsis thaliana]
AT5G04340	C2H2; nucleic acid binding / transcription factor/ zinc ion binding [Arabidopsis thaliana]
AT5G04390	nucleic acid binding / zinc ion binding [Arabidopsis thaliana]
AT5G04460	unknown protein [Arabidopsis thaliana]
AT5G04710	aminopeptidase I/ aspartyl aminopeptidase [Arabidopsis thaliana]
AT5G04940	SUVH1 (SU(VAR)3-9 HOMOLOG 1) [Arabidopsis thaliana]
AT5G05070	metal ion binding [Arabidopsis thaliana]
AT5G05120	nucleic acid binding / transcription factor/ zinc ion binding [Arabidopsis thaliana]
AT5G05130	ATP binding / ATP-dependent helicase/ DNA binding / helicase/ nucleic acid binding / protein binding / ubiquitin-protein ligase/ zinc ion binding [Arabidopsis thaliana]
AT5G05170	CESA3 (CELLULASE SYNTHASE 3); cellulose synthase/ transferase, transferring glycosyl groups [Arabidopsis thaliana]
AT5G05280	protein binding / ubiquitin-protein ligase/ zinc ion binding [Arabidopsis thaliana]
AT5G05530	protein binding / ubiquitin-protein ligase/ zinc ion binding [Arabidopsis thaliana]
AT5G05610	DNA binding / protein binding / zinc ion binding [Arabidopsis thaliana]
AT5G05740	metalloendopeptidase [Arabidopsis thaliana]
AT5G05810	protein binding / ubiquitin-protein ligase/ zinc ion binding [Arabidopsis thaliana]
AT5G05830	protein binding / ubiquitin-protein ligase/ zinc ion binding [Arabidopsis thaliana]
AT5G05910	protein binding / ubiquitin-protein ligase/ zinc ion binding [Arabidopsis thaliana]
AT5G06070	RBE (RABBIT EARS); nucleic acid binding / transcription factor/ zinc ion binding [Arabidopsis thaliana]
AT5G06410	chaperone binding / heat shock protein binding / unfolded protein binding [Arabidopsis thaliana]
AT5G06420	nucleic acid binding / ubiquitin-protein ligase/ zinc ion binding [Arabidopsis thaliana]
AT5G06490	protein binding / ubiquitin-protein ligase/ zinc ion binding [Arabidopsis thaliana]
AT5G06650	nucleic acid binding / transcription factor/ zinc ion binding [Arabidopsis thaliana]
AT5G06770	nucleic acid binding / transcription factor [Arabidopsis thaliana]
AT5G07040	protein binding / ubiquitin-protein ligase/ zinc ion binding [Arabidopsis thaliana]
AT5G07060	RNA binding / nucleic acid binding [Arabidopsis thaliana]
AT5G07100	WRKY26; transcription factor [Arabidopsis thaliana]
AT5G07225	protein binding / ubiquitin-protein ligase/ zinc ion binding [Arabidopsis thaliana]
AT5G07270	protein binding [Arabidopsis thaliana]
AT5G07500	PEI1; nucleic acid binding / transcription factor [Arabidopsis thaliana]
AT5G07640	ubiquitin-protein ligase/ zinc ion binding [Arabidopsis thaliana]
AT5G07920	ATDGK1/DGK1 (DIACYLGLYCEROL KINASE 1, DIACYLGLYCEROL KINASE1); diacylglycerol kinase [Arabidopsis thaliana]
AT5G08020	DNA binding / nucleic acid binding [Arabidopsis thaliana]
AT5G08139	protein binding / ubiquitin-protein ligase/ zinc ion binding [Arabidopsis thaliana]
AT5G08565	unknown protein [Arabidopsis thaliana]
AT5G08730	unknown protein [Arabidopsis thaliana]
AT5G08750	protein binding / ubiquitin-protein ligase/ zinc ion binding [Arabidopsis thaliana]
AT5G09230	DNA binding [Arabidopsis thaliana]
AT5G09630	unknown protein [Arabidopsis thaliana]
AT5G09740	chromatin binding / nucleic acid binding / zinc ion binding [Arabidopsis thaliana]
AT5G09790	DNA binding / protein binding / zinc ion binding [Arabidopsis thaliana]
AT5G09870	CESA5 (CELLULASE SYNTHASE 5); transferase, transferring glycosyl groups [Arabidopsis thaliana]
AT5G10370	ATP binding / ATP-dependent helicase/ helicase/ nucleic acid binding / ubiquitin-protein ligase/ zinc ion binding [Arabidopsis thaliana]
AT5G10380	protein binding / ubiquitin-protein ligase/ zinc ion binding [Arabidopsis thaliana]
AT5G10540	metalloendopeptidase [Arabidopsis thaliana]
AT5G10650	protein binding / ubiquitin-protein ligase/ zinc ion binding [Arabidopsis thaliana]
AT5G10790	UBP22 (UBIQUITIN-SPECIFIC PROTEASE 22); cysteine-type endopeptidase/ ubiquitin thiolesterase/ ubiquitin-specific protease [Arabidopsis thaliana]
AT5G10900	hydrolase/ protein serine/threonine phosphatase [Arabidopsis thaliana]
AT5G10970	nucleic acid binding / transcription factor/ zinc ion binding [Arabidopsis thaliana]
AT5G11180	ATGLR2.6 [Arabidopsis thaliana]
AT5G11210	ATGLR2.5 [Arabidopsis thaliana]
AT5G11620	unknown protein [Arabidopsis thaliana]
AT5G12200	dihydropyrimidinase/ hydrolase [Arabidopsis thaliana]
AT5G12310	protein binding / ubiquitin-protein ligase/ zinc ion binding [Arabidopsis thaliana]
AT5G12400	DNA binding / protein binding / zinc ion binding [Arabidopsis thaliana]
AT5G12440	nucleic acid binding [Arabidopsis thaliana]
AT5G12850	transcription factor [Arabidopsis thaliana]
AT5G13080	WRKY75; transcription factor [Arabidopsis thaliana]
AT5G13300	VAN3 (VASCULAR NETWORK DEFECTIVE 3) [Arabidopsis thaliana]
AT5G13520	membrane alanyl aminopeptidase [Arabidopsis thaliana]
AT5G13920	nucleic acid binding [Arabidopsis thaliana]
AT5G13960	SUVH4 (SU(VAR)3-9 HOMOLOG 4) [Arabidopsis thaliana]
AT5G13980	alpha-mannosidase [Arabidopsis thaliana]
AT5G14010	nucleic acid binding / transcription factor/ zinc ion binding [Arabidopsis thaliana]
AT5G14140	nucleic acid binding / zinc ion binding [Arabidopsis thaliana]
AT5G14740	CA2 (CARBONIC ANHYDRASE 2); carbonate dehydratase/ zinc ion binding [Arabidopsis thaliana]
AT5G14950	alpha-mannosidase [Arabidopsis thaliana]
AT5G15130	WRKY72; transcription factor [Arabidopsis thaliana]
AT5G15210	transcription factor [Arabidopsis thaliana]
AT5G15480	nucleic acid binding / transcription factor/ zinc ion binding [Arabidopsis thaliana]
AT5G15690	unknown protein [Arabidopsis thaliana]
AT5G15790	protein binding / ubiquitin-protein ligase/ zinc ion binding [Arabidopsis thaliana]
AT5G15820	protein binding / ubiquitin-protein ligase/ zinc ion binding [Arabidopsis thaliana]
AT5G16430	unknown protein [Arabidopsis thaliana]
AT5G16470	nucleic acid binding / transcription factor/ zinc ion binding [Arabidopsis thaliana]
AT5G16540	ZFN3 (ZINC FINGER PROTEIN 3); nucleic acid binding [Arabidopsis thaliana]
AT5G16680	DNA binding / protein binding / zinc ion binding [Arabidopsis thaliana]
AT5G16715	EMB2247; ATP binding / tRNA ligase/ valine-tRNA ligase [Arabidopsis thaliana]
AT5G16910	ATCSLD2; cellulose synthase/ transferase, transferring glycosyl groups [Arabidopsis thaliana]
AT5G16940	carbon-sulfur lyase [Arabidopsis thaliana]
AT5G16960	oxidoreductase/ zinc ion binding [Arabidopsis thaliana]
AT5G16970	oxidoreductase/ zinc ion binding [Arabidopsis thaliana]
AT5G16990	oxidoreductase/ zinc ion binding [Arabidopsis thaliana]
AT5G17000	oxidoreductase/ zinc ion binding [Arabidopsis thaliana]
AT5G17250	transferase [Arabidopsis thaliana]
AT5G17420	IRX3 (IRREGULAR XYLEM 3); cellulose synthase [Arabidopsis thaliana]
AT5G17450	metal ion binding [Arabidopsis thaliana]
AT5G17530	intramolecular transferase, phosphotransferases [Arabidopsis thaliana]
AT5G17600	protein binding / ubiquitin-protein ligase/ zinc ion binding [Arabidopsis thaliana]
AT5G17790	VAR3 (VARIEGATED 3); binding [Arabidopsis thaliana]
AT5G17890	ATP binding / zinc ion binding [Arabidopsis thaliana]
AT5G17920	ATCIMS (COBALAMIN-INDEPENDENT METHIONINE SYNTHASE); 5-methyltetrahydropteroyltriglutamate-homocysteine S-methyltransferase [Arabidopsis thaliana]
AT5G17960	unknown protein [Arabidopsis thaliana]
AT5G18070	DRT101 (DNA-DAMAGE-REPAIR/TOLERATION 101); intramolecular transferase, phosphotransferases [Arabidopsis thaliana]
AT5G18100	CSD3 (COPPER/ZINC SUPEROXIDE DISMUTASE 3); copper, zinc superoxide dismutase [Arabidopsis thaliana]
AT5G18200	unknown protein [Arabidopsis thaliana]
AT5G18260	ubiquitin-protein ligase/ zinc ion binding [Arabidopsis thaliana]
AT5G18550	nucleic acid binding [Arabidopsis thaliana]
AT5G18636	unknown protein [Arabidopsis thaliana]
AT5G18650	protein binding / ubiquitin-protein ligase/ zinc ion binding [Arabidopsis thaliana]
AT5G18750	heat shock protein binding / unfolded protein binding [Arabidopsis thaliana]
AT5G18760	protein binding / ubiquitin-protein ligase/ zinc ion binding [Arabidopsis thaliana]
AT5G18830	SPL7 (SQUAMOSA PROMOTER BINDING PROTEIN-LIKE 7); DNA binding / transcription factor [Arabidopsis thaliana]
AT5G18960	unknown protein [Arabidopsis thaliana]
AT5G19080	protein binding / ubiquitin-protein ligase/ zinc ion binding [Arabidopsis thaliana]
AT5G19430	protein binding / ubiquitin-protein ligase/ zinc ion binding [Arabidopsis thaliana]
AT5G19740	dipeptidase [Arabidopsis thaliana]
AT5G20180	structural constituent of ribosome [Arabidopsis thaliana]
AT5G20220	nucleic acid binding [Arabidopsis thaliana]
AT5G20350	TIP1 (TIP GROWTH DEFECTIVE 1); metal ion binding [Arabidopsis thaliana]
AT5G20510	DNA binding / protein binding / zinc ion binding [Arabidopsis thaliana]
AT5G20570	RBX1 [Arabidopsis thaliana]
AT5G20635	unknown protein [Arabidopsis thaliana]
AT5G20660	ATP binding / peptidase [Arabidopsis thaliana]
AT5G20885	protein binding / ubiquitin-protein ligase/ zinc ion binding [Arabidopsis thaliana]
AT5G20910	protein binding / ubiquitin-protein ligase/ zinc ion binding [Arabidopsis thaliana]
AT5G20920	EIF2 BETA [Arabidopsis thaliana]
AT5G20980	5-methyltetrahydropteroyltriglutamate-homocysteine S-methyltransferase [Arabidopsis thaliana]
AT5G21140	EMB1379 [Arabidopsis thaliana]
AT5G22000	CIC7E11; protein binding / ubiquitin-protein ligase/ zinc ion binding [Arabidopsis thaliana]
AT5G22060	ATJ2 [Arabidopsis thaliana]
AT5G22260	MS1 (MALE STERILITY 1); DNA binding [Arabidopsis thaliana]
AT5G22355	protein binding / zinc ion binding [Arabidopsis thaliana]
AT5G22480	protein binding / zinc ion binding [Arabidopsis thaliana]
AT5G22750	RAD5; ATP binding / ATP-dependent helicase/ DNA binding / helicase/ nucleic acid binding / protein binding / ubiquitin-protein ligase/ zinc ion binding [Arabidopsis thaliana]
AT5G22760	DNA binding / protein binding / zinc ion binding [Arabidopsis thaliana]
AT5G22890	transcription factor [Arabidopsis thaliana]
AT5G22920	ubiquitin-protein ligase/ zinc ion binding [Arabidopsis thaliana]
AT5G22990	nucleic acid binding / transcription factor/ zinc ion binding [Arabidopsis thaliana]
AT5G23010	MAM1 [Arabidopsis thaliana]
AT5G23020	MAM-L (METHYLTHIOALKYMALATE SYNTHASE-LIKE) [Arabidopsis thaliana]
AT5G23070	ATP binding / thymidine kinase [Arabidopsis thaliana]
AT5G23110	protein binding / ubiquitin-protein ligase/ zinc ion binding [Arabidopsis thaliana]
AT5G23240	heat shock protein binding / unfolded protein binding [Arabidopsis thaliana]
AT5G23540	unknown protein [Arabidopsis thaliana]
AT5G23570	SGS3 (SUPPRESSOR OF GENE SILENCING 3) [Arabidopsis thaliana]
AT5G23880	CPSF100 [Arabidopsis thaliana]
AT5G24330	DNA binding / protein binding / zinc ion binding [Arabidopsis thaliana]
AT5G24340	3'-5' exonuclease/ nucleic acid binding [Arabidopsis thaliana]
AT5G24670	hydrolase/ zinc ion binding [Arabidopsis thaliana]
AT5G24760	oxidoreductase/ zinc ion binding [Arabidopsis thaliana]
AT5G24870	protein binding / ubiquitin-protein ligase/ zinc ion binding [Arabidopsis thaliana]
AT5G25160	ZFP3 (ZINC FINGER PROTEIN 3); nucleic acid binding / transcription factor/ zinc ion binding [Arabidopsis thaliana]
AT5G25200	unknown protein [Arabidopsis thaliana]
AT5G25490	binding [Arabidopsis thaliana]
AT5G25560	protein binding / ubiquitin-protein ligase/ zinc ion binding [Arabidopsis thaliana]
AT5G25830	transcription factor [Arabidopsis thaliana]
AT5G26040	HDA2; histone deacetylase [Arabidopsis thaliana]
AT5G26170	WRKY50; transcription factor [Arabidopsis thaliana]
AT5G26190	protein binding / zinc ion binding [Arabidopsis thaliana]
AT5G26210	DNA binding / protein binding / zinc ion binding [Arabidopsis thaliana]
AT5G26690	metal ion binding [Arabidopsis thaliana]
AT5G26742	EMB1138; ATP binding / ATP-dependent helicase/ helicase/ nucleic acid binding [Arabidopsis thaliana]
AT5G26830	ATP binding / tRNA ligase/ threonine-tRNA ligase [Arabidopsis thaliana]
AT5G26930	transcription factor [Arabidopsis thaliana]
AT5G27240	heat shock protein binding / unfolded protein binding [Arabidopsis thaliana]
AT5G27280	unknown protein [Arabidopsis thaliana]
AT5G27420	protein binding / ubiquitin-protein ligase/ zinc ion binding [Arabidopsis thaliana]
AT5G27680	ATP binding / ATP-dependent helicase/ helicase/ nucleic acid binding [Arabidopsis thaliana]
AT5G27840	TOPP8; protein phosphatase type 1 [Arabidopsis thaliana]
AT5G27880	nucleic acid binding / transcription factor/ zinc ion binding [Arabidopsis thaliana]
AT5G28050	hydrolase/ zinc ion binding [Arabidopsis thaliana]
AT5G28530	unknown protein [Arabidopsis thaliana]
AT5G28650	WRKY74; transcription factor [Arabidopsis thaliana]
AT5G29624	unknown protein [Arabidopsis thaliana]
AT5G32613	nucleic acid binding [Arabidopsis thaliana]
AT5G34850	hydrolase/ protein serine/threonine phosphatase [Arabidopsis thaliana]
AT5G34870	nucleic acid binding [Arabidopsis thaliana]
AT5G35210	DNA binding / metalloendopeptidase/ protein binding / zinc ion binding [Arabidopsis thaliana]
AT5G35220	EGY1 (ETHYLENE-DEPENDENT GRAVITROPISM-DEFICIENT AND YELLOW-GREEN 1); sterol regulatory element-binding protein site 2 protease [Arabidopsis thaliana]
AT5G35330	MBD02; DNA binding [Arabidopsis thaliana]
AT5G35338	MBD12 (METHYL-CPG-BINDING DOMAIN 12) [Arabidopsis thaliana]
AT5G35600	histone deacetylase [Arabidopsis thaliana]
AT5G35910	3'-5' exonuclease/ nucleic acid binding [Arabidopsis thaliana]
AT5G36228	unknown protein [Arabidopsis thaliana]
AT5G36240	nucleic acid binding [Arabidopsis thaliana]
AT5G36670	DNA binding / protein binding / zinc ion binding [Arabidopsis thaliana]
AT5G36740	DNA binding / protein binding / zinc ion binding [Arabidopsis thaliana]
AT5G37055	unknown protein [Arabidopsis thaliana]
AT5G37200	protein binding / transcription factor/ transferase, transferring glycosyl groups / zinc ion binding [Arabidopsis thaliana]
AT5G37210	unknown protein [Arabidopsis thaliana]
AT5G37230	protein binding / transcription factor/ ubiquitin-protein ligase/ zinc ion binding [Arabidopsis thaliana]
AT5G37250	protein binding / transcription factor/ ubiquitin-protein ligase/ zinc ion binding [Arabidopsis thaliana]
AT5G37270	protein binding / transcription factor/ ubiquitin-protein ligase/ zinc ion binding [Arabidopsis thaliana]
AT5G37280	ubiquitin-protein ligase/ zinc ion binding [Arabidopsis thaliana]
AT5G37340	protein binding / zinc ion binding [Arabidopsis thaliana]
AT5G37380	heat shock protein binding / unfolded protein binding [Arabidopsis thaliana]
AT5G37440	heat shock protein binding / unfolded protein binding [Arabidopsis thaliana]
AT5G37620	protein binding / zinc ion binding [Arabidopsis thaliana]
AT5G37870	ubiquitin-protein ligase/ zinc ion binding [Arabidopsis thaliana]
AT5G37890	ubiquitin-protein ligase/ zinc ion binding [Arabidopsis thaliana]
AT5G37900	unknown protein [Arabidopsis thaliana]
AT5G37910	ubiquitin-protein ligase/ zinc ion binding [Arabidopsis thaliana]
AT5G37930	unknown protein [Arabidopsis thaliana]
AT5G37940	oxidoreductase/ zinc ion binding [Arabidopsis thaliana]
AT5G37980	oxidoreductase/ zinc ion binding [Arabidopsis thaliana]
AT5G38000	oxidoreductase/ zinc ion binding [Arabidopsis thaliana]
AT5G38070	protein binding / ubiquitin-protein ligase/ zinc ion binding [Arabidopsis thaliana]
AT5G38600	nucleic acid binding [Arabidopsis thaliana]
AT5G38830	ATP binding / cysteine-tRNA ligase [Arabidopsis thaliana]
AT5G38895	protein binding / ubiquitin-protein ligase/ zinc ion binding [Arabidopsis thaliana]
AT5G39230	unknown protein [Arabidopsis thaliana]
AT5G39550	protein binding / ubiquitin-protein ligase/ zinc ion binding [Arabidopsis thaliana]
AT5G39660	DNA binding / transcription factor [Arabidopsis thaliana]
AT5G39760	transcription factor [Arabidopsis thaliana]
AT5G40250	ubiquitin-protein ligase/ zinc ion binding [Arabidopsis thaliana]
AT5G40320	protein binding / zinc ion binding [Arabidopsis thaliana]
AT5G40590	unknown protein [Arabidopsis thaliana]
AT5G40710	nucleic acid binding / zinc ion binding [Arabidopsis thaliana]
AT5G40880	nucleic acid binding [Arabidopsis thaliana]
AT5G41010	DNA binding / DNA-directed RNA polymerase [Arabidopsis thaliana]
AT5G41060	metal ion binding [Arabidopsis thaliana]
AT5G41190	unknown protein [Arabidopsis thaliana]
AT5G41350	protein binding / ubiquitin-protein ligase/ zinc ion binding [Arabidopsis thaliana]
AT5G41400	protein binding / ubiquitin-protein ligase/ zinc ion binding [Arabidopsis thaliana]
AT5G41430	protein binding / ubiquitin-protein ligase/ zinc ion binding [Arabidopsis thaliana]
AT5G41440	protein binding / ubiquitin-protein ligase/ zinc ion binding [Arabidopsis thaliana]
AT5G41450	protein binding / ubiquitin-protein ligase/ zinc ion binding [Arabidopsis thaliana]
AT5G41570	WRKY24; transcription factor [Arabidopsis thaliana]
AT5G41580	zinc ion binding [Arabidopsis thaliana]
AT5G42140	Ran GTPase binding / chromatin binding / zinc ion binding [Arabidopsis thaliana]
AT5G42200	protein binding / ubiquitin-protein ligase/ zinc ion binding [Arabidopsis thaliana]
AT5G42250	oxidoreductase/ zinc ion binding [Arabidopsis thaliana]
AT5G42270	VAR1 (VARIEGATED 1); ATP-dependent peptidase/ ATPase/ metallopeptidase [Arabidopsis thaliana]
AT5G42280	unknown protein [Arabidopsis thaliana]
AT5G42390	metalloendopeptidase [Arabidopsis thaliana]
AT5G42520	unknown protein [Arabidopsis thaliana]
AT5G42540	XRN2 (EXORIBONUCLEASE 2); 5'-3' exonuclease/ exonuclease/ nucleic acid binding [Arabidopsis thaliana]
AT5G42620	metalloendopeptidase [Arabidopsis thaliana]
AT5G42640	nucleic acid binding / transcription factor/ zinc ion binding [Arabidopsis thaliana]
AT5G42780	transcription factor [Arabidopsis thaliana]
AT5G42820	RNA binding / nucleic acid binding [Arabidopsis thaliana]
AT5G42840	protein binding / zinc ion binding [Arabidopsis thaliana]
AT5G42940	protein binding / ubiquitin-protein ligase/ zinc ion binding [Arabidopsis thaliana]
AT5G43030	unknown protein [Arabidopsis thaliana]
AT5G43040	protein binding / zinc ion binding [Arabidopsis thaliana]
AT5G43170	AZF3 (ARABIDOPSIS ZINC-FINGER PROTEIN 3); nucleic acid binding / transcription factor/ zinc ion binding [Arabidopsis thaliana]
AT5G43200	protein binding / ubiquitin-protein ligase/ zinc ion binding [Arabidopsis thaliana]
AT5G43270	SPL2 (SQUAMOSA PROMOTER BINDING PROTEIN-LIKE 2); DNA binding [Arabidopsis thaliana]
AT5G43290	WRKY49; transcription factor [Arabidopsis thaliana]
AT5G43380	TOPP6; protein phosphatase type 1 [Arabidopsis thaliana]
AT5G43420	protein binding / ubiquitin-protein ligase/ zinc ion binding [Arabidopsis thaliana]
AT5G43520	unknown protein [Arabidopsis thaliana]
AT5G43530	ATP binding / ATP-dependent helicase/ DNA binding / helicase/ nucleic acid binding / protein binding / ubiquitin-protein ligase/ zinc ion binding [Arabidopsis thaliana]
AT5G43540	nucleic acid binding / transcription factor/ zinc ion binding [Arabidopsis thaliana]
AT5G43600	metallopeptidase [Arabidopsis thaliana]
AT5G43620	unknown protein [Arabidopsis thaliana]
AT5G43630	nucleic acid binding [Arabidopsis thaliana]
AT5G43670	protein binding / transporter [Arabidopsis thaliana]
AT5G43940	formaldehyde dehydrogenase (glutathione) [Arabidopsis thaliana]
AT5G43990	histone-lysine N-methyltransferase/ zinc ion binding [Arabidopsis thaliana]
AT5G44030	CESA4 (CELLULASE SYNTHASE 4); transferase, transferring glycosyl groups [Arabidopsis thaliana]
AT5G44160	nucleic acid binding / transcription factor/ zinc ion binding [Arabidopsis thaliana]
AT5G44260	nucleic acid binding / transcription factor [Arabidopsis thaliana]
AT5G44680	DNA-3-methyladenine glycosylase I [Arabidopsis thaliana]
AT5G44770	protein binding / zinc ion binding [Arabidopsis thaliana]
AT5G45050	TTR1; transcription factor [Arabidopsis thaliana]
AT5G45100	unknown protein [Arabidopsis thaliana]
AT5G45105	cation transporter [Arabidopsis thaliana]
AT5G45140	NRPC2; DNA binding / DNA-directed RNA polymerase [Arabidopsis thaliana]
AT5G45290	protein binding / ubiquitin-protein ligase/ zinc ion binding [Arabidopsis thaliana]
AT5G45550	unknown protein [Arabidopsis thaliana]
AT5G45720	ATP binding / nucleoside-triphosphatase/ nucleotide binding [Arabidopsis thaliana]
AT5G45730	protein binding / zinc ion binding [Arabidopsis thaliana]
AT5G46030	unknown protein [Arabidopsis thaliana]
AT5G46350	WRKY8; transcription factor [Arabidopsis thaliana]
AT5G46650	protein binding / ubiquitin-protein ligase/ zinc ion binding [Arabidopsis thaliana]
AT5G46660	protein binding / zinc ion binding [Arabidopsis thaliana]
AT5G46670	unknown protein [Arabidopsis thaliana]
AT5G46750	DNA binding [Arabidopsis thaliana]
AT5G46840	RNA binding / nucleic acid binding [Arabidopsis thaliana]
AT5G46910	transcription factor [Arabidopsis thaliana]
AT5G47050	ATP binding / shikimate kinase [Arabidopsis thaliana]
AT5G47080	CKB1; protein kinase CK2 regulator [Arabidopsis thaliana]
AT5G47140	transcription factor [Arabidopsis thaliana]
AT5G47390	DNA binding / transcription factor [Arabidopsis thaliana]
AT5G47610	protein binding / ubiquitin-protein ligase/ zinc ion binding [Arabidopsis thaliana]
AT5G47930	structural constituent of ribosome [Arabidopsis thaliana]
AT5G48030	GFA2 (GAMETOPHYTIC FACTOR 2); heat shock protein binding / unfolded protein binding [Arabidopsis thaliana]
AT5G48090	unknown protein [Arabidopsis thaliana]
AT5G48160	protein binding / zinc ion binding [Arabidopsis thaliana]
AT5G48205	unknown protein [Arabidopsis thaliana]
AT5G48320	unknown protein [Arabidopsis thaliana]
AT5G48400	ATGLR1.2 [Arabidopsis thaliana]
AT5G48410	ATGLR1.3 [Arabidopsis thaliana]
AT5G48545	unknown protein [Arabidopsis thaliana]
AT5G48655	protein binding / ubiquitin-protein ligase/ zinc ion binding [Arabidopsis thaliana]
AT5G48890	transcription factor [Arabidopsis thaliana]
AT5G49030	ATP binding / isoleucine-tRNA ligase/ tRNA ligase [Arabidopsis thaliana]
AT5G49200	nucleic acid binding [Arabidopsis thaliana]
AT5G49300	transcription factor [Arabidopsis thaliana]
AT5G49400	nucleic acid binding [Arabidopsis thaliana]
AT5G49520	WRKY48; transcription factor [Arabidopsis thaliana]
AT5G49580	heat shock protein binding / unfolded protein binding [Arabidopsis thaliana]
AT5G49665	protein binding / ubiquitin-protein ligase/ zinc ion binding [Arabidopsis thaliana]
AT5G49930	EMB1441; nucleic acid binding [Arabidopsis thaliana]
AT5G50020	metal ion binding [Arabidopsis thaliana]
AT5G50400	hydrolase/ protein serine/threonine phosphatase [Arabidopsis thaliana]
AT5G50450	unknown protein [Arabidopsis thaliana]
AT5G50570	DNA binding / transcription factor [Arabidopsis thaliana]
AT5G50670	DNA binding [Arabidopsis thaliana]
AT5G50810	TIM8; protein translocase [Arabidopsis thaliana]
AT5G51230	EMF2 (EMBRYONIC FLOWER 2); transcription factor [Arabidopsis thaliana]
AT5G51280	ATP binding / ATP-dependent helicase/ helicase/ nucleic acid binding [Arabidopsis thaliana]
AT5G51300	nucleic acid binding [Arabidopsis thaliana]
AT5G51450	protein binding / ubiquitin-protein ligase/ zinc ion binding [Arabidopsis thaliana]
AT5G51540	metalloendopeptidase [Arabidopsis thaliana]
AT5G51700	PBS2 (PPHB SUSCEPTIBLE 2) [Arabidopsis thaliana]
AT5G51740	metalloendopeptidase [Arabidopsis thaliana]
AT5G51820	PGM (PHOSPHOGLUCOMUTASE) [Arabidopsis thaliana]
AT5G51970	oxidoreductase/ zinc ion binding [Arabidopsis thaliana]
AT5G51980	nucleic acid binding [Arabidopsis thaliana]
AT5G52010	nucleic acid binding / transcription factor/ zinc ion binding [Arabidopsis thaliana]
AT5G52150	protein binding / ubiquitin-protein ligase/ zinc ion binding [Arabidopsis thaliana]
AT5G52380	nucleic acid binding [Arabidopsis thaliana]
AT5G52830	WRKY27; transcription factor [Arabidopsis thaliana]
AT5G53150	heat shock protein binding / unfolded protein binding [Arabidopsis thaliana]
AT5G53170	FTSH11; ATP-dependent peptidase/ ATPase/ metallopeptidase [Arabidopsis thaliana]
AT5G53360	unknown protein [Arabidopsis thaliana]
AT5G53430	SDG29 (SET DOMAIN GROUP 29); DNA binding / protein binding / zinc ion binding [Arabidopsis thaliana]
AT5G53910	protein binding / ubiquitin-protein ligase/ zinc ion binding [Arabidopsis thaliana]
AT5G53940	unknown protein [Arabidopsis thaliana]
AT5G54020	unknown protein [Arabidopsis thaliana]
AT5G54030	unknown protein [Arabidopsis thaliana]
AT5G54040	unknown protein [Arabidopsis thaliana]
AT5G54050	unknown protein [Arabidopsis thaliana]
AT5G54140	ILL3; metallopeptidase [Arabidopsis thaliana]
AT5G54260	MRE11; endonuclease/ exonuclease/ hydrolase/ manganese ion binding / protein serine/threonine phosphatase [Arabidopsis thaliana]
AT5G54310	DNA binding [Arabidopsis thaliana]
AT5G54340	nucleic acid binding / transcription factor/ zinc ion binding [Arabidopsis thaliana]
AT5G54360	transcription factor [Arabidopsis thaliana]
AT5G54470	transcription factor/ zinc ion binding [Arabidopsis thaliana]
AT5G54630	transcription factor [Arabidopsis thaliana]
AT5G54990	protein binding / ubiquitin-protein ligase/ zinc ion binding [Arabidopsis thaliana]
AT5G55110	unknown protein [Arabidopsis thaliana]
AT5G55130	CNX5; Mo-molybdopterin cofactor sulfurase [Arabidopsis thaliana]
AT5G55260	PPX2; protein serine/threonine phosphatase [Arabidopsis thaliana]
AT5G55430	unknown protein [Arabidopsis thaliana]
AT5G55770	protein binding / zinc ion binding [Arabidopsis thaliana]
AT5G55780	protein binding / zinc ion binding [Arabidopsis thaliana]
AT5G55800	unknown protein [Arabidopsis thaliana]
AT5G55970	protein binding / ubiquitin-protein ligase/ zinc ion binding [Arabidopsis thaliana]
AT5G56200	nucleic acid binding / transcription factor/ zinc ion binding [Arabidopsis thaliana]
AT5G56270	WRKY2; transcription factor [Arabidopsis thaliana]
AT5G56330	carbonate dehydratase/ zinc ion binding [Arabidopsis thaliana]
AT5G56340	protein binding / ubiquitin-protein ligase/ zinc ion binding [Arabidopsis thaliana]
AT5G56650	ILL1; metallopeptidase [Arabidopsis thaliana]
AT5G56660	ILL2; metallopeptidase [Arabidopsis thaliana]
AT5G56730	metalloendopeptidase [Arabidopsis thaliana]
AT5G56840	DNA binding / nucleic acid binding / transcription factor [Arabidopsis thaliana]
AT5G56860	transcription factor [Arabidopsis thaliana]
AT5G56900	nucleic acid binding [Arabidopsis thaliana]
AT5G56930	EMB1789; nucleic acid binding [Arabidopsis thaliana]
AT5G57040	catalytic/ lactoylglutathione lyase [Arabidopsis thaliana]
AT5G57140	hydrolase/ protein serine/threonine phosphatase [Arabidopsis thaliana]
AT5G57520	ZFP2 (ZINC FINGER PROTEIN 2); nucleic acid binding / transcription factor/ zinc ion binding [Arabidopsis thaliana]
AT5G57570	unknown protein [Arabidopsis thaliana]
AT5G57640	unknown protein [Arabidopsis thaliana]
AT5G57740	XBAT32; protein binding / ubiquitin-protein ligase/ zinc ion binding [Arabidopsis thaliana]
AT5G57750	ubiquitin-protein ligase/ zinc ion binding [Arabidopsis thaliana]
AT5G57970	DNA-3-methyladenine glycosylase I [Arabidopsis thaliana]
AT5G57990	UBP23 (UBIQUITIN-SPECIFIC PROTEASE 23); cysteine-type endopeptidase/ ubiquitin thiolesterase/ ubiquitin-specific protease [Arabidopsis thaliana]
AT5G58200	unknown protein [Arabidopsis thaliana]
AT5G58410	unknown protein [Arabidopsis thaliana]
AT5G58470	binding / nucleic acid binding [Arabidopsis thaliana]
AT5G58580	protein binding / ubiquitin-protein ligase/ zinc ion binding [Arabidopsis thaliana]
AT5G58610	DNA binding / N-acetyltransferase/ RNA binding / protein binding / zinc ion binding [Arabidopsis thaliana]
AT5G58620	transcription factor [Arabidopsis thaliana]
AT5G58760	nucleic acid binding / nucleotide binding [Arabidopsis thaliana]
AT5G58787	protein binding / ubiquitin-protein ligase/ zinc ion binding [Arabidopsis thaliana]
AT5G58870	FTSH9; ATP-dependent peptidase/ ATPase/ metallopeptidase [Arabidopsis thaliana]
AT5G59000	protein binding / ubiquitin-protein ligase/ zinc ion binding [Arabidopsis thaliana]
AT5G59160	TOPP2; protein serine/threonine phosphatase [Arabidopsis thaliana]
AT5G59340	WOX2; transcription factor [Arabidopsis thaliana]
AT5G59520	ZIP2; transferase, transferring glycosyl groups / zinc ion transporter [Arabidopsis thaliana]
AT5G59550	protein binding / ubiquitin-protein ligase/ zinc ion binding [Arabidopsis thaliana]
AT5G59750	3,4-dihydroxy-2-butanone-4-phosphate synthase/ GTP cyclohydrolase II [Arabidopsis thaliana]
AT5G59820	RHL41 (RESPONSIVE TO HIGH LIGHT 41); nucleic acid binding / transcription factor/ zinc ion binding [Arabidopsis thaliana]
AT5G59920	ULI3 [Arabidopsis thaliana]
AT5G59930	protein binding / zinc ion binding [Arabidopsis thaliana]
AT5G59940	protein binding / zinc ion binding [Arabidopsis thaliana]
AT5G60160	aminopeptidase I/ aspartyl aminopeptidase [Arabidopsis thaliana]
AT5G60200	DNA binding / transcription factor [Arabidopsis thaliana]
AT5G60250	ubiquitin-protein ligase/ zinc ion binding [Arabidopsis thaliana]
AT5G60410	ATSIZ1; DNA binding / protein binding / zinc ion binding [Arabidopsis thaliana]
AT5G60470	nucleic acid binding / transcription factor/ zinc ion binding [Arabidopsis thaliana]
AT5G60480	transcription factor [Arabidopsis thaliana]
AT5G60580	protein binding / ubiquitin-protein ligase/ zinc ion binding [Arabidopsis thaliana]
AT5G60710	protein binding / ubiquitin-protein ligase/ zinc ion binding [Arabidopsis thaliana]
AT5G60750	prenyl-dependent CAAX protease [Arabidopsis thaliana]
AT5G60820	protein binding / ubiquitin-protein ligase/ zinc ion binding [Arabidopsis thaliana]
AT5G60850	OBP4; DNA binding / transcription factor [Arabidopsis thaliana]
AT5G61000	DNA binding / nucleic acid binding [Arabidopsis thaliana]
AT5G61060	histone deacetylase [Arabidopsis thaliana]
AT5G61070	histone deacetylase [Arabidopsis thaliana]
AT5G61190	nucleic acid binding / zinc ion binding [Arabidopsis thaliana]
AT5G61410	RPE; ribulose-phosphate 3-epimerase [Arabidopsis thaliana]
AT5G61470	nucleic acid binding / transcription factor/ zinc ion binding [Arabidopsis thaliana]
AT5G61510	oxidoreductase/ zinc ion binding [Arabidopsis thaliana]
AT5G61620	transcription factor [Arabidopsis thaliana]
AT5G61700	ATATH16; ATPase, coupled to transmembrane movement of substances [Arabidopsis thaliana]
AT5G61730	ATATH11; ATPase, coupled to transmembrane movement of substances [Arabidopsis thaliana]
AT5G61740	ATATH14; ATPase, coupled to transmembrane movement of substances [Arabidopsis thaliana]
AT5G61980	unknown protein [Arabidopsis thaliana]
AT5G62160	ZIP12; cation transporter [Arabidopsis thaliana]
AT5G62460	protein binding / ubiquitin-protein ligase/ zinc ion binding [Arabidopsis thaliana]
AT5G62800	unknown protein [Arabidopsis thaliana]
AT5G62910	unknown protein [Arabidopsis thaliana]
AT5G62940	DNA binding / transcription factor [Arabidopsis thaliana]
AT5G63110	HDA6 (HISTONE DEACETYLASE 6); histone deacetylase [Arabidopsis thaliana]
AT5G63140	hydrolase/ protein serine/threonine phosphatase [Arabidopsis thaliana]
AT5G63160	protein binding / transcription regulator [Arabidopsis thaliana]
AT5G63260	nucleic acid binding [Arabidopsis thaliana]
AT5G63280	nucleic acid binding / zinc ion binding [Arabidopsis thaliana]
AT5G63420	EMB2746; catalytic [Arabidopsis thaliana]
AT5G63620	oxidoreductase/ zinc ion binding [Arabidopsis thaliana]
AT5G63670	unknown protein [Arabidopsis thaliana]
AT5G63700	protein binding / zinc ion binding [Arabidopsis thaliana]
AT5G63730	unknown protein [Arabidopsis thaliana]
AT5G63750	ubiquitin-protein ligase/ zinc ion binding [Arabidopsis thaliana]
AT5G63760	ubiquitin-protein ligase/ zinc ion binding [Arabidopsis thaliana]
AT5G63770	diacylglycerol kinase [Arabidopsis thaliana]
AT5G63780	protein binding / ubiquitin-protein ligase/ zinc ion binding [Arabidopsis thaliana]
AT5G63870	PP7; protein serine/threonine phosphatase [Arabidopsis thaliana]
AT5G63890	ATHDH (HISTIDINOL DEHYDROGENASE) [Arabidopsis thaliana]
AT5G63900	DNA binding / protein binding / zinc ion binding [Arabidopsis thaliana]
AT5G63920	DNA binding / DNA topoisomerase/ DNA topoisomerase type I/ nucleic acid binding [Arabidopsis thaliana]
AT5G64300	ATGCH; 3,4-dihydroxy-2-butanone-4-phosphate synthase/ GTP cyclohydrolase II [Arabidopsis thaliana]
AT5G64380	phosphoric ester hydrolase [Arabidopsis thaliana]
AT5G64610	chromatin binding / nucleic acid binding / zinc ion binding [Arabidopsis thaliana]
AT5G64740	CESA6 (CELLULASE SYNTHASE 6); transferase, transferring glycosyl groups [Arabidopsis thaliana]
AT5G64810	WRKY51; transcription factor [Arabidopsis thaliana]
AT5G64920	CIP8 (COP1-INTERACTING PROTEIN 8); protein binding / zinc ion binding [Arabidopsis thaliana]
AT5G65410	transcription factor [Arabidopsis thaliana]
AT5G65450	cysteine-type endopeptidase/ ubiquitin thiolesterase [Arabidopsis thaliana]
AT5G65590	DNA binding / transcription factor [Arabidopsis thaliana]
AT5G65620	metalloendopeptidase [Arabidopsis thaliana]
AT5G65683	protein binding / ubiquitin-protein ligase/ zinc ion binding [Arabidopsis thaliana]
AT5G66070	protein binding / ubiquitin-protein ligase/ zinc ion binding [Arabidopsis thaliana]
AT5G66110	metal ion binding [Arabidopsis thaliana]
AT5G66150	alpha-mannosidase [Arabidopsis thaliana]
AT5G66160	JR700; peptidase/ protein binding / ubiquitin-protein ligase/ zinc ion binding [Arabidopsis thaliana]
AT5G66320	transcription factor [Arabidopsis thaliana]
AT5G66510	unknown protein [Arabidopsis thaliana]
AT5G66620	zinc ion binding [Arabidopsis thaliana]
AT5G66630	zinc ion binding [Arabidopsis thaliana]
AT5G66640	unknown protein [Arabidopsis thaliana]
AT5G66730	nucleic acid binding / transcription factor/ zinc ion binding [Arabidopsis thaliana]
AT5G66940	DNA binding / transcription factor [Arabidopsis thaliana]
AT5G67120	protein binding / ubiquitin-protein ligase/ zinc ion binding [Arabidopsis thaliana]
AT5G67330	ATNRAMP4; manganese ion transporter/ metal ion transporter [Arabidopsis thaliana]
AT5G67450	AZF1 (ARABIDOPSIS ZINC-FINGER PROTEIN 1); nucleic acid binding / transcription factor/ zinc ion binding [Arabidopsis thaliana]
AT5G67480	protein binding [Arabidopsis thaliana]

## Sheet: Cu_containing
Supplementary Dataset 5. This file contains five spreadsheets with Zn, Cu, Mn, Heme, and Fe cation-dependent proteins in Arabidopsis.
AGI code	Annotation
AT1G22480	plastocyanin-like domain-containing protein
AT1G53240	Lactate/malate dehydrogenase family protein; FUNCTIONS IN: malate dehydrogenase activity, copper ion binding; INVOLVED IN: response to cadmium ion, response to salt stress, response to cold, defense response to bacterium, peptidyl-cysteine S-nitrosylation; LOCATED IN: mitochondrion, cell wall, chloroplast; EXPRESSED IN: 26 plant structures; EXPRESSED DURING: 15 growth stages; CONTAINS InterPro DO…
AT1G20340	DRT112 (DNA-damage-repair/toleration protein 112); copper ion binding / electron carrier
AT1G23010	LPR1 (LOW PHOSPHATE ROOT1); copper ion binding / oxidoreductase, acting on diphenols and related substances as donors, oxygen as acceptor
AT1G64640	plastocyanin-like domain-containing protein
AT1G64600	copper ion binding; Cox11-like
AT1G24360	NAD(P)-binding Rossmann-fold superfamily protein; FUNCTIONS IN: 3-oxoacyl-[acyl-carrier-protein] reductase activity, copper ion binding; INVOLVED IN: oxidation reduction, metabolic process, fatty acid biosynthetic process; LOCATED IN: chloroplast stroma, chloroplast, chloroplast envelope; EXPRESSED IN: 24 plant structures; EXPRESSED DURING: 14 growth stages; CONTAINS InterPro DOMAIN/s: 3-oxoacyl-…
AT1G08830	CSD1 (COPPER/ZINC SUPEROXIDE DISMUTASE 1); copper, zinc superoxide dismutaseCSD1 (COPPER/ZINC SUPEROXIDE DISMUTASE 1)
AT1G62810	copper amine oxidase, putative
AT1G07750	RmlC-like cupins superfamily protein; FUNCTIONS IN: copper ion binding, zinc ion binding, nutrient reservoir activity; INVOLVED IN: biological_process unknown; LOCATED IN: cellular_component unknown; EXPRESSED IN: 26 plant structures; EXPRESSED DURING: 14 growth stages; CONTAINS InterPro DOMAIN/s: Cupin, RmlC-type (InterPro:IPR011051), Cupin 1 (InterPro:IPR006045), RmlC-like jelly roll fold (Inte…
AT1G31710	copper amine oxidase, putative
AT1G31690	copper ion binding
AT1G31670	copper amine oxidase, putative
AT1G29100	copper-binding family protein
AT1G17800	plastocyanin-like domain-containing protein
AT1G41830	SKS6 (SKU5 Similar 6); pectinesterase
AT1G36390	Co-chaperone GrpE family protein; FUNCTIONS IN: copper ion binding; INVOLVED IN: protein folding, protein import into mitochondrial matrix; LOCATED IN: chloroplast; EXPRESSED IN: 22 plant structures; EXPRESSED DURING: 13 growth stages; CONTAINS InterPro DOMAIN/s: GrpE nucleotide exchange factor (InterPro:IPR000740), GrpE nucleotide exchange factor, coiled-coil (InterPro:IPR013805), GrpE nucleotid…
AT1G21850	SKS8 (SKU5 Similar 8); copper ion binding / oxidoreductase
AT1G53030	cytochrome c oxidase copper chaperone family protein
AT1G15140	FAD/NAD(P)-binding oxidoreductase; FUNCTIONS IN: oxidoreductase activity, copper ion binding; INVOLVED IN: oxidation reduction; LOCATED IN: thylakoid, chloroplast; EXPRESSED IN: 23 plant structures; EXPRESSED DURING: 15 growth stages; CONTAINS InterPro DOMAIN/s: Oxidoreductase FAD/NAD(P)-binding (InterPro:IPR001433), Ferredoxin reductase-type FAD-binding domain (InterPro:IPR017927), Oxidoreductas…
AT2G20420	ATP citrate lyase (ACL) family protein; FUNCTIONS IN: succinate-CoA ligase (GDP-forming) activity, copper ion binding, ATP binding; INVOLVED IN: response to cadmium ion, metabolic process; LOCATED IN: mitochondrion; EXPRESSED IN: 26 plant structures; EXPRESSED DURING: 16 growth stages; CONTAINS InterPro DOMAIN/s: Succinyl-CoA synthetase, beta subunit (InterPro:IPR005809), Succinyl-CoA synthetase,…
AT2G37660	NAD(P)-binding Rossmann-fold superfamily protein; FUNCTIONS IN: copper ion binding; INVOLVED IN: defense response to bacterium; LOCATED IN: thylakoid, apoplast, chloroplast stroma, chloroplast; EXPRESSED IN: 24 plant structures; EXPRESSED DURING: 15 growth stages; CONTAINS InterPro DOMAIN/s: 3-beta hydroxysteroid dehydrogenase/isomerase (InterPro:IPR002225), NAD(P)-binding domain (InterPro:IPR016…
AT2G27730	copper ion binding; FUNCTIONS IN: copper ion binding; INVOLVED IN: photorespiration; LOCATED IN: in 6 components; EXPRESSED IN: 25 plant structures; EXPRESSED DURING: 15 growth stages; Has 74 Blast hits to 74 proteins in 14 species: Archae - 0; Bacteria - 0; Metazoa - 0; Fungi - 0; Plants - 74; Viruses - 0; Other Eukaryotes - 0 (source: NCBI BLink).
AT2G44790	UCC2 (UCLACYANIN 2); copper ion binding
AT2G26720	plastocyanin-like domain-containing protein / mavicyanin, putative
AT2G15780	glycine-rich protein; contains cupredoxin domain
AT2G15770	glycine-rich protein, contains PC-like domain
AT2G36460	Aldolase superfamily protein; FUNCTIONS IN: copper ion binding; INVOLVED IN: response to salt stress, pentose-phosphate shunt; LOCATED IN: mitochondrion, plasma membrane, membrane; EXPRESSED IN: 24 plant structures; EXPRESSED DURING: 14 growth stages; CONTAINS InterPro DOMAIN/s: Aldolase-type TIM barrel (InterPro:IPR013785), Fructose-bisphosphate aldolase, class-I (InterPro:IPR000741); BEST Arabi…
AT2G28190	CSD2 (COPPER/ZINC SUPEROXIDE DISMUTASE 2); copper, zinc superoxide dismutase
AT2G33210	heat shock protein 60-2 (HSP60-2); CONTAINS InterPro DOMAIN/s: Chaperonin Cpn60/TCP-1 (InterPro:IPR002423), Chaperonin Cpn60, conserved site (InterPro:IPR018370), Chaperonin Cpn60 (InterPro:IPR001844); BEST Arabidopsis thaliana protein match is: heat shock protein 60 (TAIR:AT3G23990.1).
AT2G01520	MLP328 (MLP-LIKE PROTEIN 328)
AT2G01530	MLP329 (MLP-LIKE PROTEIN 329)
AT2G37390	heavy-metal-associated domain-containing protein
AT2G25670	BEST Arabidopsis thaliana protein match is: copper ion binding (TAIR:AT4G32610.1); Has 43784 Blast hits to 26928 proteins in 1799 species: Archae - 86; Bacteria - 6347; Metazoa - 15971; Fungi - 5398; Plants - 1931; Viruses - 259; Other Eukaryotes - 13792 (source: NCBI BLink).
AT2G19940	oxidoreductases, acting on the aldehyde or oxo group of donors, NAD or NADP as acceptor;copper ion binding; FUNCTIONS IN: oxidoreductase activity, acting on the aldehyde or oxo group of donors, NAD or NADP as acceptor, copper ion binding; INVOLVED IN: response to cadmium ion, cellular amino acid metabolic process; LOCATED IN: nucleolus, chloroplast, membrane; EXPRESSED IN: 25 plant structures; EX…
AT2G21870	MALE GAMETOPHYTE DEFECTIVE 1 (MGP1); FUNCTIONS IN: copper ion binding, cobalt ion binding, zinc ion binding; INVOLVED IN: biological_process unknown; LOCATED IN: mitochondrion, nucleolus, chloroplast, membrane; EXPRESSED IN: 27 plant structures; EXPRESSED DURING: 17 growth stages; Has 56 Blast hits to 56 proteins in 21 species: Archae - 2; Bacteria - 2; Metazoa - 1; Fungi - 0; Plants - 50; Viruse…
AT2G33740	CUTA chloroplast copper chaperone
AT2G36950	heavy-metal-associated domain-containing protein
AT2G36880	MAT3 (METHIONINE ADENOSYLTRANSFERASE 3); methionine adenosyltransferaseMAT3 (METHIONINE ADENOSYLTRANSFERASE 3)
AT2G04400	Aldolase-type TIM barrel family protein; FUNCTIONS IN: indole-3-glycerol-phosphate synthase activity, copper ion binding; INVOLVED IN: tryptophan biosynthetic process; LOCATED IN: chloroplast; EXPRESSED IN: 24 plant structures; EXPRESSED DURING: 15 growth stages; CONTAINS InterPro DOMAIN/s: Aldolase-type TIM barrel (InterPro:IPR013785), Ribulose-phosphate binding barrel (InterPro:IPR011060), Indo…
AT2G23990	early nodulin-like protein 11 (ENODL11); FUNCTIONS IN: electron carrier activity, copper ion binding; LOCATED IN: anchored to membrane; EXPRESSED IN: central cell, embryo; EXPRESSED DURING: C globular stage; CONTAINS InterPro DOMAIN/s: Plastocyanin-like (InterPro:IPR003245), Cupredoxin (InterPro:IPR008972); BEST Arabidopsis thaliana protein match is: early nodulin-like protein 12 (TAIR:AT4G30590.…
AT2G32300	UCC1 (UCLACYANIN 1); copper ion binding
AT2G28660	copper-binding family protein
AT3G02960	copper-binding protein-related
AT3G23940	dehydratase family; CONTAINS InterPro DOMAIN/s: Dihydroxy-acid dehydratase (InterPro:IPR004404), Dihydroxy-acid/6-phosphogluconate dehydratase, conserved site (InterPro:IPR020558), Dihydroxy-acid/6-phosphogluconate dehydratase (InterPro:IPR000581).
AT3G58610	ketol-acid reductoisomerase; CONTAINS InterPro DOMAIN/s: Acetohydroxy acid isomeroreductase, catalytic (InterPro:IPR013116), 6-phosphogluconate dehydrogenase, C-terminal-like (InterPro:IPR008927), Dehydrogenase, multihelical (InterPro:IPR013328), Acetohydroxy acid isomeroreductase C-terminal (InterPro:IPR000506), Ketol-acid reductoisomerase (InterPro:IPR016206), Acetohydroxy acid isomeroreductase…
AT3G56240	CCH (COPPER CHAPERONE)
AT3G43670	copper amine oxidase, putative
AT3G60270	uclacyanin, putative
AT3G60280	UCC3 (UCLACYANIN 3); copper ion binding
AT3G09390	MT2A (METALLOTHIONEIN 2A)
AT3G09200	Ribosomal protein L10 family protein; FUNCTIONS IN: structural constituent of ribosome, copper ion binding; INVOLVED IN: in 6 processes; LOCATED IN: cytosol, cytosolic ribosome, ribosome, nucleus, plasma membrane; EXPRESSED IN: 24 plant structures; EXPRESSED DURING: 15 growth stages; CONTAINS InterPro DOMAIN/s: Ribosomal protein 60S (InterPro:IPR001813); BEST Arabidopsis thaliana protein match is…
AT3G53330	plastocyanin-like domain-containing protein
AT3G53530	heavy-metal-associated domain-containing proteinheavy-metal-associated domain-containing protein
AT3G52930	Aldolase superfamily protein; FUNCTIONS IN: copper ion binding; INVOLVED IN: response to cadmium ion, response to karrikin, response to salt stress, pentose-phosphate shunt; LOCATED IN: in 8 components; EXPRESSED IN: 29 plant structures; EXPRESSED DURING: 15 growth stages; CONTAINS InterPro DOMAIN/s: Aldolase-type TIM barrel (InterPro:IPR013785), Fructose-bisphosphate aldolase, class-I (InterPro:…
AT3G20570	plastocyanin-like domain-containing protein
AT3G15020	Lactate/malate dehydrogenase family protein; FUNCTIONS IN: malate dehydrogenase activity, copper ion binding; INVOLVED IN: defense response to bacterium; LOCATED IN: mitochondrion, apoplast, membrane; EXPRESSED IN: 25 plant structures; EXPRESSED DURING: 15 growth stages; CONTAINS InterPro DOMAIN/s: Lactate/malate dehydrogenase, C-terminal (InterPro:IPR022383), Malate dehydrogenase, NAD-dependent,…
AT3G27200	plastocyanin-like domain-containing protein
AT3G18590	plastocyanin-like domain-containing protein
AT3G20180	Copper transport protein family; BEST Arabidopsis thaliana protein match is: Domain of unknown function (DUF2431) (TAIR:AT1G55790.1); Has 234 Blast hits to 232 proteins in 14 species: Archae - 0; Bacteria - 0; Metazoa - 0; Fungi - 0; Plants - 234; Viruses - 0; Other Eukaryotes - 0 (source: NCBI BLink).
AT3G13930	Dihydrolipoamide acetyltransferase, long form protein; FUNCTIONS IN: dihydrolipoyllysine-residue acetyltransferase activity, copper ion binding; INVOLVED IN: pyruvate metabolic process, metabolic process; LOCATED IN: mitochondrion, chloroplast, chloroplast envelope; EXPRESSED IN: 25 plant structures; EXPRESSED DURING: 13 growth stages; CONTAINS InterPro DOMAIN/s: 2-oxo acid dehydrogenase, lipoyl-…
AT3G16700	Fumarylacetoacetate (FAA) hydrolase family; FUNCTIONS IN: copper ion binding, catalytic activity; INVOLVED IN: metabolic process; LOCATED IN: cellular_component unknown; EXPRESSED IN: 18 plant structures; EXPRESSED DURING: 12 growth stages; CONTAINS InterPro DOMAIN/s: Fumarylacetoacetase, C-terminal-like (InterPro:IPR002529), Fumarylacetoacetase, C-terminal-related (InterPro:IPR011234); BEST Arab…
AT3G21490	copper-binding family protein
AT3G13772	Encodes an Arabidopsis Transmembrane nine (TMN) protein. Transmembrane nine (TM9) proteins are localized in the secretory pathway of eukaryotic cells and are involved in cell adhesion and phagocytosis. Overexpression of this protein in yeast alters copper and zinc homeostasis.
AT3G13390	SKS11 (SKU5 Similar 11); copper ion binding / oxidoreductase
AT3G13400	SKS13 (SKU5 Similar 13); copper ion binding / oxidoreductase
AT3G29250	oxidoreductase
AT3G24450	copper-binding family protein
AT3G08950	electron transport SCO1/SenC family protein
AT3G52300	ATP synthase D chain, mitochondrial (ATPQ); FUNCTIONS IN: copper ion binding, zinc ion binding; INVOLVED IN: response to salt stress; LOCATED IN: mitochondrion, cytosolic ribosome, nucleolus, chloroplast, plasma membrane; EXPRESSED IN: 27 plant structures; EXPRESSED DURING: 16 growth stages; Has 35333 Blast hits to 34131 proteins in 2444 species: Archae - 798; Bacteria - 22429; Metazoa - 974; Fun…
AT3G43820	pseudogene, copper amine oxidase protein family, similar to SP|Q43077 Amine oxidase (copper-containing) precursor (EC 1.4.3.6) {Pisum sativum}; contains Pfam profile PF01179: Copper amine oxidase, enzyme domain; blastp match of 57% identity and 2.6e-48 P-value to GP|5733089|gb|AAD49420.1|AF172681_1|AF172681 amine oxidase {Canavalia lineata}
AT3G48970	copper-binding family protein
AT3G01070	plastocyanin-like domain-containing protein
AT3G45740	hydrolase family protein / HAD-superfamily protein; FUNCTIONS IN: copper ion binding, zinc ion binding; INVOLVED IN: metabolic process; LOCATED IN: mitochondrion; EXPRESSED IN: 22 plant structures; EXPRESSED DURING: 13 growth stages; CONTAINS InterPro DOMAIN/s: HAD-superfamily hydrolase, subfamily IIA, CECR5 (InterPro:IPR006353), HAD-superfamily hydrolase, subfamily IIA (InterPro:IPR006357); Has …
AT3G46900	COPT2 (Copper transporter 2); copper ion transmembrane transporter
AT4G37160	SKS15 (SKU5 Similar 15); copper ion binding
AT4G05400	copper ion binding; FUNCTIONS IN: copper ion binding; INVOLVED IN: biological_process unknown; LOCATED IN: cellular_component unknown; EXPRESSED IN: 22 plant structures; EXPRESSED DURING: 13 growth stages; BEST Arabidopsis thaliana protein match is: unknown protein (TAIR:AT4G21140.1); Has 35333 Blast hits to 34131 proteins in 2444 species: Archae - 798; Bacteria - 22429; Metazoa - 974; Fungi - 99…
AT4G31840	plastocyanin-like domain-containing protein
AT4G30590	plastocyanin-like domain-containing protein
AT4G33520	PAA1 (metal-transporting P-type ATPase 1); ATPase, coupled to transmembrane movement of ions, phosphorylative mechanismPAA1 (metal-transporting P-type ATPase 1)PAA1 (metal-transporting P-type ATPase 1)
AT4G22010	SKS4 (SKU5 Similar 4); copper ion binding / oxidoreductase
AT4G38420	SKS9 (SKU5 Similar 9); copper ion binding / oxidoreductase
AT4G01380	plastocyanin-like domain-containing protein
AT4G32610	copper ion binding; BEST Arabidopsis thaliana protein match is: unknown protein (TAIR:AT2G25670.2); Has 53099 Blast hits to 32361 proteins in 2088 species: Archae - 115; Bacteria - 8255; Metazoa - 19472; Fungi - 6714; Plants - 2333; Viruses - 365; Other Eukaryotes - 15845 (source: NCBI BLink).
AT4G21140	BEST Arabidopsis thaliana protein match is: copper ion binding (TAIR:AT4G05400.2); Has 41 Blast hits to 41 proteins in 16 species: Archae - 0; Bacteria - 0; Metazoa - 0; Fungi - 0; Plants - 40; Viruses - 0; Other Eukaryotes - 1 (source: NCBI BLink).
AT4G32490	plastocyanin-like domain-containing protein
AT4G23670	major latex protein-related / MLP-related
AT4G14940	ATAO1 (Arabidosis thaliana amine oxidase 1); copper ion binding
AT4G15940	Fumarylacetoacetate (FAA) hydrolase family; FUNCTIONS IN: copper ion binding, catalytic activity; INVOLVED IN: metabolic process; LOCATED IN: mitochondrion; EXPRESSED IN: 24 plant structures; EXPRESSED DURING: 15 growth stages; CONTAINS InterPro DOMAIN/s: Fumarylacetoacetase, C-terminal-like (InterPro:IPR002529), Fumarylacetoacetase, C-terminal-related (InterPro:IPR011234); BEST Arabidopsis thali…
AT4G28090	SKS10 (SKU5 Similar 10); copper ion binding / oxidoreductase
AT4G39740	electron transport SCO1/SenC family protein
AT4G12420	SKU5 (skewed 5); copper ion binding
AT4G12880	plastocyanin-like domain-containing protein
AT4G27590	Heavy metal transport/detoxification superfamily protein ; FUNCTIONS IN: copper ion binding, metal ion binding; INVOLVED IN: copper ion transport, metal ion transport; LOCATED IN: cellular_component unknown; EXPRESSED IN: 8 plant structures; EXPRESSED DURING: 6 growth stages; CONTAINS InterPro DOMAIN/s: Heavy metal transport/detoxification protein (InterPro:IPR006121); BEST Arabidopsis thaliana p…
AT4G12270	copper amine oxidase family protein
AT4G12280	copper amine oxidase family protein
AT4G12290	copper amine oxidase, putative
AT4G12340	copper ion binding; Has 30201 Blast hits to 17322 proteins in 780 species: Archae - 12; Bacteria - 1396; Metazoa - 17338; Fungi - 3422; Plants - 5037; Viruses - 0; Other Eukaryotes - 2996 (source: NCBI BLink).
AT4G01850	MAT2/SAM-2 (S-adenosylmethionine synthetase 2); methionine adenosyltransferaseMAT2/SAM-2 (S-adenosylmethionine synthetase 2)
AT5G18830	Encodes a member of the Squamosa Binding Protein family of transcriptional regulators. SPL7 is expressed highly in roots and appears to play a role in copper homeostasis. Mutants are hypersensitive to copper deficient conditions and display a retarded growth phenotype. SPL7 binds to the promoter of the copper responsive miRNAs miR398b and miR389c.
AT5G20080	FAD/NAD(P)-binding oxidoreductase; FUNCTIONS IN: cytochrome-b5 reductase activity, copper ion binding; INVOLVED IN: response to salt stress; LOCATED IN: mitochondrion, plant-type cell wall; EXPRESSED IN: 23 plant structures; EXPRESSED DURING: 14 growth stages; CONTAINS InterPro DOMAIN/s: Ferredoxin reductase-type FAD-binding domain (InterPro:IPR017927), Oxidoreductase FAD/NAD(P)-binding (InterPro…
AT5G59520	encodes a metal ion transporter whose expression is regulated by copper.
AT5G20230	ATBCB (ARABIDOPSIS BLUE-COPPER-BINDING PROTEIN); copper ion binding
AT5G52740	Copper transport protein family; FUNCTIONS IN: metal ion binding; INVOLVED IN: metal ion transport; LOCATED IN: cellular_component unknown; EXPRESSED IN: 11 plant structures; EXPRESSED DURING: 8 growth stages; CONTAINS InterPro DOMAIN/s: Heavy metal transport/detoxification protein (InterPro:IPR006121); BEST Arabidopsis thaliana protein match is: Copper transport protein family (TAIR:AT5G52760.1)…
AT5G52750	Heavy metal transport/detoxification superfamily protein ; FUNCTIONS IN: metal ion binding; INVOLVED IN: metal ion transport; LOCATED IN: cellular_component unknown; EXPRESSED IN: 20 plant structures; EXPRESSED DURING: 12 growth stages; CONTAINS InterPro DOMAIN/s: Heavy metal transport/detoxification protein (InterPro:IPR006121); BEST Arabidopsis thaliana protein match is: Copper transport protei…
AT5G52670	Copper transport protein family; BEST Arabidopsis thaliana protein match is: Copper transport protein family (TAIR:AT5G52720.1); Has 1807 Blast hits to 1807 proteins in 277 species: Archae - 0; Bacteria - 0; Metazoa - 736; Fungi - 347; Plants - 385; Viruses - 0; Other Eukaryotes - 339 (source: NCBI BLink).
AT5G52760	Copper transport protein family; BEST Arabidopsis thaliana protein match is: Heavy metal transport/detoxification superfamily protein (TAIR:AT5G52750.1); Has 1807 Blast hits to 1807 proteins in 277 species: Archae - 0; Bacteria - 0; Metazoa - 736; Fungi - 347; Plants - 385; Viruses - 0; Other Eukaryotes - 339 (source: NCBI BLink).
AT5G52680	Copper transport protein family; BEST Arabidopsis thaliana protein match is: Copper transport protein family (TAIR:AT5G52690.1); Has 1807 Blast hits to 1807 proteins in 277 species: Archae - 0; Bacteria - 0; Metazoa - 736; Fungi - 347; Plants - 385; Viruses - 0; Other Eukaryotes - 339 (source: NCBI BLink).
AT5G52770	Copper transport protein family; FUNCTIONS IN: metal ion binding; INVOLVED IN: metal ion transport; LOCATED IN: cellular_component unknown; CONTAINS InterPro DOMAIN/s: Heavy metal transport/detoxification protein (InterPro:IPR006121); BEST Arabidopsis thaliana protein match is: Copper transport protein family (TAIR:AT5G52760.1); Has 1807 Blast hits to 1807 proteins in 277 species: Archae - 0; Bac…
AT5G52690	Copper transport protein family; FUNCTIONS IN: metal ion binding; INVOLVED IN: metal ion transport; LOCATED IN: cellular_component unknown; CONTAINS InterPro DOMAIN/s: Heavy metal transport/detoxification protein (InterPro:IPR006121); BEST Arabidopsis thaliana protein match is: Copper transport protein family (TAIR:AT5G52680.1); Has 1807 Blast hits to 1807 proteins in 277 species: Archae - 0; Bac…
AT5G52700	Copper transport protein family; BEST Arabidopsis thaliana protein match is: Copper transport protein family (TAIR:AT5G52680.1); Has 1807 Blast hits to 1807 proteins in 277 species: Archae - 0; Bacteria - 0; Metazoa - 736; Fungi - 347; Plants - 385; Viruses - 0; Other Eukaryotes - 339 (source: NCBI BLink).
AT5G52710	Copper transport protein family; BEST Arabidopsis thaliana protein match is: Copper transport protein family (TAIR:AT5G52680.1); Has 1807 Blast hits to 1807 proteins in 277 species: Archae - 0; Bacteria - 0; Metazoa - 736; Fungi - 347; Plants - 385; Viruses - 0; Other Eukaryotes - 339 (source: NCBI BLink).
AT5G52720	Copper transport protein family; BEST Arabidopsis thaliana protein match is: Copper transport protein family (TAIR:AT5G52670.1); Has 113 Blast hits to 106 proteins in 12 species: Archae - 0; Bacteria - 0; Metazoa - 0; Fungi - 0; Plants - 113; Viruses - 0; Other Eukaryotes - 0 (source: NCBI BLink).
AT5G52730	Copper transport protein family; BEST Arabidopsis thaliana protein match is: Copper transport protein family (TAIR:AT5G52720.1); Has 1807 Blast hits to 1807 proteins in 277 species: Archae - 0; Bacteria - 0; Metazoa - 736; Fungi - 347; Plants - 385; Viruses - 0; Other Eukaryotes - 339 (source: NCBI BLink).
AT5G08300	Succinyl-CoA ligase, alpha subunit; FUNCTIONS IN: succinate-CoA ligase (GDP-forming) activity, copper ion binding, metal ion binding; INVOLVED IN: response to cadmium ion, metabolic process; LOCATED IN: mitochondrion, cell wall; EXPRESSED IN: 25 plant structures; EXPRESSED DURING: 14 growth stages; CONTAINS InterPro DOMAIN/s: Succinyl-CoA ligase, alpha subunit (InterPro:IPR005810), ATP-citrate ly…
AT5G15350	plastocyanin-like domain-containing protein
AT5G26330	plastocyanin-like domain-containing protein / mavicyanin, putative
AT5G51480	SKS2 (SKU5 SIMILAR 2); copper ion binding
AT5G59040	COPT3 (Copper transporter 3); copper ion transmembrane transporter
AT5G24580	copper-binding family proteincopper-binding family protein
AT5G53870	plastocyanin-like domain-containing protein
AT5G44790	RAN1 (RESPONSIVE-TO-ANTAGONIST1); ATPase, coupled to transmembrane movement of ions, phosphorylative mechanism
AT5G55200	Co-chaperone GrpE family protein; FUNCTIONS IN: copper ion binding, ATP binding; INVOLVED IN: protein folding, protein import into mitochondrial matrix; LOCATED IN: mitochondrion; EXPRESSED IN: 22 plant structures; EXPRESSED DURING: 13 growth stages; CONTAINS InterPro DOMAIN/s: GrpE nucleotide exchange factor (InterPro:IPR000740), GrpE nucleotide exchange factor, head (InterPro:IPR009012), GrpE n…
AT5G48100	LAC15; TT10 (TRANSPARENT TESTA 10); laccase
AT5G23250	Succinyl-CoA ligase, alpha subunit; FUNCTIONS IN: succinate-CoA ligase (GDP-forming) activity, copper ion binding; INVOLVED IN: metabolic process; LOCATED IN: mitochondrion; EXPRESSED IN: 23 plant structures; EXPRESSED DURING: 14 growth stages; CONTAINS InterPro DOMAIN/s: Succinyl-CoA ligase, alpha subunit (InterPro:IPR005810), ATP-citrate lyase/succinyl-CoA ligase (InterPro:IPR005811), NAD(P)-bi…
AT5G18100	CSD3 (COPPER/ZINC SUPEROXIDE DISMUTASE 3)CSD3 (COPPER/ZINC SUPEROXIDE DISMUTASE 3)
AT5G23760	Copper transport protein family; BEST Arabidopsis thaliana protein match is: Heavy metal transport/detoxification superfamily protein (TAIR:AT1G01490.2); Has 30201 Blast hits to 17322 proteins in 780 species: Archae - 12; Bacteria - 1396; Metazoa - 17338; Fungi - 3422; Plants - 5037; Viruses - 0; Other Eukaryotes - 2996 (source: NCBI BLink).
AT5G57920	plastocyanin-like domain-containing protein
AT5G66920	SKS17 (SKU5 Similar 17); copper ion binding / oxidoreductase
AT5G17710	embryo defective 1241 (EMB1241); FUNCTIONS IN: copper ion binding; INVOLVED IN: protein folding, embryo development ending in seed dormancy; LOCATED IN: thylakoid, chloroplast; EXPRESSED IN: 25 plant structures; EXPRESSED DURING: 14 growth stages; CONTAINS InterPro DOMAIN/s: GrpE nucleotide exchange factor (InterPro:IPR000740), GrpE nucleotide exchange factor, coiled-coil (InterPro:IPR013805), Gr…
AT5G50370	Adenylate kinase family protein; FUNCTIONS IN: copper ion binding, adenylate kinase activity; INVOLVED IN: nucleobase, nucleoside, nucleotide and nucleic acid metabolic process, anaerobic respiration, nucleotide metabolic process; LOCATED IN: mitochondrion, plasma membrane; EXPRESSED IN: 25 plant structures; EXPRESSED DURING: 14 growth stages; CONTAINS InterPro DOMAIN/s: Adenylate kinase, active …
AT5G21100	L-ascorbate oxidase, putative; multi-copper oxidase
AT5G25090	plastocyanin-like domain-containing protein
AT5G02380	MT2B (METALLOTHIONEIN 2B)
AT5G20650	COPT5 (copper transporter 5); copper ion transmembrane transporter
AT5G02600	heavy-metal-associated domain-containing proteinheavy-metal-associated domain-containing protein
AT1G55570	SKS12 (SKU5 Similar 12); copper ion binding / oxidoreductase
AT1G55560	SKS14 (SKU5 Similar 14); copper ion binding / oxidoreductase
AT1G63960	Copper transport protein family; BEST Arabidopsis thaliana protein match is: Heavy metal transport/detoxification superfamily protein (TAIR:AT1G63950.1); Has 107 Blast hits to 107 proteins in 12 species: Archae - 0; Bacteria - 0; Metazoa - 0; Fungi - 0; Plants - 107; Viruses - 0; Other Eukaryotes - 0 (source: NCBI BLink).
AT1G10970	A member of Zrt- and Irt-related protein (ZIP) family. transcript is induced in response to zinc deficiency in the root and shoot. Expression is regulated by copper, but response to copper deficiency is detected only after three weeks of deficiency.
AT1G76100	plastocyanin
AT1G76160	SKS5 (SKU5 Similar 5); copper ion binding / oxidoreductase
AT1G21860	SKS7 (SKU5 Similar 7); copper ion binding / oxidoreductase
AT1G08500	Unknown
AT1G06330	copper-binding family protein
AT1G02410	cytochrome c oxidase assembly protein CtaG / Cox11 family
AT1G66240	ATX1; metal ion binding
AT1G57720	Translation elongation factor EF1B, gamma chain; FUNCTIONS IN: copper ion binding, translation elongation factor activity; INVOLVED IN: response to cadmium ion, response to zinc ion; LOCATED IN: cell wall, plasma membrane, vacuole, membrane; EXPRESSED IN: 6 plant structures; EXPRESSED DURING: seedling growth, seed development stages; CONTAINS InterPro DOMAIN/s: Thioredoxin fold (InterPro:IPR01233…
AT1G72230	plastocyanin-like domain-containing protein
AT2G07695	cytochrome c oxidase subunit II, putative
AT1G67090	ribulose bisphosphate carboxylase small chain 1A (RBCS1A); FUNCTIONS IN: ribulose-bisphosphate carboxylase activity, copper ion binding; INVOLVED IN: carbon fixation, response to cold, response to blue light, response to red light, response to far red light; LOCATED IN: in 7 components; EXPRESSED IN: 21 plant structures; EXPRESSED DURING: L mature pollen stage, M germinated pollen stage, seedling…
AT1G07600	MT1A (METALLOTHIONEIN 1A)
AT1G48940	plastocyanin-like domain-containing protein
AT1G12520	CCS1 (copper chaperone for superoxide dismutase 1); superoxide dismutase copper chaperoneCCS1 (copper chaperone for superoxide dismutase 1); superoxide dismutase copper chaperoneCCS1 (copper chaperone for superoxide dismutase 1); superoxide dismutase copper chaperone
AT1G13440	glyceraldehyde-3-phosphate dehydrogenase C2 (GAPC2); FUNCTIONS IN: copper ion binding, glyceraldehyde-3-phosphate dehydrogenase activity, zinc ion binding; INVOLVED IN: response to oxidative stress, response to cadmium ion, gluconeogenesis, defense response to bacterium, glycolysis; LOCATED IN: cytosol, mitochondrion, chloroplast, plasma membrane, membrane; EXPRESSED IN: 24 plant structures; EXPR…
AT2G02850	ARPN (PLANTACYANIN); copper ion binding
AT2G30080	member of Fe(II) transporter isolog family. Gene expression is not regulated by iron, copper, or zinc deficiency or excess.
AT4G27520	plastocyanin-like domain-containing protein
AT4G05030	heavy-metal-associated domain-containing protein
AT4G39830	L-ascorbate oxidase, putative; multi-copper oxidase
AT5G59030	COPT1 (COPPER TRANSPORTER 1); copper ion transmembrane transporter
AT5G37860	copper-binding family protein
AT1G79800	plastocyanin-like domain-containing protein
AT1G55790	FUNCTIONS IN: metal ion binding; INVOLVED IN: metal ion transport; CONTAINS InterPro DOMAIN/s: Heavy metal transport/detoxification protein (InterPro:IPR006121); BEST Arabidopsis thaliana protein match is: Copper transport protein family (TAIR:AT3G20180.1).
AT1G75790	SKS18 (SKU5 Similar 18); copper ion binding / pectinesterase
AT1G31490	transferase family protein
AT2G25060	plastocyanin-like domain-containing protein
AT2G42490	copper amine oxidase, putative
AT2G23630	SKS16 (SKU5 Similar 16); copper ion binding / pectinesterase
AT2G31050	plastocyanin-like domain-containing protein
AT2G38080	IRX12/LAC4 (laccase 4); copper ion binding / oxidoreductase
AT3G45770	Polyketide synthase, enoylreductase family protein; FUNCTIONS IN: copper ion binding, zinc ion binding, ATP binding; INVOLVED IN: oxidation reduction, metabolic process; LOCATED IN: mitochondrion, chloroplast; EXPRESSED IN: 25 plant structures; EXPRESSED DURING: 13 growth stages; CONTAINS InterPro DOMAIN/s: GroES-like (InterPro:IPR011032), NAD(P)-binding domain (InterPro:IPR016040), Alcohol dehyd…
AT3G15352	ATCOX17 (Arabidopsis thaliana cytochrome c oxidase 17)
AT3G15353	MT3 (METALLOTHIONEIN 3)
AT3G16430	jacalin-related lectin 31 (JAL31); FUNCTIONS IN: copper ion binding; INVOLVED IN: biological_process unknown; LOCATED IN: cellular_component unknown; EXPRESSED IN: root; CONTAINS InterPro DOMAIN/s: Mannose-binding lectin (InterPro:IPR001229); BEST Arabidopsis thaliana protein match is: PYK10-binding protein 1 (TAIR:AT3G16420.3); Has 1533 Blast hits to 750 proteins in 40 species: Archae - 0; Bacte…
AT3G25855	Copper transport protein family; Has 82 Blast hits to 82 proteins in 12 species: Archae - 0; Bacteria - 0; Metazoa - 0; Fungi - 0; Plants - 82; Viruses - 0; Other Eukaryotes - 0 (source: NCBI BLink).
AT3G16460	Mannose-binding lectin superfamily protein; FUNCTIONS IN: copper ion binding; INVOLVED IN: response to cold; LOCATED IN: cytosol, nucleus, membrane; EXPRESSED IN: 23 plant structures; EXPRESSED DURING: 13 growth stages; CONTAINS InterPro DOMAIN/s: Mannose-binding lectin (InterPro:IPR001229); BEST Arabidopsis thaliana protein match is: myrosinase-binding protein 1 (TAIR:AT1G52040.1); Has 154923 Bl…
AT3G56940	Encodes a putative ZIP protein with varying mRNA accumulation in leaves, stems and roots. Has a consensus carboxylate-bridged di-iron binding site.
AT4G28365	plastocyanin-like domain-containing protein
AT5G21105	L-ascorbate oxidase/ copper ion binding/ multi-copper oxidase
AT3G28958	plastocyanin-like domain-containing protein
AT2G37925	COPT4 (copper transporter 4); copper ion transmembrane transporter
AT2G26975	COPT; copper transporter, putative
AT5G07475	plastocyanin-like domain-containing protein
AT5G21930	HMA8/PAA2 (P-TYPE ATPASE OF ARABIDOPSIS 2); ATPase, coupled to transmembrane movement of ions, phosphorylative mechanism / copper ion transmembrane transporterHMA8/PAA2 (P-TYPE ATPASE OF ARABIDOPSIS 2); ATPase, coupled to transmembrane movement of ions, phosphorylative mechanism
AT2G35612	Unknown
AT1G45063	copper ion binding;electron carriers; FUNCTIONS IN: electron carrier activity, copper ion binding; LOCATED IN: endomembrane system; CONTAINS InterPro DOMAIN/s: Plastocyanin-like (InterPro:IPR003245), Cupredoxin (InterPro:IPR008972); BEST Arabidopsis thaliana protein match is: plastocyanin-like domain-containing protein (TAIR:AT3G53330.1); Has 2601 Blast hits to 1373 proteins in 66 species: Archae…
AT5G63530	ATFP3 (Arabidopsis thaliana farnesylated protein 3); metal ion bindingATFP3 (Arabidopsis thaliana farnesylated protein 3)
AT4G38580	ATFP6 (FARNESYLATED PROTEIN 6); metal ion binding
AT4G37100	catalytic/ pyridoxal phosphate binding
AT1G56210	copper chaperone (CCH)-related
AT1G69750	cox19 family protein
AT1G66590	cox19 family proteincox19 family protein
AT4G36700	cupin family protein
AT2G37920	Old AGI code; EMB1513 (EMBRYO DEFECTIVE 1513); copper ion transmembrane transporter
AT3G28850	glutaredoxin family protein
AT5G28510	glycosyl hydrolase family 1 protein
AT1G23000	heavy-metal-associated domain-containing protein
AT1G29000	heavy-metal-associated domain-containing protein
AT1G55780	heavy-metal-associated domain-containing protein
AT1G63950	heavy-metal-associated domain-containing protein
AT2G28090	heavy-metal-associated domain-containing protein
AT3G05920	heavy-metal-associated domain-containing protein
AT3G06130	heavy-metal-associated domain-containing protein
AT4G23882	heavy-metal-associated domain-containing protein
AT5G26690	heavy-metal-associated domain-containing protein
AT5G27690	heavy-metal-associated domain-containing protein
AT5G60800	heavy-metal-associated domain-containing protein
AT1G22990	heavy-metal-associated domain-containing protein / copper chaperone (CCH)-related
AT1G71050	heavy-metal-associated domain-containing protein / copper chaperone (CCH)-related
AT4G08570	heavy-metal-associated domain-containing protein / copper chaperone (CCH)-related
AT4G35060	heavy-metal-associated domain-containing protein / copper chaperone (CCH)-related
AT4G39700	heavy-metal-associated domain-containing protein / copper chaperone (CCH)-related
AT5G17450	heavy-metal-associated domain-containing protein / copper chaperone (CCH)-relatedheavy-metal-associated domain-containing protein / copper chaperone (CCH)-related
AT1G01490	heavy-metal-associated domain-containing proteinheavy-metal-associated domain-containing protein
AT3G05220	heavy-metal-associated domain-containing proteinheavy-metal-associated domain-containing protein
AT5G03380	heavy-metal-associated domain-containing proteinheavy-metal-associated domain-containing protein
AT5G19090	heavy-metal-associated domain-containing proteinheavy-metal-associated domain-containing protein
AT1G63440	HMA5 (HEAVY METAL ATPASE 5); ATPase, coupled to transmembrane movement of ions, phosphorylative mechanism
AT1G65930	isocitrate dehydrogenase, putative / NADP+ isocitrate dehydrogenase, putative
AT5G01050	LAC 9; laccase family protein / diphenol oxidase family protein
AT1G18140	LAC1 (Laccase 1); copper ion binding / oxidoreductase
AT5G01190	LAC10 (laccase 10); copper ion binding / oxidoreductase
AT5G03260	LAC11 (laccase 11); copper ion binding / oxidoreductase
AT5G05390	LAC12 (laccase 12); copper ion binding / oxidoreductase
AT5G07130	LAC13 (laccase 13); copper ion binding / oxidoreductase
AT5G09360	LAC14 (laccase 14); copper ion binding / oxidoreductase
AT5G58910	LAC16 (laccase 16); copper ion binding / oxidoreductase
AT5G60020	LAC17 (laccase 17); copper ion binding / oxidoreductase
AT2G29130	LAC2 (laccase 2); copper ion binding / oxidoreductase
AT2G30210	LAC3 (laccase 3); copper ion binding / oxidoreductase
AT2G40370	LAC5 (laccase 5); copper ion binding / oxidoreductase
AT2G46570	LAC6 (laccase 6); copper ion binding / oxidoreductase
AT3G09220	LAC7 (laccase 7); copper ion binding / oxidoreductase
AT5G01040	LAC8 (laccase 8); copper ion binding / oxidoreductase
AT2G12280	ligase, putative
AT1G71040	LPR2 (LOW PHOSPHATE ROOT2); copper ion binding
AT4G14060	major latex protein-related / MLP-related
AT1G30473	metal ion binding
AT2G18196	metal ion binding
AT5G50740	metal ion binding
AT5G66110	metal ion binding
AT1G07610	MT1C (metallothionein 1C)
AT3G06310	NADH-ubiquinone oxidoreductase 19 kDa subunit (NDUFA8) family proteinNADH-ubiquinone oxidoreductase 19 kDa subunit (NDUFA8) family protein
AT5G18800	NADH-ubiquinone oxidoreductase 19 kDa subunit (NDUFA8) family proteinNADH-ubiquinone oxidoreductase 19 kDa subunit (NDUFA8) family protein
AT2G01670	NUDT17 (Arabidopsis thaliana Nudix hydrolase homolog 17); hydrolase
AT2G27035	plastocyanin-like domain-containing protein
AT3G23810	SAHH2 (S-ADENOSYL-L-HOMOCYSTEINE (SAH) HYDROLASE 2); adenosylhomocysteinase
AT4G25240	SKS1 (SKU5 SIMILAR 1); copper ion binding
AT5G48450	SKS3 (SKU5 Similar 3); copper ion binding
AT1G02160	Unknown
AT5G64400	Unknown
AT3G12915	Unknown
AT5G09570	Unknown
AT5G18920	Unknown
AT5G23395	Unknown
ATMg01360	COX 1 ; Cytochrome c oxidase subunit 1
ATMg00160	COX2 ; Cytochrome c oxidase subunit 2
AT1g66340	ETR1, ethylene receptor
AT1g04310	ERS2, ethylene receptor
AT2g40940	ERS1, ethylene receptor
AT5g03730	CTR1, ethylene receptor
AT3g04580	EIN4, ethylene receptor
AT2g26230	uricase / urate oxidase / nodulin 35, putative

## Sheet: Mn_containing
Supplementary Dataset 5. This file contains five spreadsheets with Zn, Cu, Mn, Heme, and Fe cation-dependent proteins in Arabidopsis.
AGI code	Annotation
AT1G02335	GERMIN-LIKE PROTEIN SUBFAMILY 2 MEMBER 2 PRECURSOR. (GL22); FUNCTIONS IN: manganese ion binding, nutrient reservoir activity; LOCATED IN: endomembrane system, apoplast; CONTAINS InterPro DOMAIN/s: Cupin, RmlC-type (InterPro:IPR011051), Cupin 1 (InterPro:IPR006045), RmlC-like jelly roll fold (InterPro:IPR014710), Germin (InterPro:IPR001929); BEST Arabidopsis thaliana protein match is: GLP10 (GERMI…
AT1G07160	protein phosphatase 2C, putative / PP2C, putative; FUNCTIONS IN: protein serine/threonine phosphatase activity, catalytic activity; INVOLVED IN: protein amino acid dephosphorylation; LOCATED IN: chloroplast, protein serine/threonine phosphatase complex; EXPRESSED IN: sperm cell; CONTAINS InterPro DOMAIN/s: Protein phosphatase 2C, manganese/magnesium aspartate binding site (InterPro:IPR000222), Pr…
AT1G07430	protein phosphatase 2C, putative / PP2C, putative; FUNCTIONS IN: protein serine/threonine phosphatase activity, catalytic activity; INVOLVED IN: protein amino acid dephosphorylation; LOCATED IN: protein serine/threonine phosphatase complex; EXPRESSED IN: 17 plant structures; EXPRESSED DURING: 9 growth stages; CONTAINS InterPro DOMAIN/s: Protein phosphatase 2C, manganese/magnesium aspartate bindin…
AT1G07810	Encodes an ER-type Ca2+-pumping ATPase. ACA3; ARABIDOPSIS THALIANA ER-TYPE CA2+-ATPASE 1; ATECA1; ECA1; ER-TYPE CA2+-ATPASE 1; F24B9.9; F24B9_9 plasma membrane, response to cadmium ion, callus, cultured cell, calcium ion transport, calcium-transporting ATPase activity, cellular manganese ion homeostasis, endoplasmic reticulum, endoplasmic reticulum membrane, guard cell, manganese ion transport, r…
AT1G08420	BRI1 SUPPRESSOR 1 (BSU1)-LIKE 2 (BSL2); FUNCTIONS IN: hydrolase activity, manganese ion binding, protein serine/threonine phosphatase activity, phosphoprotein phosphatase activity, iron ion binding; INVOLVED IN: biological_process unknown; LOCATED IN: plasma membrane; EXPRESSED IN: male gametophyte, guard cell, cultured cell, pollen tube; EXPRESSED DURING: M germinated pollen stage; CONTAINS Inte…
AT1G09300	metallopeptidase M24 family protein; FUNCTIONS IN: metallopeptidase activity, manganese ion binding, metalloexopeptidase activity, aminopeptidase activity; INVOLVED IN: proteolysis, cellular process; EXPRESSED IN: 18 plant structures; EXPRESSED DURING: 10 growth stages; CONTAINS InterPro DOMAIN/s: Peptidase M24B, X-Pro dipeptidase/aminopeptidase P N-terminal (InterPro:IPR007865), Peptidase M24, s…
AT1G09560	germin-like protein (GLP5) F14J9.22; F14J9_22; GERMIN-LIKE PROTEIN 5; GLP5 cell wall, nucleus, manganese ion binding, nutrient reservoir activity, 4 anthesis, 4 leaf senescence stage, C globular stage, D bilateral stage, E expanded cotyledon stage, F mature embryo stage, L mature pollen stage, LP.02 two leaves visible, LP.04 four leaves visible, LP.06 six leaves visible, LP.08 eight leaves visibl…
AT1G09780	2,3-biphosphoglycerate-independent phosphoglycerate mutase, putative / phosphoglyceromutase, putative; FUNCTIONS IN: manganese ion binding, phosphoglycerate mutase activity, 2,3-bisphosphoglycerate-independent phosphoglycerate mutase activity, catalytic activity, metal ion binding; INVOLVED IN: response to cadmium ion, response to cold; LOCATED IN: cytosol, mitochondrial envelope, chloroplast, pl…
AT1G10130	Encodes a golgi localized P2A-type Ca2+ ATPase involved in Mn nutrition and homeostasis. ARABIDOPSIS THALIANA ER-TYPE CA2+-ATPASE 3; ATECA3; ECA3; ENDOPLASMIC RETICULUM-TYPE CALCIUM-TRANSPORTING ATPASE 3; T27I1.16; T27I1_16 callus, 4 anthesis, 4 leaf senescence stage, C globular stage, D bilateral stage, E expanded cotyledon stage, F mature embryo stage, Golgi apparatus, LP.02 two leaves visible,…
AT1G10460	germin-like protein (GLP7) GERMIN-LIKE PROTEIN 7; GLP7; T10O24.6 manganese ion binding, nutrient reservoir activity, apoplast, biological process unknown, flower, hypocotyl, inflorescence meristem, petal differentiation and expansion stage, root true
AT1G18970	Encodes a germin-like protein with possible oxalate oxidase activity (based on GenBank record). F14D16.12; F14D16_12; GERMIN-LIKE PROTEIN 4; GLP4 manganese ion binding, endomembrane system, nutrient reservoir activity, apoplast, root true
AT1G18980	germin-like protein, putative; FUNCTIONS IN: manganese ion binding, nutrient reservoir activity; INVOLVED IN: biological_process unknown; LOCATED IN: endomembrane system, apoplast; EXPRESSED IN: inflorescence meristem, hypocotyl, flower, root, pollen tube; EXPRESSED DURING: petal differentiation and expansion stage; CONTAINS InterPro DOMAIN/s: Cupin, RmlC-type (InterPro:IPR011051), Cupin 1 (Inter…
AT1G20620	Catalase, catalyzes the breakdown of hydrogen peroxide (H2O2) into water and oxygen. ATCAT3; CAT3; CATALASE 3; F5M15.5; F5M15_5; SEN2; SENESCENCE 2 cell wall, chloroplast, chloroplast stroma, membrane, peroxisome, plasma membrane, vacuole, chloroplast envelope, response to cadmium ion, apoplast, cotyledon, leaf, cultured cell, seedling growth, cytosolic ribosome, 4 anthesis, 4 leaf senescence sta…
AT1G43900	protein phosphatase 2C, putative / PP2C, putative; FUNCTIONS IN: protein serine/threonine phosphatase activity, catalytic activity; INVOLVED IN: protein amino acid dephosphorylation; LOCATED IN: protein serine/threonine phosphatase complex; EXPRESSED IN: 23 plant structures; EXPRESSED DURING: 13 growth stages; CONTAINS InterPro DOMAIN/s: Protein phosphatase 2C, manganese/magnesium aspartate bindi…
AT1G48040	catalytic/ protein serine/threonine phosphatase; FUNCTIONS IN: protein serine/threonine phosphatase activity, catalytic activity; INVOLVED IN: protein amino acid dephosphorylation; LOCATED IN: protein serine/threonine phosphatase complex; EXPRESSED IN: 23 plant structures; EXPRESSED DURING: 14 growth stages; CONTAINS InterPro DOMAIN/s: Protein phosphatase 2C, manganese/magnesium aspartate binding…
AT1G67740	PsbY precursor (psbY) mRNA. This single nuclear gene is imported into the chloroplasts where it is processed into two integral membrane proteins with identical topology (PsbY-1 and PsbY-2). The protein appears to bind manganese but its role is not well understood. F12A21.13; F12A21_13; PHOTOSYSTEM II BY; PSBY; YCF32 chloroplast thylakoid membrane, 4 anthesis, 4 leaf senescence stage, C globular s…
AT1G67820	protein phosphatase 2C, putative / PP2C, putative; FUNCTIONS IN: protein serine/threonine phosphatase activity, catalytic activity; INVOLVED IN: protein amino acid dephosphorylation; LOCATED IN: protein serine/threonine phosphatase complex; EXPRESSED IN: 18 plant structures; EXPRESSED DURING: 7 growth stages; CONTAINS InterPro DOMAIN/s: Protein phosphatase 2C, manganese/magnesium aspartate bindin…
AT1G74820	cupin family protein; FUNCTIONS IN: manganese ion binding, nutrient reservoir activity; INVOLVED IN: biological_process unknown; LOCATED IN: endomembrane system, apoplast; EXPRESSED IN: sepal; EXPRESSED DURING: 4 anthesis; CONTAINS InterPro DOMAIN/s: Cupin, RmlC-type (InterPro:IPR011051), Cupin 1 (InterPro:IPR006045), RmlC-like jelly roll fold (InterPro:IPR014710), Germin (InterPro:IPR001929); BE…
AT1G80830	AtNRAMP1 Mn uptake system. Induced in leaves in response to iron deficiency. Transgenic plants accumulate toxic levels of iron. Gene complements yeast iron uptake mutants. ATNRAMP1; F23A5.18; F23A5_18; NATURAL RESISTANCE-ASSOCIATED MACROPHAGE PROTEIN 1; NRAMP1; PMIT1 4 anthesis, 4 leaf senescence stage, C globular stage, D bilateral stage, E expanded cotyledon stage, F mature embryo stage, LP.02 …
AT2G20050	ATP binding / cAMP-dependent protein kinase regulator/ catalytic/ protein kinase/ protein serine/threonine phosphatase; FUNCTIONS IN: cAMP-dependent protein kinase regulator activity, protein kinase activity, protein serine/threonine phosphatase activity, catalytic activity, ATP binding; INVOLVED IN: protein amino acid phosphorylation, protein amino acid dephosphorylation, N-terminal protein myri…
AT2G23150	AtNramp3; Encodes a member of the Nramp2 metal transporter family; like its homolog Atnramp4, localized in vacuolar membrane. Seedlings of double mutant, atnramp3-1 atnramp4-1, were arrested at early germination. ATNRAMP3; NATURAL RESISTANCE-ASSOCIATED MACROPHAGE PROTEIN 3; NRAMP3; T20D16.22; T20D16_22 plasma membrane, vacuole, cultured cell, 4 anthesis, 4 leaf senescence stage, C globular stage,…
AT2G24200	cytosol aminopeptidase; FUNCTIONS IN: manganese ion binding, metalloexopeptidase activity, aminopeptidase activity; INVOLVED IN: response to cadmium ion, proteolysis; LOCATED IN: vacuole; EXPRESSED IN: 25 plant structures; EXPRESSED DURING: 14 growth stages; CONTAINS InterPro DOMAIN/s: Peptidase M17, leucyl aminopeptidase, C-terminal (InterPro:IPR000819), Peptidase M17, leucyl aminopeptidase, N-t…
AT2G25070	protein phosphatase 2C, putative / PP2C, putative; FUNCTIONS IN: protein serine/threonine phosphatase activity, catalytic activity; INVOLVED IN: protein amino acid dephosphorylation, N-terminal protein myristoylation; LOCATED IN: plasma membrane; EXPRESSED IN: 23 plant structures; EXPRESSED DURING: 13 growth stages; CONTAINS InterPro DOMAIN/s: Protein phosphatase 2C, manganese/magnesium aspartate…
AT2G27210	BRI1 SUPPRESSOR 1 (BSU1)-LIKE 3 (BSL3); FUNCTIONS IN: hydrolase activity, manganese ion binding, protein serine/threonine phosphatase activity, phosphoprotein phosphatase activity, iron ion binding; INVOLVED IN: biological_process unknown; LOCATED IN: cytosol, plasma membrane; EXPRESSED IN: guard cell, cultured cell; CONTAINS InterPro DOMAIN/s: Metallophosphoesterase (InterPro:IPR004843), Kelch r…
AT2G29380	protein phosphatase 2C, putative / PP2C, putative; FUNCTIONS IN: protein serine/threonine phosphatase activity, catalytic activity; INVOLVED IN: protein amino acid dephosphorylation; LOCATED IN: protein serine/threonine phosphatase complex; CONTAINS InterPro DOMAIN/s: Protein phosphatase 2C, manganese/magnesium aspartate binding site (InterPro:IPR000222), Protein phosphatase 2C-related (InterPro:…
AT2G33700	protein phosphatase 2C, putative / PP2C, putative; FUNCTIONS IN: protein serine/threonine phosphatase activity, catalytic activity; INVOLVED IN: protein amino acid dephosphorylation; LOCATED IN: protein serine/threonine phosphatase complex; EXPRESSED IN: 22 plant structures; EXPRESSED DURING: 12 growth stages; CONTAINS InterPro DOMAIN/s: Protein phosphatase 2C, manganese/magnesium aspartate bindi…
AT2G38170	CAX1; Encodes a high affinity vacuolar calcium antiporter. The residue His 338 is critical to Ca2+ transport activity. Disruption of CAX1 reduces manganese and zinc of shoot tissue and results in a decrease in the activity of vacuolar V-type proton ATPase. ATCAX1; CATION EXCHANGER 1; CAX1; F16M14.10; F16M14_10; RARE COLD INDUCIBLE 4; RCI4 membrane, vacuole, leaf, 4 anthesis, 4 leaf senescence sta…
AT2G39450	AtMTP11; Encodes a Golgi-localized manganese transporter that is involved in Mn tolerance. When expressed into yeast cells, this gene confer Mn<sup>2+</sup> and Cu<sup>2+</sup> tolerance. ATMTP11; F12L6.11; F12L6_11; MTP11 4 anthesis, 4 leaf senescence stage, C globular stage, D bilateral stage, E expanded cotyledon stage, F mature embryo stage, Golgi apparatus, LP.02 two leaves visible, LP.04 fo…
AT3G04150	germin-like protein, putative; FUNCTIONS IN: manganese ion binding, nutrient reservoir activity; INVOLVED IN: biological_process unknown; LOCATED IN: endomembrane system, apoplast; EXPRESSED IN: 10 plant structures; EXPRESSED DURING: 9 growth stages; CONTAINS InterPro DOMAIN/s: Cupin, RmlC-type (InterPro:IPR011051), Cupin 1 (InterPro:IPR006045), RmlC-like jelly roll fold (InterPro:IPR014710), Ger…
AT3G04170	germin-like protein, putative; FUNCTIONS IN: manganese ion binding, nutrient reservoir activity; INVOLVED IN: biological_process unknown; LOCATED IN: endomembrane system, apoplast; CONTAINS InterPro DOMAIN/s: Cupin, RmlC-type (InterPro:IPR011051), Cupin 1 (InterPro:IPR006045), RmlC-like jelly roll fold (InterPro:IPR014710), Germin (InterPro:IPR001929); BEST Arabidopsis thaliana protein match is: …
AT3G04180	germin-like protein, putative; FUNCTIONS IN: manganese ion binding, nutrient reservoir activity; INVOLVED IN: biological_process unknown; LOCATED IN: endomembrane system, apoplast; CONTAINS InterPro DOMAIN/s: Cupin, RmlC-type (InterPro:IPR011051), Cupin 1 (InterPro:IPR006045), RmlC-like jelly roll fold (InterPro:IPR014710), Germin (InterPro:IPR001929); BEST Arabidopsis thaliana protein match is: …
AT3G04190	germin-like protein, putative; FUNCTIONS IN: manganese ion binding, nutrient reservoir activity; INVOLVED IN: biological_process unknown; LOCATED IN: endomembrane system, apoplast; CONTAINS InterPro DOMAIN/s: Cupin, RmlC-type (InterPro:IPR011051), Cupin 1 (InterPro:IPR006045), RmlC-like jelly roll fold (InterPro:IPR014710), Germin (InterPro:IPR001929); BEST Arabidopsis thaliana protein match is: …
AT3G04200	germin-like protein, putative; FUNCTIONS IN: manganese ion binding, nutrient reservoir activity; INVOLVED IN: biological_process unknown; LOCATED IN: endomembrane system, apoplast; EXPRESSED IN: stem, male gametophyte, root, leaf; EXPRESSED DURING: L mature pollen stage, LP.06 six leaves visible, LP.04 four leaves visible; CONTAINS InterPro DOMAIN/s: Cupin, RmlC-type (InterPro:IPR011051), Cupin 1…
AT3G05930	germin-like protein (GLP8) F2O10.11; F2O10_11; GERMIN-LIKE PROTEIN 8; GLP8 manganese ion binding, endomembrane system, nutrient reservoir activity, apoplast, male gametophyte, 4 anthesis, C globular stage, L mature pollen stage, M germinated pollen stage, biological process unknown, carpel, embryo, flower, leaf whorl, male gametophyte, petal, petal differentiation and expansion stage, pollen tube…
AT3G05950	germin-like protein, putative; FUNCTIONS IN: manganese ion binding, nutrient reservoir activity; INVOLVED IN: biological_process unknown; LOCATED IN: endomembrane system, apoplast; EXPRESSED IN: sperm cell, male gametophyte, flower, root, pollen tube; EXPRESSED DURING: L mature pollen stage, M germinated pollen stage, 4 anthesis; CONTAINS InterPro DOMAIN/s: Cupin, RmlC-type (InterPro:IPR011051), …
AT3G06270	protein phosphatase 2C, putative / PP2C, putative; FUNCTIONS IN: protein serine/threonine phosphatase activity, catalytic activity; INVOLVED IN: protein amino acid dephosphorylation, N-terminal protein myristoylation; LOCATED IN: plasma membrane; CONTAINS InterPro DOMAIN/s: Protein phosphatase 2C, manganese/magnesium aspartate binding site (InterPro:IPR000222), Protein phosphatase 2C-related (Int…
AT3G08040	FRD3; encodes a member of the MATE (multidrug and toxin efflux family), expressed in roots but not shoots. Mutants accumulate excess iron, manganese and zinc, and express root Fe(III) chelatase activity even under iron sufficiency conditions. FRD3 is likely to function in root xylem loading of an iron chelator or other factor necessary for efficient iron uptake out of the xylem or apoplastic spac…
AT3G08590	2,3-biphosphoglycerate-independent phosphoglycerate mutase, putative / phosphoglyceromutase, putative; FUNCTIONS IN: manganese ion binding, phosphoglycerate mutase activity, 2,3-bisphosphoglycerate-independent phosphoglycerate mutase activity, catalytic activity, metal ion binding; INVOLVED IN: response to cadmium ion; LOCATED IN: cytosol, apoplast; EXPRESSED IN: 25 plant structures; EXPRESSED DU…
AT3G10080	germin-like protein, putative; FUNCTIONS IN: manganese ion binding, nutrient reservoir activity; INVOLVED IN: biological_process unknown; LOCATED IN: endomembrane system, apoplast; EXPRESSED IN: 22 plant structures; EXPRESSED DURING: 13 growth stages; CONTAINS InterPro DOMAIN/s: Cupin, RmlC-type (InterPro:IPR011051), Cupin 1 (InterPro:IPR006045), Germin (InterPro:IPR001929), RmlC-like jelly roll …
AT3G10920	manganese superoxide dismutase (MSD1) ARABIDOPSIS MANGANESE SUPEROXIDE DISMUTASE 1; ATMSD1; F9F8.26; MANGANESE SUPEROXIDE DISMUTASE 1; MATERNAL EFFECT EMBRYO ARREST 33; MEE33; MSD1 response to salt stress, metal ion binding, defense response to bacterium, fruit, root, leaf, seedling growth, 4 anthesis, 4 leaf senescence stage, C globular stage, D bilateral stage, E expanded cotyledon stage, F mat…
AT3G12620	protein phosphatase 2C family protein / PP2C family protein; FUNCTIONS IN: protein serine/threonine phosphatase activity, catalytic activity; INVOLVED IN: protein amino acid dephosphorylation; LOCATED IN: protein serine/threonine phosphatase complex; EXPRESSED IN: 24 plant structures; EXPRESSED DURING: 15 growth stages; CONTAINS InterPro DOMAIN/s: Protein phosphatase 2C, manganese/magnesium aspar…
AT3G13320	CAX2; low affinity calcium antiporter CAX2 ATCAX2; CATION EXCHANGER 2; CAX2; MDC11.19 4 anthesis, 4 leaf senescence stage, C globular stage, D bilateral stage, E expanded cotyledon stage, F mature embryo stage, LP.02 two leaves visible, LP.04 four leaves visible, LP.06 six leaves visible, LP.08 eight leaves visible, LP.10 ten leaves visible, LP.12 twelve leaves visible, apical meristem, cadmium i…
AT3G14070	Involved in cation (K, Na and Mn) homeostasis and transport ATCCX3; CATION CALCIUM EXCHANGER 3; CATION EXCHANGER 9; CAX9; CCX3; MAG2.9 L mature pollen stage, M germinated pollen stage, cation transmembrane transporter activity, cation transport, cation:cation antiporter activity, cellular cation homeostasis, cytoplasmic vesicle membrane, embryo, endomembrane system, flower, leaf, male gametophyte…
AT3G16560	protein phosphatase 2C-related / PP2C-related; FUNCTIONS IN: protein serine/threonine phosphatase activity, catalytic activity; INVOLVED IN: protein amino acid dephosphorylation; LOCATED IN: protein serine/threonine phosphatase complex; EXPRESSED IN: 24 plant structures; EXPRESSED DURING: 15 growth stages; CONTAINS InterPro DOMAIN/s: Protein phosphatase 2C, manganese/magnesium aspartate binding s…
AT3G17090	protein phosphatase 2C family protein / PP2C family protein; FUNCTIONS IN: protein serine/threonine phosphatase activity, catalytic activity; INVOLVED IN: protein amino acid dephosphorylation; LOCATED IN: endomembrane system, protein serine/threonine phosphatase complex; EXPRESSED IN: 24 plant structures; EXPRESSED DURING: 15 growth stages; CONTAINS InterPro DOMAIN/s: Protein phosphatase 2C, mang…
AT3G17250	protein phosphatase 2C-related / PP2C-related; FUNCTIONS IN: protein serine/threonine phosphatase activity, catalytic activity; INVOLVED IN: protein amino acid dephosphorylation; LOCATED IN: protein serine/threonine phosphatase complex; EXPRESSED IN: 20 plant structures; EXPRESSED DURING: 10 growth stages; CONTAINS InterPro DOMAIN/s: Protein phosphatase 2C, manganese/magnesium aspartate binding s…
AT3G50820	Encodes a protein which is an extrinsic subunit of photosystem II and which has been proposed to play a central role in stabilization of the catalytic manganese cluster. In <i>Arabidopsis thaliana</i> the PsbO proteins are encoded by two genes: <i>psbO1</i> and <i>psbO2</i>. PsbO2 is the minor isoform in the wild-type. Mutants defective in this gene have been shown to be affected in the dephospho…
AT3G51370	protein phosphatase 2C, putative / PP2C, putative; FUNCTIONS IN: protein serine/threonine phosphatase activity, catalytic activity; INVOLVED IN: protein amino acid dephosphorylation; LOCATED IN: plasma membrane; EXPRESSED IN: 22 plant structures; EXPRESSED DURING: 13 growth stages; CONTAINS InterPro DOMAIN/s: Protein phosphatase 2C, manganese/magnesium aspartate binding site (InterPro:IPR000222),…
AT3G51470	protein phosphatase 2C, putative / PP2C, putative; FUNCTIONS IN: protein serine/threonine phosphatase activity, catalytic activity; INVOLVED IN: protein amino acid dephosphorylation; LOCATED IN: protein serine/threonine phosphatase complex; EXPRESSED IN: 20 plant structures; EXPRESSED DURING: 13 growth stages; CONTAINS InterPro DOMAIN/s: Protein phosphatase 2C, manganese/magnesium aspartate bindi…
AT3G51860	CATION EXCHANGER 3 (CAX3); FUNCTIONS IN: cation:cation antiporter activity, calcium:cation antiporter activity, calcium:hydrogen antiporter activity; INVOLVED IN: in 9 processes; LOCATED IN: plant-type vacuole membrane, vacuolar membrane, vacuole; EXPRESSED IN: 23 plant structures; EXPRESSED DURING: 13 growth stages; CONTAINS InterPro DOMAIN/s: Sodium/calcium exchanger membrane region (InterPro:I…
AT3G55050	serine/threonine protein phosphatase 2C (PP2C6); FUNCTIONS IN: protein serine/threonine phosphatase activity, catalytic activity; INVOLVED IN: protein amino acid dephosphorylation; LOCATED IN: protein serine/threonine phosphatase complex; EXPRESSED IN: 24 plant structures; EXPRESSED DURING: 15 growth stages; CONTAINS InterPro DOMAIN/s: Protein phosphatase 2C, manganese/magnesium aspartate binding…
AT3G56350	superoxide dismutase (Mn), putative / manganese superoxide dismutase, putative; FUNCTIONS IN: superoxide dismutase activity, metal ion binding; INVOLVED IN: superoxide metabolic process, removal of superoxide radicals; LOCATED IN: mitochondrion, endomembrane system; EXPRESSED IN: male gametophyte, seed; EXPRESSED DURING: seedling growth; CONTAINS InterPro DOMAIN/s: Manganese and iron superoxide d…
AT3G62020	germin-like protein (GLP10) F21F14.190; GERMIN-LIKE PROTEIN 10; GLP10 cell wall, manganese ion binding, nutrient reservoir activity, 4 anthesis, 4 leaf senescence stage, C globular stage, LP.02 two leaves visible, LP.04 four leaves visible, LP.06 six leaves visible, LP.08 eight leaves visible, LP.10 ten leaves visible, LP.12 twelve leaves visible, biological process unknown, carpel, embryo, flowe…
AT3G62260	protein phosphatase 2C, putative / PP2C, putative; FUNCTIONS IN: protein serine/threonine phosphatase activity, catalytic activity; INVOLVED IN: protein amino acid dephosphorylation; LOCATED IN: protein serine/threonine phosphatase complex; EXPRESSED IN: 22 plant structures; EXPRESSED DURING: 12 growth stages; CONTAINS InterPro DOMAIN/s: Protein phosphatase 2C, manganese/magnesium aspartate bindi…
AT4G03080	BRI1 SUPPRESSOR 1 (BSU1)-LIKE 1 (BSL1); FUNCTIONS IN: hydrolase activity, manganese ion binding, protein serine/threonine phosphatase activity, iron ion binding, phosphoprotein phosphatase activity; LOCATED IN: plasma membrane; EXPRESSED IN: 23 plant structures; EXPRESSED DURING: 13 growth stages; CONTAINS InterPro DOMAIN/s: Galactose oxidase/kelch, beta-propeller (InterPro:IPR011043), Metallopho…
AT4G14630	germin-like protein with N-terminal signal sequence that may target it to the vacuole, plasma membrane and/or outside the cell. DL3355W; FCAALL.278; GERMIN-LIKE PROTEIN 9; GLP9 response to salt stress, manganese ion binding, nutrient reservoir activity, root, 4 anthesis, extracellular region, hypocotyl, plant-type vacuole, plasma membrane, root, sepal, stamen, stem true
AT4G29490	aminopeptidase/ manganese ion binding; FUNCTIONS IN: manganese ion binding, aminopeptidase activity; INVOLVED IN: cellular process; LOCATED IN: chloroplast; EXPRESSED IN: 22 plant structures; EXPRESSED DURING: 13 growth stages; CONTAINS InterPro DOMAIN/s: Peptidase M24B, X-Pro dipeptidase/aminopeptidase P N-terminal (InterPro:IPR007865), Peptidase M24, structural domain (InterPro:IPR000994); BEST…
AT4G30910	cytosol aminopeptidase family protein; FUNCTIONS IN: manganese ion binding, metalloexopeptidase activity, aminopeptidase activity; INVOLVED IN: proteolysis, protein metabolic process; LOCATED IN: chloroplast; EXPRESSED IN: guard cell; CONTAINS InterPro DOMAIN/s: Peptidase M17, leucyl aminopeptidase, C-terminal (InterPro:IPR000819), Peptidase M17, leucyl aminopeptidase, N-terminal (InterPro:IPR008…
AT4G30920	cytosol aminopeptidase family protein; FUNCTIONS IN: manganese ion binding, metalloexopeptidase activity, aminopeptidase activity; INVOLVED IN: proteolysis, protein metabolic process; LOCATED IN: chloroplast, vacuole; EXPRESSED IN: guard cell, cultured cell; CONTAINS InterPro DOMAIN/s: Peptidase M17, leucyl aminopeptidase, C-terminal (InterPro:IPR000819), Peptidase M17, leucyl aminopeptidase, N-t…
AT4G31860	protein phosphatase 2C, putative / PP2C, putative; FUNCTIONS IN: protein serine/threonine phosphatase activity, catalytic activity; INVOLVED IN: protein amino acid dephosphorylation; LOCATED IN: plasma membrane; EXPRESSED IN: 24 plant structures; EXPRESSED DURING: 15 growth stages; CONTAINS InterPro DOMAIN/s: Protein phosphatase 2C, manganese/magnesium aspartate binding site (InterPro:IPR000222),…
AT4G33920	protein phosphatase 2C family protein / PP2C family protein; FUNCTIONS IN: protein serine/threonine phosphatase activity, catalytic activity; INVOLVED IN: protein amino acid dephosphorylation; LOCATED IN: mitochondrion, protein serine/threonine phosphatase complex; EXPRESSED IN: 23 plant structures; EXPRESSED DURING: 13 growth stages; CONTAINS InterPro DOMAIN/s: Protein phosphatase 2C, manganese/…
AT4G35090	Encodes a peroxisomal catalase, highly expressed in bolts and leaves. mRNA expression patterns show circadian regulation with mRNA levels being high in the subjective early morning. Loss of function mutations have increased H2O2 levels and increased H2O2 sensitivity. Mutants accumulate more toxic ions yet show decreased sensitivity to Li+. This decreased sensitivity is most likely due to an insen…
AT4G37230	oxygen-evolving enhancer protein, chloroplast, putative / 33 kDa subunit of oxygen evolving system of photosystem II, putative; FUNCTIONS IN: calcium ion binding; INVOLVED IN: photosystem II stabilization, photosynthesis; LOCATED IN: oxygen evolving complex, extrinsic to membrane; CONTAINS InterPro DOMAIN/s: Photosystem II manganese-stabilizing protein PsbO (InterPro:IPR002628); BEST Arabidopsis …
AT4G38520	protein phosphatase 2C family protein / PP2C family protein; FUNCTIONS IN: protein serine/threonine phosphatase activity, catalytic activity; INVOLVED IN: protein amino acid dephosphorylation; LOCATED IN: protein serine/threonine phosphatase complex; EXPRESSED IN: 22 plant structures; EXPRESSED DURING: 13 growth stages; CONTAINS InterPro DOMAIN/s: Protein phosphatase 2C, manganese/magnesium aspar…
AT5G02760	protein phosphatase 2C family protein / PP2C family protein; FUNCTIONS IN: protein serine/threonine phosphatase activity, catalytic activity; INVOLVED IN: protein amino acid dephosphorylation; LOCATED IN: protein serine/threonine phosphatase complex; EXPRESSED IN: 15 plant structures; EXPRESSED DURING: 10 growth stages; CONTAINS InterPro DOMAIN/s: Protein phosphatase 2C, manganese/magnesium aspar…
AT5G06750	protein phosphatase 2C family protein / PP2C family protein; FUNCTIONS IN: protein serine/threonine phosphatase activity, catalytic activity; INVOLVED IN: protein amino acid dephosphorylation; LOCATED IN: mitochondrion, protein serine/threonine phosphatase complex; EXPRESSED IN: 22 plant structures; EXPRESSED DURING: 13 growth stages; CONTAINS InterPro DOMAIN/s: Protein phosphatase 2C, manganese/…
AT5G10740	protein phosphatase 2C-related / PP2C-related; FUNCTIONS IN: protein serine/threonine phosphatase activity, catalytic activity; INVOLVED IN: protein amino acid dephosphorylation; LOCATED IN: protein serine/threonine phosphatase complex; EXPRESSED IN: 19 plant structures; EXPRESSED DURING: 11 growth stages; CONTAINS InterPro DOMAIN/s: Protein phosphatase 2C, manganese/magnesium aspartate binding s…
AT5G24940	protein phosphatase 2C, putative / PP2C, putative; FUNCTIONS IN: protein serine/threonine phosphatase activity, catalytic activity; INVOLVED IN: protein amino acid dephosphorylation; LOCATED IN: protein serine/threonine phosphatase complex; EXPRESSED IN: 6 plant structures; EXPRESSED DURING: L mature pollen stage, M germinated pollen stage, 4 anthesis, petal differentiation and expansion stage; C…
AT5G26700	germin-like protein, putative; FUNCTIONS IN: manganese ion binding, nutrient reservoir activity; INVOLVED IN: biological_process unknown; LOCATED IN: endomembrane system, apoplast; EXPRESSED IN: 10 plant structures; EXPRESSED DURING: 4 anthesis, C globular stage, petal differentiation and expansion stage; CONTAINS InterPro DOMAIN/s: Cupin, RmlC-type (InterPro:IPR011051), Cupin 1 (InterPro:IPR0060…
AT5G38910	germin-like protein, putative; FUNCTIONS IN: manganese ion binding, nutrient reservoir activity; INVOLVED IN: biological_process unknown; LOCATED IN: endomembrane system, apoplast; CONTAINS InterPro DOMAIN/s: Cupin, RmlC-type (InterPro:IPR011051), Cupin 1 (InterPro:IPR006045), RmlC-like jelly roll fold (InterPro:IPR014710), Germin (InterPro:IPR001929); BEST Arabidopsis thaliana protein match is: …
AT5G38930	germin-like protein, putative; FUNCTIONS IN: manganese ion binding, nutrient reservoir activity; INVOLVED IN: biological_process unknown; LOCATED IN: cell wall; CONTAINS InterPro DOMAIN/s: Cupin, RmlC-type (InterPro:IPR011051), Cupin 1 (InterPro:IPR006045), RmlC-like jelly roll fold (InterPro:IPR014710), Germin (InterPro:IPR001929); BEST Arabidopsis thaliana protein match is: manganese ion bindin…
AT5G38940	manganese ion binding / nutrient reservoir; FUNCTIONS IN: manganese ion binding, nutrient reservoir activity; INVOLVED IN: response to salt stress; LOCATED IN: cell wall; EXPRESSED IN: fruit, root; CONTAINS InterPro DOMAIN/s: Cupin, RmlC-type (InterPro:IPR011051), Cupin 1 (InterPro:IPR006045), RmlC-like jelly roll fold (InterPro:IPR014710), Germin (InterPro:IPR001929); BEST Arabidopsis thaliana p…
AT5G38950	germin-like protein-related; FUNCTIONS IN: nutrient reservoir activity; INVOLVED IN: biological_process unknown; LOCATED IN: cellular_component unknown; CONTAINS InterPro DOMAIN/s: Cupin, RmlC-type (InterPro:IPR011051), Cupin 1 (InterPro:IPR006045), RmlC-like jelly roll fold (InterPro:IPR014710); BEST Arabidopsis thaliana protein match is: manganese ion binding / nutrient reservoir (TAIR:AT5G3894…
AT5G38960	germin-like protein, putative; FUNCTIONS IN: manganese ion binding, nutrient reservoir activity; INVOLVED IN: biological_process unknown; LOCATED IN: endomembrane system, apoplast; EXPRESSED IN: leaf whorl, leaf; EXPRESSED DURING: LP.06 six leaves visible; CONTAINS InterPro DOMAIN/s: Cupin, RmlC-type (InterPro:IPR011051), Cupin 1 (InterPro:IPR006045), Germin (InterPro:IPR001929), RmlC-like jelly …
AT5G39100	germin-like protein (GLP6) GERMIN-LIKE PROTEIN 6; GLP6; MXF12.13; MXF12_13 manganese ion binding, nutrient reservoir activity, apoplast, biological process unknown, stem true
AT5G39110	germin-like protein, putative; FUNCTIONS IN: manganese ion binding, nutrient reservoir activity; INVOLVED IN: biological_process unknown; LOCATED IN: endomembrane system, apoplast; CONTAINS InterPro DOMAIN/s: Cupin, RmlC-type (InterPro:IPR011051), Cupin 1 (InterPro:IPR006045), RmlC-like jelly roll fold (InterPro:IPR014710), Germin (InterPro:IPR001929); BEST Arabidopsis thaliana protein match is: …
AT5G39120	germin-like protein, putative; FUNCTIONS IN: manganese ion binding, nutrient reservoir activity; INVOLVED IN: biological_process unknown; LOCATED IN: endomembrane system, apoplast; CONTAINS InterPro DOMAIN/s: Cupin, RmlC-type (InterPro:IPR011051), Cupin 1 (InterPro:IPR006045), RmlC-like jelly roll fold (InterPro:IPR014710), Germin (InterPro:IPR001929); BEST Arabidopsis thaliana protein match is: …
AT5G39130	germin-like protein, putative; FUNCTIONS IN: manganese ion binding, nutrient reservoir activity; INVOLVED IN: biological_process unknown; LOCATED IN: endomembrane system, apoplast; CONTAINS InterPro DOMAIN/s: Cupin, RmlC-type (InterPro:IPR011051), Cupin 1 (InterPro:IPR006045), RmlC-like jelly roll fold (InterPro:IPR014710), Germin (InterPro:IPR001929); BEST Arabidopsis thaliana protein match is: …
AT5G39150	germin-like protein, putative; FUNCTIONS IN: manganese ion binding, nutrient reservoir activity; INVOLVED IN: biological_process unknown; LOCATED IN: endomembrane system, apoplast; CONTAINS InterPro DOMAIN/s: Cupin, RmlC-type (InterPro:IPR011051), Cupin 1 (InterPro:IPR006045), RmlC-like jelly roll fold (InterPro:IPR014710), Germin (InterPro:IPR001929); BEST Arabidopsis thaliana protein match is: …
AT5G39160	germin-like protein (GLP2a) (GLP5a); FUNCTIONS IN: manganese ion binding, nutrient reservoir activity; INVOLVED IN: biological_process unknown; LOCATED IN: endomembrane system, apoplast; CONTAINS InterPro DOMAIN/s: Cupin, RmlC-type (InterPro:IPR011051), Cupin 1 (InterPro:IPR006045), RmlC-like jelly roll fold (InterPro:IPR014710), Germin (InterPro:IPR001929); BEST Arabidopsis thaliana protein matc…
AT5G39180	germin-like protein, putative; FUNCTIONS IN: manganese ion binding, nutrient reservoir activity; INVOLVED IN: biological_process unknown; LOCATED IN: endomembrane system, apoplast; CONTAINS InterPro DOMAIN/s: Cupin, RmlC-type (InterPro:IPR011051), Cupin 1 (InterPro:IPR006045), RmlC-like jelly roll fold (InterPro:IPR014710), Germin (InterPro:IPR001929); BEST Arabidopsis thaliana protein match is: …
AT5G53140	protein phosphatase 2C, putative / PP2C, putative; FUNCTIONS IN: protein serine/threonine phosphatase activity, catalytic activity; INVOLVED IN: protein amino acid dephosphorylation; LOCATED IN: protein serine/threonine phosphatase complex; EXPRESSED IN: 22 plant structures; EXPRESSED DURING: 13 growth stages; CONTAINS InterPro DOMAIN/s: Protein phosphatase 2C, manganese/magnesium aspartate bindi…
AT5G54260	DNA repair and meiotic recombination protein, component of MRE11 complex with RAD50 and NBS1 ARABIDOPSIS MEIOTIC RECOMBINATION 11; ATMRE11; MDK4.8; MDK4_8; MEIOTIC RECOMBINATION 11; MRE11 nucleus, endonuclease activity, exonuclease activity, hydrolase activity, DNA metabolic process, double-strand break repair, manganese ion binding, 4 anthesis, D bilateral stage, E expanded cotyledon stage, F ma…
AT5G61750	cupin family protein; FUNCTIONS IN: manganese ion binding, nutrient reservoir activity; INVOLVED IN: response to salt stress; LOCATED IN: endomembrane system, apoplast; EXPRESSED IN: inflorescence meristem, hypocotyl, flower; EXPRESSED DURING: petal differentiation and expansion stage; CONTAINS InterPro DOMAIN/s: Cupin, RmlC-type (InterPro:IPR011051), Cupin 1 (InterPro:IPR006045), RmlC-like jelly…
AT5G66080	protein phosphatase 2C family protein / PP2C family protein; FUNCTIONS IN: protein serine/threonine phosphatase activity, catalytic activity; INVOLVED IN: protein amino acid dephosphorylation; LOCATED IN: protein serine/threonine phosphatase complex; EXPRESSED IN: 16 plant structures; EXPRESSED DURING: 10 growth stages; CONTAINS InterPro DOMAIN/s: Protein phosphatase 2C, manganese/magnesium aspar…
AT5G66570	Encodes a protein which is an extrinsic subunit of photosystem II and which has been proposed to play a central role in stabilization of the catalytic manganese cluster. In <i>Arabidopsis thaliana</i> the PsbO proteins are encoded by two genes: <i>psbO1</i> and <i>psbO2</i>. PsbO1 is the major isoform in the wild-type. 33 KDA OXYGEN EVOLVING POLYPEPTIDE 1; K1F13.25; K1F13_25; MANGANESE-STABILIZIN…
AT5G67330	Nramp4; Encodes a member of the Nramp2 metal transporter family; like its homolog Atnramp3, localized in vacuolar membrane. Seedlings of double mutant, atnramp3-1 atnramp4-1, were arrested at early germination. ARABIDOPSIS THALIANA NATURAL RESISTANCE ASSOCIATED MACROPHAGE PROTEIN 4; ATNRAMP4; K8K14.5; K8K14_5; NATURAL RESISTANCE ASSOCIATED MACROPHAGE PROTEIN 4; NRAMP4 vacuole, 4 anthesis, 4 leaf …

## Sheet: Heme_containing
Supplementary Dataset 5. This file contains five spreadsheets with Zn, Cu, Mn, Heme, and Fe cation-dependent proteins in Arabidopsis.
AGI code	Annotation
AT1G01600	Encodes a member of the CYP86A subfamily of cytochrome p450 genes. Expressed significantly at highest level in mature stems and flowers.
AT1G02350	protoporphyrinogen oxidase-related; FUNCTIONS IN: molecular_function unknown; INVOLVED IN: siroheme biosynthetic process; Has 0 Blast hits to 0 proteins in 0 species (source: NCBI BLink).
AT1G02410	cytochrome c oxidase assembly protein CtaG / Cox11 family; FUNCTIONS IN: copper ion binding; INVOLVED IN: biological_process unknown; EXPRESSED IN: 24 plant structures; EXPRESSED DURING: 15 growth stages; CONTAINS InterPro DOMAIN/s: Cytochrome c oxidase assembly protein CtaG/Cox11 (InterPro:IPR007533); Has 2371 Blast hits to 2371 proteins in 476 species: Archae - 0; Bacteria - 724; Metazoa - 77; …
AT1G03475	Encodes coproporphyrinogen III oxidase, a key enzyme in the biosynthetic pathway of chlorophyll and heme, a tetrapyrrole pathway. Mutants express cytological and molecular markers associated with the defense responses, usually activated by pathogen infection.
AT1G05160	Encodes an ent-kaurenoic acid hydroxylase, a member of the CYP88A cytochrome p450 family.
AT1G05240	peroxidase, putative; FUNCTIONS IN: electron carrier activity, peroxidase activity, heme binding; INVOLVED IN: response to oxidative stress; LOCATED IN: plant-type cell wall; CONTAINS InterPro DOMAIN/s: Haem peroxidase (InterPro:IPR010255), Plant peroxidase (InterPro:IPR000823), Haem peroxidase, plant/fungal/bacterial (InterPro:IPR002016); BEST Arabidopsis thaliana protein match is: peroxidase, p…
AT1G05250	peroxidase, putative; FUNCTIONS IN: electron carrier activity, peroxidase activity, heme binding; INVOLVED IN: response to oxidative stress; LOCATED IN: endomembrane system; CONTAINS InterPro DOMAIN/s: Haem peroxidase (InterPro:IPR010255), Plant peroxidase (InterPro:IPR000823), Haem peroxidase, plant/fungal/bacterial (InterPro:IPR002016); BEST Arabidopsis thaliana protein match is: peroxidase, pu…
AT1G08970	heme activated protein (HAP5c)
AT1G09090	respiratory burst oxidase homolog B (ATRBOHB); FUNCTIONS IN: in 7 functions; INVOLVED IN: response to heat, defense response; LOCATED IN: integral to membrane, membrane; EXPRESSED IN: root; CONTAINS InterPro DOMAIN/s: Ferredoxin reductase-type FAD-binding domain (InterPro:IPR017927), Cytochrome b245, heavy chain (InterPro:IPR000778), EF-Hand type (InterPro:IPR011992), Ferric reductase-like transm…
AT1G09940	Encodes glutamyl-tRNA reductase. Involved in heme biosynthesis in non-photosynthetic tissues and induced by oxidative stress in photosynthetic tissues to supply heme for defensive hemoproteins
AT1G10865	FUNCTIONS IN: molecular_function unknown; INVOLVED IN: biological_process unknown; LOCATED IN: cellular_component unknown; CONTAINS InterPro DOMAIN/s: Cytochrome c oxidase assembly protein PET191, N-terminal (InterPro:IPR018793); Has 170 Blast hits to 170 proteins in 83 species: Archae - 0; Bacteria - 0; Metazoa - 85; Fungi - 61; Plants - 21; Viruses - 0; Other Eukaryotes - 3 (source: NCBI BLink).
AT1G11610	putative cytochrome P450
AT1G12740	encodes a protein with cytochrome P450 domain
AT1G13070	putative cytochrome P450
AT1G13080	cytochrome P450 monooxygenase
AT1G13090	putative cytochrome P450
AT1G13100	putative cytochrome P450
AT1G14540	anionic peroxidase, putative; FUNCTIONS IN: electron carrier activity, peroxidase activity, heme binding; INVOLVED IN: response to oxidative stress; LOCATED IN: endomembrane system; EXPRESSED IN: leaf apex, sepal, root, stamen; EXPRESSED DURING: 4 anthesis; CONTAINS InterPro DOMAIN/s: Haem peroxidase (InterPro:IPR010255), Plant peroxidase (InterPro:IPR000823), Haem peroxidase, plant/fungal/bacter…
AT1G14550	anionic peroxidase, putative; FUNCTIONS IN: electron carrier activity, peroxidase activity, heme binding; INVOLVED IN: response to oxidative stress; LOCATED IN: endomembrane system; EXPRESSED IN: root; CONTAINS InterPro DOMAIN/s: Haem peroxidase (InterPro:IPR010255), Plant peroxidase (InterPro:IPR000823), Haem peroxidase, plant/fungal/bacterial (InterPro:IPR002016); BEST Arabidopsis thaliana prot…
AT1G14730	LOCATED IN: endomembrane system, integral to membrane; EXPRESSED IN: 16 plant structures; EXPRESSED DURING: 7 growth stages; CONTAINS InterPro DOMAIN/s: Cytochrome b561, eukaryote (InterPro:IPR004877), Cytochrome b561/ferric reductase transmembrane (InterPro:IPR006593); BEST Arabidopsis thaliana protein match is: ACYB-1; carbon-monoxide oxygenase (TAIR:AT5G38630.1); Has 447 Blast hits to 446 prot…
AT1G15120	ubiquinol-cytochrome C reductase complex 7.8 kDa protein, putative / mitochondrial hinge protein, putative; FUNCTIONS IN: ubiquinol-cytochrome-c reductase activity; INVOLVED IN: mitochondrial electron transport, ubiquinol to cytochrome c; LOCATED IN: mitochondrion, mitochondrial respiratory chain complex III; EXPRESSED IN: 25 plant structures; EXPRESSED DURING: 15 growth stages; CONTAINS InterPro…
AT1G15220	Encodes a protein with oxidoreductase activity present in the inner membrane of mitochondria. CCMH is postulated to play a central role in mitochondrial cytochrome c maturation, probably as part of a heme lyase complex that also holds activity of reducing apocytochrome c. CCMH interacts with apocytochrome AtCYTc-a and is shown to be present in a 500 kDa-complex along with CcmFN2.
AT1G16400	Encodes cytochrome P450 CYP79F2.
AT1G17060	Encodes a protein with similarity to other cytochrome P450's and is a homolog of BAS1. Over expression causes a dwarf phenotype resembling brassinolide resistant mutants. Double mutant analysis of sob7/bas1 loss of function mutants suggests these genes have redundant functions in light responsiveness. SOB7 may function in metabolizing brassinolides. Expressed in leaf, root, stem and silique but e…
AT1G17100	SOUL heme-binding family protein; FUNCTIONS IN: binding; INVOLVED IN: biological_process unknown; LOCATED IN: plasma membrane, vacuole; EXPRESSED IN: 24 plant structures; EXPRESSED DURING: 13 growth stages; CONTAINS InterPro DOMAIN/s: SOUL haem-binding protein (InterPro:IPR006917); BEST Arabidopsis thaliana protein match is: SOUL heme-binding family protein (TAIR:AT1G78450.1); Has 1175 Blast hits…
AT1G19230	respiratory burst oxidase protein E (RbohE) / NADPH oxidase; FUNCTIONS IN: in 7 functions; INVOLVED IN: defense response; LOCATED IN: integral to membrane, membrane; EXPRESSED IN: 7 plant structures; EXPRESSED DURING: petal differentiation and expansion stage; CONTAINS InterPro DOMAIN/s: Ferredoxin reductase-type FAD-binding domain (InterPro:IPR017927), Cytochrome b245, heavy chain (InterPro:IPR0…
AT1G20630	Catalyzes the reduction of hydrogen peroxide using heme group as cofactor. Protects cells from toxicity by H2O2.
AT1G22450	subunit 6b of cytochrome c oxidase
AT1G22840	Encodes cytochrome c. Contains two site II (TGGGCC/T) elements, which interact with a TCP-domain transcription factor, and a downstream internal telomeric repeat, and are required for expression of the Cytc-1 gene. Promoter directs preferential expression in root and shoot meristems and in anthers.
AT1G24110	peroxidase, putative; FUNCTIONS IN: electron carrier activity, peroxidase activity, heme binding; INVOLVED IN: response to oxidative stress; LOCATED IN: endomembrane system; EXPRESSED IN: male gametophyte, sepal, flower, pollen tube; EXPRESSED DURING: L mature pollen stage, M germinated pollen stage, 4 anthesis; CONTAINS InterPro DOMAIN/s: Haem peroxidase (InterPro:IPR010255), Plant peroxidase (I…
AT1G26100	cytochrome B561 family protein; FUNCTIONS IN: carbon-monoxide oxygenase activity; LOCATED IN: endomembrane system, integral to membrane; EXPRESSED IN: 21 plant structures; EXPRESSED DURING: 13 growth stages; CONTAINS InterPro DOMAIN/s: Cytochrome b561, eukaryote (InterPro:IPR004877), Cytochrome b561/ferric reductase transmembrane (InterPro:IPR006593); BEST Arabidopsis thaliana protein match is: A…
AT1G26340	encodes a member of the cytochromes b5 family of proteins that localizes to the outer envelope of the chloroplast. The C-terminal portion of the protein appears to be capable of inserting into a plant microsomal membrane in vitro.
AT1G27470	transducin-related / WD-40 repeat protein-related; FUNCTIONS IN: nucleotide binding; INVOLVED IN: biological_process unknown; LOCATED IN: cellular_component unknown; CONTAINS InterPro DOMAIN/s: WD40 repeat-like (InterPro:IPR011046), Cytochrome cd1-nitrite reductase-like, C-terminal haem d1 (InterPro:IPR011048), WD40 repeat, region (InterPro:IPR017986), WD40 repeat (InterPro:IPR001680), WD40/YVTN …
AT1G30870	cationic peroxidase, putative; FUNCTIONS IN: electron carrier activity, peroxidase activity, heme binding; INVOLVED IN: response to oxidative stress; LOCATED IN: endomembrane system; EXPRESSED IN: root; CONTAINS InterPro DOMAIN/s: Haem peroxidase (InterPro:IPR010255), Plant peroxidase (InterPro:IPR000823), Haem peroxidase, plant/fungal/bacterial (InterPro:IPR002016); BEST Arabidopsis thaliana pro…
AT1G32710	cytochrome c oxidase subunit VIb family; FUNCTIONS IN: cytochrome-c oxidase activity; LOCATED IN: mitochondrion; CONTAINS InterPro DOMAIN/s: Cytochrome c oxidase, subunit VIb (InterPro:IPR003213); BEST Arabidopsis thaliana protein match is: COX6B (CYTOCHROME C OXIDASE 6B); cytochrome-c oxidase (TAIR:AT1G22450.1); Has 282 Blast hits to 282 proteins in 98 species: Archae - 0; Bacteria - 0; Metazoa …
AT1G33785	Cytochrome B6, pseudogene, similar to Cytochrome B6. (Mouse-ear cress) {Arabidopsis thaliana}; blastp match of 61% identity and 7.1e-17 P-value to GP|2959637|gb|AAC05628.1||AF001491 cytochrome b6 {Prochlorococcus marinus str. MIT 9303}
AT1G34510	peroxidase, putative; FUNCTIONS IN: electron carrier activity, peroxidase activity, heme binding; INVOLVED IN: response to oxidative stress; LOCATED IN: endomembrane system; EXPRESSED IN: root; CONTAINS InterPro DOMAIN/s: Haem peroxidase (InterPro:IPR010255), Plant peroxidase (InterPro:IPR000823), Haem peroxidase, plant/fungal/bacterial (InterPro:IPR002016); BEST Arabidopsis thaliana protein matc…
AT1G44970	peroxidase, putative; FUNCTIONS IN: electron carrier activity, peroxidase activity, heme binding; INVOLVED IN: response to oxidative stress; LOCATED IN: endomembrane system; EXPRESSED IN: 17 plant structures; EXPRESSED DURING: 7 growth stages; CONTAINS InterPro DOMAIN/s: Haem peroxidase (InterPro:IPR010255), Plant peroxidase (InterPro:IPR000823), Haem peroxidase, plant/fungal/bacterial (InterPro:…
AT1G48510	cytochrome c oxidase assembly protein surfeit-related; FUNCTIONS IN: molecular_function unknown; INVOLVED IN: biological_process unknown; EXPRESSED IN: root; CONTAINS InterPro DOMAIN/s: Surfeit locus 1 (InterPro:IPR002994); BEST Arabidopsis thaliana protein match is: SURF1 (SURFEIT 1) (TAIR:AT3G17910.1); Has 287 Blast hits to 287 proteins in 59 species: Archae - 0; Bacteria - 14; Metazoa - 54; Fu…
AT1G49380	cytochrome c biogenesis protein family; FUNCTIONS IN: molecular_function unknown; INVOLVED IN: cytochrome complex assembly; LOCATED IN: chloroplast; EXPRESSED IN: 22 plant structures; EXPRESSED DURING: 13 growth stages; CONTAINS InterPro DOMAIN/s: ResB-like (InterPro:IPR007816); Has 930 Blast hits to 928 proteins in 301 species: Archae - 0; Bacteria - 569; Metazoa - 2; Fungi - 0; Plants - 24; Vir…
AT1G49570	peroxidase, putative; FUNCTIONS IN: electron carrier activity, peroxidase activity, heme binding; INVOLVED IN: response to oxidative stress; LOCATED IN: endomembrane system; EXPRESSED IN: leaf lamina base, leaf whorl, sepal, hypocotyl, root; EXPRESSED DURING: 4 anthesis; CONTAINS InterPro DOMAIN/s: Haem peroxidase (InterPro:IPR010255), Plant peroxidase (InterPro:IPR000823), Haem peroxidase, plant…
AT1G50170	encodes sirohydrochlorin ferrochelatase catalyzing the last step of the siroheme biosynthesis
AT1G50550	a cytochrome P450 pseudogene
AT1G52360	coatomer protein complex, subunit beta 2 (beta prime), putative; FUNCTIONS IN: protein binding, structural molecule activity; INVOLVED IN: intracellular protein transport, vesicle-mediated transport; LOCATED IN: membrane coat, COPI vesicle coat; EXPRESSED IN: 24 plant structures; EXPRESSED DURING: 13 growth stages; CONTAINS InterPro DOMAIN/s: Coatomer, WD associated region (InterPro:IPR006692), C…
AT1G52710	cytochrome c oxidase-related; FUNCTIONS IN: cytochrome-c oxidase activity; INVOLVED IN: biological_process unknown; LOCATED IN: mitochondrial envelope; CONTAINS InterPro DOMAIN/s: Cytochrome c oxidase, subunit Vb (InterPro:IPR002124); BEST Arabidopsis thaliana protein match is: cytochrome c oxidase family protein (TAIR:AT3G15640.2); Has 219 Blast hits to 219 proteins in 64 species: Archae - 0; Ba…
AT1G57740	pseudogene, putative cytochrome P450, blastp match of 77% identity and 2.0e-12 P-value to GP|8096593|dbj|BAA96166.1||AP002092 unnamed protein product {Oryza sativa (japonica cultivar-group)}
AT1G58260	member of CYP79C subfamily of cytochrome p450s. Encodes a putative xylan endohydrolase. similar to some closely linked pseudogenes.
AT1G58265	cytochrome P450-related; FUNCTIONS IN: electron carrier activity, monooxygenase activity, iron ion binding, heme binding; INVOLVED IN: biological_process unknown; LOCATED IN: cellular_component unknown; CONTAINS InterPro DOMAIN/s: Cytochrome P450 (InterPro:IPR001128), Cytochrome P450, E-class, group I (InterPro:IPR002401); BEST Arabidopsis thaliana protein match is: CYP79C2 (CYTOCHROME P450 79C2)…
AT1G58300	Encodes a member (HO4) of the heme oxygenase family.
AT1G59840	COFACTOR ASSEMBLY OF COMPLEX C (CCB4); FUNCTIONS IN: molecular_function unknown; INVOLVED IN: cytochrome b6f complex assembly; LOCATED IN: chloroplast; EXPRESSED IN: 20 plant structures; EXPRESSED DURING: 13 growth stages; Has 218 Blast hits to 218 proteins in 60 species: Archae - 0; Bacteria - 97; Metazoa - 0; Fungi - 0; Plants - 26; Viruses - 0; Other Eukaryotes - 95 (source: NCBI BLink).
AT1G60660	member of Cytochromes b5
AT1G62020	coatomer protein complex, subunit alpha, putative; FUNCTIONS IN: protein binding, structural molecule activity, transporter activity; INVOLVED IN: intracellular protein transport, vesicle-mediated transport, ER to Golgi vesicle-mediated transport; LOCATED IN: COPI vesicle coat, plasma membrane, CUL4 RING ubiquitin ligase complex, membrane; EXPRESSED IN: 25 plant structures; EXPRESSED DURING: 14 g…
AT1G63710	Encodes a member of the CYP86A subfamily of cytochrome p450 genes. Expressed at highest level in mature stems and flowers.
AT1G64600	copper ion binding / methyltransferase; FUNCTIONS IN: methyltransferase activity, copper ion binding; INVOLVED IN: translation; LOCATED IN: cellular_component unknown; EXPRESSED IN: 23 plant structures; EXPRESSED DURING: 13 growth stages; CONTAINS InterPro DOMAIN/s: Ribosomal protein Rsm22, bacterial-type (InterPro:IPR015324), Cytochrome c oxidase assembly protein CtaG/Cox11 (InterPro:IPR007533);…
AT1G64900	Encodes cytochrome P450 (CYP89A2).
AT1G65670	a member of the cytochrome P450 gene family. molecular function unknown.
AT1G66030	encodes a protein with cytochrome P450 domain
AT1G66540	cytochrome P450, putative; FUNCTIONS IN: electron carrier activity, monooxygenase activity, iron ion binding, oxygen binding, heme binding; EXPRESSED IN: 21 plant structures; EXPRESSED DURING: 13 growth stages; CONTAINS InterPro DOMAIN/s: Cytochrome P450 (InterPro:IPR001128), Cytochrome P450, C-terminal region (InterPro:IPR017973), Cytochrome P450, conserved site (InterPro:IPR017972), Cytochrome …
AT1G68850	peroxidase, putative; FUNCTIONS IN: electron carrier activity, peroxidase activity, heme binding; INVOLVED IN: response to oxidative stress; LOCATED IN: endomembrane system; EXPRESSED IN: hypocotyl, root; CONTAINS InterPro DOMAIN/s: Haem peroxidase (InterPro:IPR010255), Plant peroxidase (InterPro:IPR000823), Haem peroxidase, plant/fungal/bacterial (InterPro:IPR002016); BEST Arabidopsis thaliana p…
AT1G69500	electron carrier/ heme binding / iron ion binding / monooxygenase/ oxygen binding; FUNCTIONS IN: electron carrier activity, monooxygenase activity, iron ion binding, oxygen binding, heme binding; INVOLVED IN: pollen exine formation; LOCATED IN: cellular_component unknown; EXPRESSED IN: 7 plant structures; EXPRESSED DURING: 4 anthesis, petal differentiation and expansion stage, E expanded cotyledo…
AT1G69720	Encodes a member (HO3) of the heme oxygenase family.
AT1G71695	peroxidase 12 (PER12) (P12) (PRXR6); FUNCTIONS IN: electron carrier activity, peroxidase activity, heme binding; INVOLVED IN: response to oxidative stress; LOCATED IN: cell wall, vacuole, membrane, plant-type cell wall; EXPRESSED IN: 23 plant structures; EXPRESSED DURING: 13 growth stages; CONTAINS InterPro DOMAIN/s: Haem peroxidase (InterPro:IPR010255), Plant peroxidase (InterPro:IPR000823), Hae…
AT1G73340	electron carrier/ heme binding / iron ion binding / monooxygenase/ oxygen binding; FUNCTIONS IN: electron carrier activity, monooxygenase activity, iron ion binding, oxygen binding, heme binding; EXPRESSED IN: root; CONTAINS InterPro DOMAIN/s: Cytochrome P450 (InterPro:IPR001128), Cytochrome P450, E-class, group IV (InterPro:IPR002403), Cytochrome P450, C-terminal region (InterPro:IPR017973), Cyt…
AT1G73680	pathogen-responsive alpha-dioxygenase, putative; FUNCTIONS IN: oxidoreductase activity, acting on single donors with incorporation of molecular oxygen, incorporation of two atoms of oxygen, peroxidase activity, heme binding; INVOLVED IN: response to oxidative stress, response to other organism; LOCATED IN: cellular_component unknown; EXPRESSED IN: 22 plant structures; EXPRESSED DURING: 13 growth …
AT1G77100	peroxidase, putative; FUNCTIONS IN: electron carrier activity, peroxidase activity, heme binding; INVOLVED IN: response to oxidative stress; LOCATED IN: endomembrane system; CONTAINS InterPro DOMAIN/s: Haem peroxidase (InterPro:IPR010255), Plant peroxidase (InterPro:IPR000823), Haem peroxidase, plant/fungal/bacterial (InterPro:IPR002016); BEST Arabidopsis thaliana protein match is: cationic perox…
AT1G77760	Encodes the cytosolic minor isoform of nitrate reductase (NR). Involved in the first step of nitrate assimilation, it contributes about 15% of the nitrate reductase activity in shoots. Similar to molybdopterin oxidoreductases at the N-terminus, and to FAD/NAD-binding cytochrome reductases at the C-terminus. Cofactors: FAD, heme iron (cytochrome B-557), and molybdenum-pterin.
AT1G78450	SOUL heme-binding family protein; FUNCTIONS IN: binding; INVOLVED IN: biological_process unknown; LOCATED IN: endomembrane system; EXPRESSED IN: 13 plant structures; EXPRESSED DURING: 9 growth stages; CONTAINS InterPro DOMAIN/s: SOUL haem-binding protein (InterPro:IPR006917); BEST Arabidopsis thaliana protein match is: SOUL heme-binding family protein (TAIR:AT1G17100.1); Has 574 Blast hits to 564…
AT1G78460	SOUL heme-binding family protein; FUNCTIONS IN: binding; INVOLVED IN: biological_process unknown; LOCATED IN: endomembrane system; EXPRESSED IN: 21 plant structures; EXPRESSED DURING: 13 growth stages; CONTAINS InterPro DOMAIN/s: SOUL haem-binding protein (InterPro:IPR006917); BEST Arabidopsis thaliana protein match is: SOUL heme-binding family protein (TAIR:AT1G17100.1); Has 924 Blast hits to 89…
AT1G80230	cytochrome c oxidase family protein; FUNCTIONS IN: cytochrome-c oxidase activity; LOCATED IN: mitochondrial envelope, mitochondrion; EXPRESSED IN: 24 plant structures; EXPRESSED DURING: 15 growth stages; CONTAINS InterPro DOMAIN/s: Cytochrome c oxidase, subunit Vb (InterPro:IPR002124); BEST Arabidopsis thaliana protein match is: cytochrome c oxidase family protein (TAIR:AT3G15640.1); Has 341 Blas…
AT2G01090	ubiquinol-cytochrome C reductase complex 7.8 kDa protein, putative / mitochondrial hinge protein, putative; FUNCTIONS IN: ubiquinol-cytochrome-c reductase activity; INVOLVED IN: mitochondrial electron transport, ubiquinol to cytochrome c; LOCATED IN: mitochondrial respiratory chain complex III; EXPRESSED IN: 24 plant structures; EXPRESSED DURING: 15 growth stages; CONTAINS InterPro DOMAIN/s: Ubiq…
AT2G04850	auxin-responsive protein-related; LOCATED IN: membrane; EXPRESSED IN: 21 plant structures; EXPRESSED DURING: 13 growth stages; CONTAINS InterPro DOMAIN/s: Uncharacterised conserved protein UCP037471 (InterPro:IPR017214), Protein of unknown function DUF568, DOMON-like (InterPro:IPR007613), DOMON related (InterPro:IPR005018), Cytochrome b561/ferric reductase transmembrane (InterPro:IPR006593); BEST…
AT2G05190	pseudogene, cytochrome P450 -related, blastp match of 34% identity and 2.0e-07 P-value to SP|Q42798|C931_SOYBN Cytochrome P450 93A1 (EC 1.14.-.-). (Soybean) {Glycine max}
AT2G05870	transposable element gene; similar to cytochrome P-450 aromatase-related [Arabidopsis thaliana] (TAIR:AT4G07435.1); contains InterPro domain Nucleic acid-binding, OB-fold, subgroup; (InterPro:IPR012340); contains InterPro domain Nucleic acid-binding, OB-fold; (InterPro:IPR008994)
AT2G07681	cytochrome c biogenesis protein, putative; FUNCTIONS IN: heme transporter activity; INVOLVED IN: cytochrome complex assembly, respiratory chain complex IV assembly, heme transport, protein complex assembly; LOCATED IN: membrane; CONTAINS InterPro DOMAIN/s: Cytochrome c assembly protein (InterPro:IPR002541), Cytochrome c-type biogenesis protein CcmC (InterPro:IPR003557); BEST Arabidopsis thaliana …
AT2G07687	cytochrome c oxidase subunit 3; FUNCTIONS IN: cytochrome-c oxidase activity; INVOLVED IN: mitochondrial electron transport, cytochrome c to oxygen; LOCATED IN: membrane; CONTAINS InterPro DOMAIN/s: Cytochrome c oxidase, subunit III (InterPro:IPR000298); BEST Arabidopsis thaliana protein match is: unknown protein (TAIR:ATMG00730.1); Has 20036 Blast hits to 20023 proteins in 4107 species: Archae - …
AT2G07695	cytochrome c oxidase subunit II, putative; FUNCTIONS IN: electron carrier activity, cytochrome-c oxidase activity, copper ion binding, heme binding; INVOLVED IN: electron transport chain, respiratory electron transport chain; LOCATED IN: integral to membrane, membrane; EXPRESSED IN: male gametophyte; EXPRESSED DURING: L mature pollen stage; CONTAINS InterPro DOMAIN/s: Cytochrome C oxidase subunit…
AT2G07718	cytochrome b, putative; FUNCTIONS IN: electron carrier activity, oxidoreductase activity; INVOLVED IN: respiratory electron transport chain; LOCATED IN: membrane; CONTAINS InterPro DOMAIN/s: Cytochrome b/b6 (InterPro:IPR016175), Cytochrome b/b6, N-terminal (InterPro:IPR005797); BEST Arabidopsis thaliana protein match is: unknown protein (TAIR:ATMG00590.1); Has 22999 Blast hits to 22998 proteins i…
AT2G07727	cytochrome b (MTCYB) (COB) (CYTB); FUNCTIONS IN: electron carrier activity, oxidoreductase activity; INVOLVED IN: respiratory electron transport chain; LOCATED IN: membrane; CONTAINS InterPro DOMAIN/s: Cytochrome b/b6 (InterPro:IPR016175), Cytochrome b/b6, C-terminal (InterPro:IPR005798), Di-haem cytochrome, transmembrane (InterPro:IPR016174), Cytochrome b/b6, N-terminal (InterPro:IPR005797); BES…
AT2G07768	heme transporter; FUNCTIONS IN: heme transporter activity; INVOLVED IN: cytochrome complex assembly, heme transport; LOCATED IN: mitochondrion, membrane; CONTAINS InterPro DOMAIN/s: Cytochrome c-type biogenesis protein (InterPro:IPR003567), Cytochrome c-type biogenesis protein CcbS (InterPro:IPR003569); BEST Arabidopsis thaliana protein match is: unknown protein (TAIR:ATMG00960.1).
AT2G07771	cytochrome c biogenesis protein-related; FUNCTIONS IN: heme transporter activity; INVOLVED IN: respiratory chain complex IV assembly, cytochrome complex assembly, heme transport, protein complex assembly; LOCATED IN: membrane; CONTAINS InterPro DOMAIN/s: Cytochrome c-type biogenesis protein CcmC (InterPro:IPR003557), Cytochrome c assembly protein (InterPro:IPR002541); BEST Arabidopsis thaliana pr…
AT2G10836	transposable element gene; similar to cytochrome P-450 aromatase-related [Arabidopsis thaliana] (TAIR:AT2G10470.1); similar to cytochrome P-450 aromatase-related [Arabidopsis thaliana] (TAIR:AT4G07435.1); contains InterPro domain Nucleic acid-binding, OB-fold; (InterPro:IPR008994)
AT2G12190	cytochrome P450, putative; FUNCTIONS IN: electron carrier activity, monooxygenase activity, iron ion binding, oxygen binding, heme binding; EXPRESSED IN: stem, leaf whorl, male gametophyte, flower, stamen; EXPRESSED DURING: 4 anthesis; CONTAINS InterPro DOMAIN/s: Cytochrome P450 (InterPro:IPR001128), Cytochrome P450, C-terminal region (InterPro:IPR017973), Cytochrome P450, conserved site (InterPr…
AT2G14100	a member of the cytochrome P450 family
AT2G18140	peroxidase, putative; FUNCTIONS IN: electron carrier activity, peroxidase activity, heme binding; INVOLVED IN: response to oxidative stress; LOCATED IN: cell wall; CONTAINS InterPro DOMAIN/s: Haem peroxidase (InterPro:IPR010255), Plant peroxidase (InterPro:IPR000823), Haem peroxidase, plant/fungal/bacterial (InterPro:IPR002016); BEST Arabidopsis thaliana protein match is: peroxidase, putative (TA…
AT2G18150	peroxidase, putative; FUNCTIONS IN: electron carrier activity, peroxidase activity, heme binding; INVOLVED IN: response to oxidative stress, response to nematode; LOCATED IN: cell wall; CONTAINS InterPro DOMAIN/s: Haem peroxidase (InterPro:IPR010255), Plant peroxidase (InterPro:IPR000823), Haem peroxidase, plant/fungal/bacterial (InterPro:IPR002016); BEST Arabidopsis thaliana protein match is: pe…
AT2G18980	peroxidase, putative; FUNCTIONS IN: electron carrier activity, peroxidase activity, heme binding; INVOLVED IN: response to oxidative stress; LOCATED IN: endomembrane system; EXPRESSED IN: 6 plant structures; EXPRESSED DURING: LP.04 four leaves visible, petal differentiation and expansion stage; CONTAINS InterPro DOMAIN/s: Haem peroxidase (InterPro:IPR010255), Plant peroxidase (InterPro:IPR000823)…
AT2G22330	Encodes a cytochrome P450. Involved in tryptophan metabolism. Converts Trp to indole-3-acetaldoxime (IAOx), a precursor to IAA and indole glucosinolates.
AT2G22335	pseudogene of cytochrome P450 family protein
AT2G22420	peroxidase 17 (PER17) (P17); FUNCTIONS IN: electron carrier activity, peroxidase activity, heme binding; INVOLVED IN: response to oxidative stress; LOCATED IN: endomembrane system; EXPRESSED IN: 21 plant structures; EXPRESSED DURING: 12 growth stages; CONTAINS InterPro DOMAIN/s: Haem peroxidase (InterPro:IPR010255), Plant peroxidase (InterPro:IPR000823), Haem peroxidase, plant/fungal/bacterial (I…
AT2G24180	cytochrome P450 monooxygenase
AT2G24800	peroxidase, putative; FUNCTIONS IN: electron carrier activity, peroxidase activity, heme binding; INVOLVED IN: response to oxidative stress; LOCATED IN: endomembrane system; EXPRESSED IN: sperm cell, leaf whorl, sepal, flower; EXPRESSED DURING: petal differentiation and expansion stage; CONTAINS InterPro DOMAIN/s: Haem peroxidase (InterPro:IPR010255), Plant peroxidase (InterPro:IPR000823), Haem p…
AT2G24940	Arabidopsis thaliana membrane-associated progesterone binding protein 2 (AtMAPR2); FUNCTIONS IN: heme binding; LOCATED IN: cellular_component unknown; EXPRESSED IN: male gametophyte, cultured cell, pollen tube; EXPRESSED DURING: L mature pollen stage, M germinated pollen stage; CONTAINS InterPro DOMAIN/s: Cytochrome b5, heme-binding site (InterPro:IPR018506), Cytochrome b5 (InterPro:IPR001199); B…
AT2G26170	Encodes a protein with similarity to thromboxane-A synthase, member of the CYP711A cytochrome P450 family. MAX1 is a specific repressor of vegetative axillary buds generated by the axillary meristem. Expressed in vascular traces in the rosette stem and axillary buds throughout plant development. Mutants have increased axillary branches. Along with MAX3,4 thought to mediate control of shoot branch…
AT2G26500	cytochrome b6f complex subunit (petM), putative; FUNCTIONS IN: plastoquinol-plastocyanin reductase activity; LOCATED IN: chloroplast thylakoid membrane; EXPRESSED IN: 22 plant structures; EXPRESSED DURING: 13 growth stages; CONTAINS InterPro DOMAIN/s: PetM of cytochrome b6/f complex subunit 7 (InterPro:IPR012595); Has 27 Blast hits to 27 proteins in 11 species: Archae - 0; Bacteria - 0; Metazoa -…
AT2G26550	encodes a heme oxygenase that catalyzes the oxidation of heme to biliverdin IXalpha, CO and Fe(2+), a committed step in the biosynthesis of the phytochrome chromophore phytochromobilin.
AT2G26670	Encodes a plastid heme oxygenase necessary for phytochrome chromophore biosynthesis and for coupling the expression of some nuclear genes to the functional state of the chloroplast.
AT2G26710	Encodes a member of the cytochrome p450 family that serves as a control point between multiple photoreceptor systems and brassinosteroid signal transduction. Involved in brassinolide metabolism. Mediates response to a variety of light signals including hypocotyl elongation and cotyledon expansion.
AT2G29980	Endoplasmic reticulum enzyme responsible for the synthesis of 18:3 fatty acids from phospholipids. Uses cytochrome b5 as electron donor.
AT2G30390	Encodes one of two ferrochelatase genes in Arabidopsis. Ferrochelatase is the terminal enzyme of heme biosynthesis. FC-II is speculated to operate in photosynthetic cytochromes
AT2G30750	putative cytochrome P450
AT2G30770	putative cytochrome P450
AT2G30890	membrane protein, putative; FUNCTIONS IN: molecular_function unknown; INVOLVED IN: biological_process unknown; LOCATED IN: membrane; EXPRESSED IN: 15 plant structures; EXPRESSED DURING: 9 growth stages; CONTAINS InterPro DOMAIN/s: Cytochrome b561/ferric reductase transmembrane (InterPro:IPR006593); BEST Arabidopsis thaliana protein match is: cytochrome B561-related (TAIR:AT4G18260.1); Has 276 Bla…
AT2G32720	member of Cytochromes b5
AT2G34060	peroxidase, putative; FUNCTIONS IN: electron carrier activity, peroxidase activity, heme binding; INVOLVED IN: response to oxidative stress; LOCATED IN: endomembrane system; EXPRESSED IN: flower, root; EXPRESSED DURING: petal differentiation and expansion stage; CONTAINS InterPro DOMAIN/s: Haem peroxidase (InterPro:IPR010255), Plant peroxidase (InterPro:IPR000823), Haem peroxidase, plant/fungal/b…
AT2G35380	peroxidase 20 (PER20) (P20); FUNCTIONS IN: electron carrier activity, peroxidase activity, heme binding; INVOLVED IN: response to oxidative stress; LOCATED IN: endomembrane system; EXPRESSED IN: hypocotyl, root; CONTAINS InterPro DOMAIN/s: Haem peroxidase (InterPro:IPR010255), Plant peroxidase (InterPro:IPR000823), Haem peroxidase, plant/fungal/bacterial (InterPro:IPR002016); BEST Arabidopsis tha…
AT2G37130	peroxidase 21 (PER21) (P21) (PRXR5); FUNCTIONS IN: electron carrier activity, peroxidase activity, heme binding; INVOLVED IN: defense response to fungus; LOCATED IN: endomembrane system; EXPRESSED IN: 15 plant structures; EXPRESSED DURING: 7 growth stages; CONTAINS InterPro DOMAIN/s: Haem peroxidase (InterPro:IPR010255), Plant peroxidase (InterPro:IPR000823), Haem peroxidase, plant/fungal/bacteri…
AT2G37970	SOUL-1; FUNCTIONS IN: binding; INVOLVED IN: red or far red light signaling pathway, N-terminal protein myristoylation; LOCATED IN: plasma membrane, vacuole; EXPRESSED IN: 25 plant structures; EXPRESSED DURING: 15 growth stages; CONTAINS InterPro DOMAIN/s: SOUL haem-binding protein (InterPro:IPR006917); BEST Arabidopsis thaliana protein match is: SOUL heme-binding family protein (TAIR:AT3G10130.1)…
AT2G38380	peroxidase 22 (PER22) (P22) (PRXEA) / basic peroxidase E; FUNCTIONS IN: electron carrier activity, peroxidase activity, heme binding; INVOLVED IN: response to salt stress; LOCATED IN: plant-type cell wall; EXPRESSED IN: stem, root; CONTAINS InterPro DOMAIN/s: Haem peroxidase (InterPro:IPR010255), Plant peroxidase (InterPro:IPR000823), Haem peroxidase, plant/fungal/bacterial (InterPro:IPR002016); …
AT2G38390	peroxidase, putative; FUNCTIONS IN: electron carrier activity, peroxidase activity, heme binding; INVOLVED IN: response to salt stress; LOCATED IN: endomembrane system; EXPRESSED IN: root; CONTAINS InterPro DOMAIN/s: Haem peroxidase (InterPro:IPR010255), Plant peroxidase (InterPro:IPR000823), Haem peroxidase, plant/fungal/bacterial (InterPro:IPR002016); BEST Arabidopsis thaliana protein match is:…
AT2G39040	peroxidase, putative; FUNCTIONS IN: electron carrier activity, peroxidase activity, heme binding; INVOLVED IN: response to oxidative stress; LOCATED IN: endomembrane system; EXPRESSED IN: root; CONTAINS InterPro DOMAIN/s: Haem peroxidase (InterPro:IPR010255), Plant peroxidase (InterPro:IPR000823), Haem peroxidase, plant/fungal/bacterial (InterPro:IPR002016); BEST Arabidopsis thaliana protein matc…
AT2G40490	HEME2; FUNCTIONS IN: uroporphyrinogen decarboxylase activity; INVOLVED IN: porphyrin biosynthetic process; LOCATED IN: chloroplast, chloroplast stroma, chloroplast envelope; EXPRESSED IN: 25 plant structures; EXPRESSED DURING: 14 growth stages; CONTAINS InterPro DOMAIN/s: Uroporphyrinogen decarboxylase HemE (InterPro:IPR006361), Uroporphyrinogen decarboxylase (URO-D) (InterPro:IPR000257); BEST Ar…
AT2G41480	electron carrier/ heme binding / peroxidase; FUNCTIONS IN: electron carrier activity, peroxidase activity, heme binding; INVOLVED IN: response to oxidative stress; EXPRESSED IN: root, leaf; EXPRESSED DURING: LP.04 four leaves visible; CONTAINS InterPro DOMAIN/s: Haem peroxidase (InterPro:IPR010255), Plant peroxidase (InterPro:IPR000823), Haem peroxidase, plant/fungal/bacterial (InterPro:IPR002016…
AT2G43480	peroxidase, putative; FUNCTIONS IN: electron carrier activity, peroxidase activity, heme binding; INVOLVED IN: response to oxidative stress; LOCATED IN: endomembrane system; EXPRESSED IN: flower, root; EXPRESSED DURING: petal differentiation and expansion stage; CONTAINS InterPro DOMAIN/s: Haem peroxidase (InterPro:IPR010255), Plant peroxidase (InterPro:IPR000823), Haem peroxidase, plant/fungal/b…
AT2G44520	cytochrome c oxidase 10 (COX10); FUNCTIONS IN: protoheme IX farnesyltransferase activity, prenyltransferase activity; INVOLVED IN: heme biosynthetic process; LOCATED IN: integral to membrane, mitochondrial membrane; EXPRESSED IN: 23 plant structures; EXPRESSED DURING: 13 growth stages; CONTAINS InterPro DOMAIN/s: Protohaem IX farnesyltransferase, mitochondria (InterPro:IPR016315), Protohaem IX fa…
AT2G45560	cytochrome P450 monooxygenase
AT2G45970	Encodes a member of the CYP86A subfamily of cytochrome p450 genes. Expressed at moderate levels in flowers, leaves, roots and stems.
AT2G46210	delta-8 sphingolipid desaturase, putative; FUNCTIONS IN: oxidoreductase activity, oxidoreductase activity, acting on paired donors, with oxidation of a pair of donors resulting in the reduction of molecular oxygen to two molecules of water, iron ion binding, heme binding; INVOLVED IN: fatty acid biosynthetic process, lipid metabolic process; EXPRESSED IN: 23 plant structures; EXPRESSED DURING: 15…
AT2G46650	member of Cytochromes b5
AT2G47380	cytochrome c oxidase subunit Vc family protein / COX5C family protein; FUNCTIONS IN: cytochrome-c oxidase activity; LOCATED IN: mitochondrion; EXPRESSED IN: 24 plant structures; EXPRESSED DURING: 15 growth stages; CONTAINS InterPro DOMAIN/s: Cytochrome c oxidase subunit Vc (InterPro:IPR008432); BEST Arabidopsis thaliana protein match is: cytochrome c oxidase subunit Vc, putative / COX5C, putative…
AT3G01190	peroxidase 27 (PER27) (P27) (PRXR7); FUNCTIONS IN: electron carrier activity, peroxidase activity, heme binding; INVOLVED IN: response to oxidative stress; LOCATED IN: endomembrane system; EXPRESSED IN: hypocotyl, root; CONTAINS InterPro DOMAIN/s: Haem peroxidase (InterPro:IPR010255), Plant peroxidase (InterPro:IPR000823), Haem peroxidase, plant/fungal/bacterial (InterPro:IPR002016); BEST Arabido…
AT3G01910	Encodes a homodimeric Mo-enzyme with molybdopterin as organic component of the molybdenum cofactor. It lacks the heme domain that other eukaryotic Mo-enzymes possess and has no redox-active centers other than the molybdenum. SO protein has been found in all parts of the plant. The plant SO combines its enzymatic sulfite oxidation with a subsequent nonenzymatic step using its reaction product H2O2…
AT3G02280	flavodoxin family protein; FUNCTIONS IN: electron carrier activity, oxidoreductase activity, FMN binding, iron ion binding; INVOLVED IN: biological_process unknown; LOCATED IN: cellular_component unknown; EXPRESSED IN: 18 plant structures; EXPRESSED DURING: 7 growth stages; CONTAINS InterPro DOMAIN/s: Ferredoxin reductase-type FAD-binding domain (InterPro:IPR017927), Flavodoxin-like (InterPro:IPR…
AT3G03670	peroxidase, putative; FUNCTIONS IN: electron carrier activity, peroxidase activity, heme binding; INVOLVED IN: response to oxidative stress; LOCATED IN: plant-type cell wall; EXPRESSED IN: 9 plant structures; EXPRESSED DURING: 4 anthesis, C globular stage, petal differentiation and expansion stage; CONTAINS InterPro DOMAIN/s: Haem peroxidase (InterPro:IPR010255), Plant peroxidase (InterPro:IPR000…
AT3G07570	membrane protein, putative; FUNCTIONS IN: dopamine beta-monooxygenase activity; INVOLVED IN: histidine catabolic process; LOCATED IN: membrane; CONTAINS InterPro DOMAIN/s: DOMON related (InterPro:IPR005018), Cytochrome b561/ferric reductase transmembrane (InterPro:IPR006593), DOMON (InterPro:IPR013050); BEST Arabidopsis thaliana protein match is: auxin-responsive protein -related (TAIR:AT3G61750.…
AT3G08950	electron transport SCO1/SenC family protein; FUNCTIONS IN: copper ion binding; INVOLVED IN: copper ion transport, respiratory chain complex IV assembly, cellular copper ion homeostasis, cell redox homeostasis; LOCATED IN: mitochondrion, plastid; EXPRESSED IN: 24 plant structures; EXPRESSED DURING: 13 growth stages; CONTAINS InterPro DOMAIN/s: Synthesis of cytochrome c oxidase, Sco1/Sco2 (InterPro…
AT3G10130	SOUL heme-binding family protein; FUNCTIONS IN: binding; INVOLVED IN: biological_process unknown; LOCATED IN: chloroplast thylakoid membrane, chloroplast, plastoglobule; CONTAINS InterPro DOMAIN/s: SOUL haem-binding protein (InterPro:IPR006917); BEST Arabidopsis thaliana protein match is: SOUL heme-binding family protein (TAIR:AT5G20140.1); Has 1323 Blast hits to 1319 proteins in 120 species: Arc…
AT3G10860	ubiquinol-cytochrome C reductase complex ubiquinone-binding protein, putative / ubiquinol-cytochrome C reductase complex 8.2 kDa protein, putative; FUNCTIONS IN: ubiquinol-cytochrome-c reductase activity; LOCATED IN: mitochondrion, mitochondrial respiratory chain complex III, membrane; EXPRESSED IN: 24 plant structures; EXPRESSED DURING: 15 growth stages; BEST Arabidopsis thaliana protein match i…
AT3G12120	Major enzyme responsible for the synthesis of 18:2 fatty acids in the endoplasmic reticulum. Contains His-rich motifs, which contribute to the interaction with the electron donor cytochrome b5.
AT3G13730	Encodes a cytochrome P-450 gene that is involved in brassinosteroid biosynthesis, most likely in the conversion step of teasterone (TE) to 3-dehydroteasterone (3DT), and/or 6-deoxoteasterone (6-deoxoTE) to 6-deoxo-3-dehydroteasterone (6-deoxo3DT); or the conversion of cathasterone (CT) to TE, and/or 6-deoxocathasterone (6-deoxoCT) to 6-deoxoTE. Recently, CYP90D1 was shown to catalyse the C-23 hyd…
AT3G14610	putative cytochrome P450
AT3G14620	putative cytochrome P450
AT3G14630	putative cytochrome P450
AT3G14640	putative cytochrome P450
AT3G14650	putative cytochrome P450
AT3G14660	putative cytochrome P450
AT3G14680	putative cytochrome P450
AT3G14690	putative cytochrome P450
AT3G14930	HEME1; FUNCTIONS IN: uroporphyrinogen decarboxylase activity; INVOLVED IN: porphyrin biosynthetic process; LOCATED IN: chloroplast stroma, chloroplast; EXPRESSED IN: 23 plant structures; EXPRESSED DURING: 14 growth stages; CONTAINS InterPro DOMAIN/s: Uroporphyrinogen decarboxylase HemE (InterPro:IPR006361), Uroporphyrinogen decarboxylase (URO-D) (InterPro:IPR000257); BEST Arabidopsis thaliana pro…
AT3G15352	Encodes protein similar to yeast COX17, a copper-binding protein that mediates the delivery of Cu to the mitochondria for the assembly of a functional cytochrome oxidase complex.
AT3G15640	cytochrome c oxidase family protein; FUNCTIONS IN: cytochrome-c oxidase activity, metal ion binding; LOCATED IN: mitochondrial envelope, mitochondrion, chloroplast thylakoid membrane; EXPRESSED IN: 22 plant structures; EXPRESSED DURING: 13 growth stages; CONTAINS InterPro DOMAIN/s: Cytochrome c oxidase, subunit Vb (InterPro:IPR002124); BEST Arabidopsis thaliana protein match is: cytochrome c oxid…
AT3G16890	Encodes a mitochondrial pentatricopeptide repeat (PPR) domain protein, PPR40, which provides a signalling link between mitochondrial electron transport and regulation of stress and hormonal responses. Mutations in PPR40 result in enhanced sensitivity to salt, ABA and oxidative stress, as well as reduced electron transport through Complex III (cytochrome c reductase).
AT3G17040	It is a RNA tetratricopeptide repeat-containing protein required for normal processing of transcripts from the polycistronic chloroplast psbB-psbT-psbH-petB-petD operon coding for proteins of the photosystem II and cytochrome b6/f complexes. Localizes to the chloroplast membrane. Involved in regulating plastidial gene expression and biogenesis.
AT3G17070	peroxidase, putative; FUNCTIONS IN: electron carrier activity, peroxidase activity, heme binding; INVOLVED IN: response to oxidative stress; LOCATED IN: endomembrane system; EXPRESSED IN: guard cell; CONTAINS InterPro DOMAIN/s: Haem peroxidase (InterPro:IPR010255), Plant peroxidase (InterPro:IPR000823), Haem peroxidase, plant/fungal/bacterial (InterPro:IPR002016); BEST Arabidopsis thaliana protei…
AT3G17910	Surfeit 1 (SURF1) mRNA. Similar to human SURF1 which is known to be involved in cytochrome c oxidase assembly.
AT3G18270	a cytochrome P450 pseudogene. the second half of the gene overlaps perfectly with the other gene model.
AT3G20075	a pseudogene with cytochrome P450 domain
AT3G20083	a member of A-type cytochrome P450
AT3G20087	a cytochrome P450 pseudogene
AT3G20935	CYP705A28; FUNCTIONS IN: electron carrier activity, monooxygenase activity, iron ion binding, heme binding; INVOLVED IN: biological_process unknown; LOCATED IN: cellular_component unknown; CONTAINS InterPro DOMAIN/s: Cytochrome P450 (InterPro:IPR001128), Cytochrome P450, E-class, group I (InterPro:IPR002401), Cytochrome P450, C-terminal region (InterPro:IPR017973), Cytochrome P450, conserved site…
AT3G20940	a member of A-type cytochrome P450
AT3G22370	Encodes an isoform of alternative oxidase that is expressed in rosettes, flowers, and root. The alternative oxidase of plant mitochondria transfers electrons from the ubiquinone pool to oxygen without energy conservations. It is regulated through transcriptional control and by pyruvate. Plays a role in shoot acclimation to low temperature. Also is capable of ameliorating reactive oxygen species p…
AT3G23800	selenium-binding protein 3 (SBP3); FUNCTIONS IN: selenium binding; LOCATED IN: cellular_component unknown; EXPRESSED IN: root; CONTAINS InterPro DOMAIN/s: Cytochrome cd1-nitrite reductase-like, C-terminal haem d1 (InterPro:IPR011048), Selenium-binding protein (InterPro:IPR008826); BEST Arabidopsis thaliana protein match is: SBP1 (selenium-binding protein 1); selenium binding (TAIR:AT4G14030.1); H…
AT3G25290	auxin-responsive family protein; INVOLVED IN: multicellular organismal development; LOCATED IN: plasma membrane, membrane; EXPRESSED IN: 19 plant structures; EXPRESSED DURING: 9 growth stages; CONTAINS InterPro DOMAIN/s: Uncharacterised conserved protein UCP037471 (InterPro:IPR017214), Protein of unknown function DUF568, DOMON-like (InterPro:IPR007613), DOMON related (InterPro:IPR005018), Cytochr…
AT3G26125	encodes a protein with cytochrome P450 domain
AT3G26150	putative cytochrome P450
AT3G26160	putative cytochrome P450
AT3G26165	putative cytochrome P450.
AT3G26170	putative cytochrome P450
AT3G26180	putative cytochrome P450
AT3G26190	putative cytochrome P450
AT3G26200	putative cytochrome P450
AT3G26210	putative cytochrome P450
AT3G26220	cytochrome P450 monooxygenase
AT3G26230	putative cytochrome P450
AT3G26270	putative cytochrome P450
AT3G26280	cytochrome P450 monooxygenase
AT3G26290	putative cytochrome P450
AT3G26295	putative cytochrome P450.
AT3G26300	putative cytochrome P450
AT3G26310	putative cytochrome P450
AT3G26320	putative cytochrome P450
AT3G26330	putative cytochrome P450
AT3G26710	COFACTOR ASSEMBLY OF COMPLEX C (CCB1); FUNCTIONS IN: molecular_function unknown; INVOLVED IN: cytochrome b6f complex assembly; LOCATED IN: chloroplast; EXPRESSED IN: 23 plant structures; EXPRESSED DURING: 13 growth stages; Has 168 Blast hits to 168 proteins in 43 species: Archae - 0; Bacteria - 60; Metazoa - 0; Fungi - 0; Plants - 23; Viruses - 0; Other Eukaryotes - 85 (source: NCBI BLink).
AT3G26830	Mutations in pad3 are defective in biosynthesis of the indole derived phytoalexin camalexin. Encodes a cytochrome P450 enzyme that catalyzes the conversion of dihydrocamalexic acid to camalexin.
AT3G27240	cytochrome c1, putative; FUNCTIONS IN: electron carrier activity, iron ion binding, heme binding, electron transporter, transferring electrons within CoQH2-cytochrome c reductase complex activity; LOCATED IN: in 6 components; EXPRESSED IN: 26 plant structures; EXPRESSED DURING: 15 growth stages; CONTAINS InterPro DOMAIN/s: Cytochrome c1 (InterPro:IPR002326), Cytochrome c, monohaem (InterPro:IPR00…
AT3G28200	peroxidase, putative; FUNCTIONS IN: electron carrier activity, peroxidase activity, heme binding; INVOLVED IN: response to oxidative stress; LOCATED IN: plant-type cell wall; EXPRESSED IN: 22 plant structures; EXPRESSED DURING: 13 growth stages; CONTAINS InterPro DOMAIN/s: Haem peroxidase (InterPro:IPR010255), Plant peroxidase (InterPro:IPR000823), Haem peroxidase, plant/fungal/bacterial (InterPr…
AT3G28740	Encodes a member of the cytochrome p450 family. Expression is upregulated in response to cis-jasmonate treatment. Overexpression induces synthesis of volatile compounds that affect chemical ecology and insect interactions.
AT3G30180	Encodes a cytochrome p450 enzyme that catalyzes the last reaction in the production of brassinolide. It is capable of converting 6-deoxocastasterone into castasterone, a C-6 oxidation, as well as the further conversion of castasterone into brassinolide by a Baeyer-Villinger oxidation reaction at C-6, resulting in the formation of an unusual seven-membered lactone ring. The enzyme possesses high a…
AT3G30290	a member of cytochrome P450 gene family
AT3G32047	electron carrier/ heme binding / iron ion binding / monooxygenase; FUNCTIONS IN: electron carrier activity, monooxygenase activity, iron ion binding, heme binding; INVOLVED IN: biological_process unknown; LOCATED IN: endomembrane system; CONTAINS InterPro DOMAIN/s: Cytochrome P450 (InterPro:IPR001128), Cytochrome P450, E-class, group I (InterPro:IPR002401), Cytochrome P450, C-terminal region (Int…
AT3G32980	peroxidase 32 (PER32) (P32) (PRXR3); FUNCTIONS IN: electron carrier activity, peroxidase activity, heme binding; INVOLVED IN: response to oxidative stress; LOCATED IN: cell wall, vacuole, membrane; EXPRESSED IN: leaf; EXPRESSED DURING: seedling growth; CONTAINS InterPro DOMAIN/s: Haem peroxidase (InterPro:IPR010255), Plant peroxidase (InterPro:IPR000823), Haem peroxidase, plant/fungal/bacterial (…
AT3G33103	pseudogene, cytochrome oxidase assembly protein cox-11-related, blastp match of 82% identity and 9.7e-30 P-value to GP|28301938|gb|AAO38831.1||AC091532 putative cytochrome c oxidase assembly protein {Oryza sativa (japonica cultivar-group)}
AT3G42570	peroxidase-related; FUNCTIONS IN: electron carrier activity, peroxidase activity, heme binding; INVOLVED IN: response to oxidative stress; LOCATED IN: cellular_component unknown; CONTAINS InterPro DOMAIN/s: Haem peroxidase (InterPro:IPR010255), Plant peroxidase (InterPro:IPR000823), Haem peroxidase, plant/fungal/bacterial (InterPro:IPR002016); BEST Arabidopsis thaliana protein match is: peroxidas…
AT3G44250	putative cytochrome P450
AT3G44970	cytochrome P450 family protein; FUNCTIONS IN: electron carrier activity, monooxygenase activity, iron ion binding, oxygen binding, heme binding; LOCATED IN: endomembrane system; EXPRESSED IN: shoot, shoot apex, cotyledon, hypocotyl, leaf; CONTAINS InterPro DOMAIN/s: Cytochrome P450 (InterPro:IPR001128), Cytochrome P450, E-class, group IV (InterPro:IPR002403), Cytochrome P450, C-terminal region (I…
AT3G45810	ferric reductase-like transmembrane component family protein; FUNCTIONS IN: in 8 functions; INVOLVED IN: oxidation reduction; LOCATED IN: membrane; EXPRESSED IN: male gametophyte, flower, pollen tube, leaf; EXPRESSED DURING: L mature pollen stage, M germinated pollen stage, 4 anthesis; CONTAINS InterPro DOMAIN/s: Ferredoxin reductase-type FAD-binding domain (InterPro:IPR017927), Cytochrome b245, …
AT3G48270	putative cytochrome P450
AT3G48280	putative cytochrome P450
AT3G48290	putative cytochrome P450
AT3G48300	putative cytochrome P450
AT3G48310	putative cytochrome P450
AT3G48320	putative cytochrome P450
AT3G49960	peroxidase, putative; FUNCTIONS IN: electron carrier activity, peroxidase activity, heme binding; INVOLVED IN: response to oxidative stress; LOCATED IN: endomembrane system; CONTAINS InterPro DOMAIN/s: Haem peroxidase (InterPro:IPR010255), Plant peroxidase (InterPro:IPR000823), Haem peroxidase, plant/fungal/bacterial (InterPro:IPR002016); BEST Arabidopsis thaliana protein match is: peroxidase 73 …
AT3G50930	CYTOCHROME BC1 SYNTHESIS (BCS1); FUNCTIONS IN: nucleoside-triphosphatase activity, ATPase activity, nucleotide binding, ATP binding; LOCATED IN: mitochondrion, plastid; EXPRESSED IN: 24 plant structures; EXPRESSED DURING: 13 growth stages; CONTAINS InterPro DOMAIN/s: ATPase, AAA-type, core (InterPro:IPR003959), ATPase, AAA+ type, core (InterPro:IPR003593), ATPase, AAA-type, conserved site (InterP…
AT3G50940	AAA-type ATPase family protein; FUNCTIONS IN: nucleoside-triphosphatase activity, ATPase activity, nucleotide binding, ATP binding; LOCATED IN: endomembrane system; CONTAINS InterPro DOMAIN/s: ATPase, AAA-type, core (InterPro:IPR003959), ATPase, AAA+ type, core (InterPro:IPR003593), ATPase, AAA-type, conserved site (InterPro:IPR003960); BEST Arabidopsis thaliana protein match is: BCS1 (CYTOCHROME…
AT3G50990	electron carrier/ heme binding / peroxidase; FUNCTIONS IN: electron carrier activity, peroxidase activity, heme binding; INVOLVED IN: response to oxidative stress; LOCATED IN: endomembrane system; CONTAINS InterPro DOMAIN/s: Haem peroxidase (InterPro:IPR010255), Plant peroxidase (InterPro:IPR000823), Haem peroxidase, plant/fungal/bacterial (InterPro:IPR002016); BEST Arabidopsis thaliana protein m…
AT3G52730	ubiquinol-cytochrome C reductase UQCRX/QCR9-like family protein; FUNCTIONS IN: ubiquinol-cytochrome-c reductase activity; INVOLVED IN: mitochondrial electron transport, ubiquinol to cytochrome c; LOCATED IN: mitochondrial envelope, mitochondrion, mitochondrial respiratory chain complex III, membrane; EXPRESSED IN: 24 plant structures; EXPRESSED DURING: 16 growth stages; CONTAINS InterPro DOMAIN/s…
AT3G53280	cytochrome P450 monooxygenase
AT3G53300	putative cytochrome P450
AT3G53305	putative cytochrome P450
AT3G56570	SET domain-containing protein; FUNCTIONS IN: molecular_function unknown; INVOLVED IN: biological_process unknown; LOCATED IN: cellular_component unknown; CONTAINS InterPro DOMAIN/s: RuBisCO-cytochrome methylase, RMS1 (InterPro:IPR011383), SET (InterPro:IPR001214); BEST Arabidopsis thaliana protein match is: ribulose-1,5 bisphosphate carboxylase oxygenase large subunit N-methyltransferase, putativ…
AT3G59070	auxin-responsive protein, putative; INVOLVED IN: multicellular organismal development; LOCATED IN: membrane; CONTAINS InterPro DOMAIN/s: Protein of unknown function DUF568, DOMON-like (InterPro:IPR007613), DOMON related (InterPro:IPR005018), Cytochrome b561/ferric reductase transmembrane (InterPro:IPR006593); BEST Arabidopsis thaliana protein match is: auxin-responsive protein, putative (TAIR:AT5…
AT3G60955	a cytochrome P450 pseudogene. overlaps with a real gene on the other strand.
AT3G61035	cytochrome P450 family protein; FUNCTIONS IN: electron carrier activity, monooxygenase activity, iron ion binding, heme binding; INVOLVED IN: biological_process unknown; LOCATED IN: endomembrane system; CONTAINS InterPro DOMAIN/s: Cytochrome P450 (InterPro:IPR001128), Cytochrome P450, E-class, group I (InterPro:IPR002401); BEST Arabidopsis thaliana protein match is: CYP76C2; electron carrier/ hem…
AT3G61040	encodes a protein with cytochrome P450 domain
AT3G61580	delta-8 sphingolipid desaturase (SLD1); FUNCTIONS IN: oxidoreductase activity, sphingolipid delta-4 desaturase activity; INVOLVED IN: lipid metabolic process; EXPRESSED IN: 24 plant structures; EXPRESSED DURING: 15 growth stages; CONTAINS InterPro DOMAIN/s: Fatty acid desaturase, type 1 (InterPro:IPR005804), Cytochrome b5 (InterPro:IPR001199), Fatty acid/sphingolipid desaturase (InterPro:IPR01217…
AT3G61750	auxin-responsive protein -related; FUNCTIONS IN: dopamine beta-monooxygenase activity; INVOLVED IN: histidine catabolic process; LOCATED IN: membrane; CONTAINS InterPro DOMAIN/s: DOMON related (InterPro:IPR005018), Cytochrome b561/ferric reductase transmembrane (InterPro:IPR006593), DOMON (InterPro:IPR013050); BEST Arabidopsis thaliana protein match is: membrane protein, putative (TAIR:AT3G07570.…
AT3G61880	Encodes a cytochrome p450 monooxygenase. Overexpression of this gene allows fruit growth independently of fertilization. The gene is normally expressed only in floral organs(during the Arabidopsis stage 14 flower) and in the funiculus at anthesis.
AT4G00360	Encodes a member of the CYP86A subfamily of cytochrome p450 genes. Expressed at moderate levels in flowers, leaves, roots and stems.
AT4G01350	protein binding / zinc ion binding; FUNCTIONS IN: protein binding, zinc ion binding; INVOLVED IN: response to chitin; CONTAINS InterPro DOMAIN/s: Protein kinase C, phorbol ester/diacylglycerol binding (InterPro:IPR002219), DC1 (InterPro:IPR004146), Zinc finger, PHD-type (InterPro:IPR001965), C1-like (InterPro:IPR011424); BEST Arabidopsis thaliana protein match is: ULI3; diacylglycerol binding / h…
AT4G03280	Encodes the Rieske FeS center of cytochrome b6f complex. Gene is expressed in shoot but not in root. Mutant has reduced electron transport at saturating light intensities and Q-cycle activity is hypersensitive to acidification of the thylakoid lumen.
AT4G07031	transposable element gene; similar to cytochrome P-450 aromatase-related [Arabidopsis thaliana] (TAIR:AT2G05870.1); contains InterPro domain Nucleic acid-binding, OB-fold; (InterPro:IPR008994)
AT4G07435	transposable element gene; similar to cytochrome P-450 aromatase-related [Arabidopsis thaliana] (TAIR:AT5G35270.1); contains InterPro domain Nucleic acid-binding, OB-fold; (InterPro:IPR008994)
AT4G08770	peroxidase, putative; FUNCTIONS IN: electron carrier activity, peroxidase activity, heme binding; INVOLVED IN: response to oxidative stress; LOCATED IN: vacuole; EXPRESSED IN: hypocotyl, root; CONTAINS InterPro DOMAIN/s: Haem peroxidase (InterPro:IPR010255), Plant peroxidase (InterPro:IPR000823), Haem peroxidase, plant/fungal/bacterial (InterPro:IPR002016); BEST Arabidopsis thaliana protein match…
AT4G08780	peroxidase, putative; FUNCTIONS IN: electron carrier activity, peroxidase activity, heme binding; INVOLVED IN: response to oxidative stress; LOCATED IN: vacuole; EXPRESSED IN: embryo, hypocotyl, flower, root, seed; EXPRESSED DURING: F mature embryo stage, petal differentiation and expansion stage, D bilateral stage, E expanded cotyledon stage; CONTAINS InterPro DOMAIN/s: Haem peroxidase (InterPro…
AT4G10040	Encodes cytochrome c. Promoter directs preferential expression in vascular tissues of cotyledons, leaves, roots, and hypocotyls, and in anthers.
AT4G11230	respiratory burst oxidase, putative / NADPH oxidase, putative; FUNCTIONS IN: in 6 functions; INVOLVED IN: oxidation reduction; LOCATED IN: integral to membrane, membrane; EXPRESSED IN: flower, root; EXPRESSED DURING: petal differentiation and expansion stage; CONTAINS InterPro DOMAIN/s: Ferredoxin reductase-type FAD-binding domain (InterPro:IPR017927), Cytochrome b245, heavy chain (InterPro:IPR00…
AT4G11290	peroxidase, putative; FUNCTIONS IN: electron carrier activity, peroxidase activity, heme binding; INVOLVED IN: response to oxidative stress; LOCATED IN: endomembrane system; EXPRESSED IN: 11 plant structures; EXPRESSED DURING: 7 growth stages; CONTAINS InterPro DOMAIN/s: Haem peroxidase (InterPro:IPR010255), Plant peroxidase (InterPro:IPR000823), Haem peroxidase, plant/fungal/bacterial (InterPro:…
AT4G12334	electron carrier/ heme binding / iron ion binding / monooxygenase; FUNCTIONS IN: electron carrier activity, monooxygenase activity, iron ion binding, heme binding; INVOLVED IN: biological_process unknown; LOCATED IN: cellular_component unknown; CONTAINS InterPro DOMAIN/s: Cytochrome P450 (InterPro:IPR001128); BEST Arabidopsis thaliana protein match is: CYP706A2; electron carrier/ heme binding / i…
AT4G12980	auxin-responsive protein, putative; INVOLVED IN: multicellular organismal development; LOCATED IN: membrane; EXPRESSED IN: 25 plant structures; EXPRESSED DURING: 14 growth stages; CONTAINS InterPro DOMAIN/s: Uncharacterised conserved protein UCP037471 (InterPro:IPR017214), Protein of unknown function DUF568, DOMON-like (InterPro:IPR007613), DOMON related (InterPro:IPR005018), Cytochrome b561/ferr…
AT4G13290	putative cytochrome P450
AT4G13310	putative cytochrome P450
AT4G13770	Encodes a cytochrome p450 enzyme that catalyzes the initial conversion of aldoximes to thiohydroximates in the synthesis of glucosinolates not derived from tryptophan. Also has a role in auxin homeostasis.
AT4G14030	selenium-binding protein 1 (SBP1); FUNCTIONS IN: selenium binding; INVOLVED IN: response to cadmium ion; LOCATED IN: cellular_component unknown; EXPRESSED IN: guard cell, cultured cell, leaf; EXPRESSED DURING: seedling growth; CONTAINS InterPro DOMAIN/s: Cytochrome cd1-nitrite reductase-like, C-terminal haem d1 (InterPro:IPR011048), Selenium-binding protein (InterPro:IPR008826); BEST Arabidopsis …
AT4G14040	SELENIUM-BINDING PROTEIN 2 (SBP2); FUNCTIONS IN: selenium binding; INVOLVED IN: polar nucleus fusion; LOCATED IN: cellular_component unknown; EXPRESSED IN: guard cell; EXPRESSED DURING: seedling growth; CONTAINS InterPro DOMAIN/s: Cytochrome cd1-nitrite reductase-like, C-terminal haem d1 (InterPro:IPR011048), Selenium-binding protein (InterPro:IPR008826); BEST Arabidopsis thaliana protein match i…
AT4G14965	Arabidopsis thaliana membrane-associated progesterone binding protein 4 (AtMAPR4); FUNCTIONS IN: heme binding; LOCATED IN: endomembrane system; EXPRESSED IN: 22 plant structures; EXPRESSED DURING: 13 growth stages; CONTAINS InterPro DOMAIN/s: Cytochrome b5 (InterPro:IPR001199); BEST Arabidopsis thaliana protein match is: AtMAPR2 (Arabidopsis thaliana membrane-associated progesterone binding prote…
AT4G15300	a member of the cytochrome P450 gene family. molecular function unknown.
AT4G15310	a member of the cytochrome P450 gene family. molecular function unknown.
AT4G15330	a member of the cytochrome P450 family
AT4G15345	cytochrome P450 pseudogene
AT4G15393	a member of the cytochrome P450 gene family. molecular function unknown.
AT4G15396	a member of the cytochrome P450 family. molecular function unknown.
AT4G15398	cytochrome P450 pseudogene
AT4G15440	Encodes a hydroperoxide lyase. Also a member of the CYP74B cytochrome p450 family. In the ecotype Columbia (Col) the gene contains a 10-nucleotide deletion in its first exon that causes it to code for a truncated protein that results in a non-functional hydroperoxide lyase.
AT4G16270	peroxidase 40 (PER40) (P40); FUNCTIONS IN: electron carrier activity, peroxidase activity, heme binding; INVOLVED IN: response to oxidative stress; LOCATED IN: endomembrane system; EXPRESSED IN: 9 plant structures; EXPRESSED DURING: F mature embryo stage, petal differentiation and expansion stage, D bilateral stage, E expanded cotyledon stage; CONTAINS InterPro DOMAIN/s: Haem peroxidase (InterPro…
AT4G17280	INVOLVED IN: multicellular organismal development; LOCATED IN: membrane; EXPRESSED IN: 11 plant structures; EXPRESSED DURING: 6 growth stages; CONTAINS InterPro DOMAIN/s: Uncharacterised conserved protein UCP037471 (InterPro:IPR017214), Protein of unknown function DUF568, DOMON-like (InterPro:IPR007613), DOMON related (InterPro:IPR005018), Cytochrome b561/ferric reductase transmembrane (InterPro:…
AT4G17690	peroxidase, putative; FUNCTIONS IN: electron carrier activity, peroxidase activity, heme binding; INVOLVED IN: response to oxidative stress; LOCATED IN: endomembrane system; EXPRESSED IN: 21 plant structures; EXPRESSED DURING: 11 growth stages; CONTAINS InterPro DOMAIN/s: Haem peroxidase (InterPro:IPR010255), Plant peroxidase (InterPro:IPR000823), Haem peroxidase, plant/fungal/bacterial (InterPro…
AT4G18260	cytochrome B561-related; LOCATED IN: membrane; EXPRESSED IN: 20 plant structures; EXPRESSED DURING: 10 growth stages; CONTAINS InterPro DOMAIN/s: Cytochrome b561/ferric reductase transmembrane (InterPro:IPR006593); BEST Arabidopsis thaliana protein match is: membrane protein, putative (TAIR:AT2G30890.1); Has 661 Blast hits to 590 proteins in 118 species: Archae - 0; Bacteria - 5; Metazoa - 109; F…
AT4G20235	CYP71A28; FUNCTIONS IN: electron carrier activity, monooxygenase activity, iron ion binding, heme binding; INVOLVED IN: biological_process unknown; LOCATED IN: cellular_component unknown; EXPRESSED IN: 13 plant structures; EXPRESSED DURING: 6 growth stages; CONTAINS InterPro DOMAIN/s: Cytochrome P450 (InterPro:IPR001128), Cytochrome P450, conserved site (InterPro:IPR017972); BEST Arabidopsis thal…
AT4G20240	putative cytochrome P450
AT4G21105	cytochrome-c oxidase/ electron carrier; FUNCTIONS IN: electron carrier activity, cytochrome-c oxidase activity; LOCATED IN: mitochondrion, plasma membrane; EXPRESSED IN: 25 plant structures; EXPRESSED DURING: 16 growth stages; CONTAINS InterPro DOMAIN/s: Cytochrome c oxidase, subunit VIIa (InterPro:IPR003177); Has 44 Blast hits to 42 proteins in 10 species: Archae - 0; Bacteria - 0; Metazoa - 0; …
AT4G21192	FUNCTIONS IN: molecular_function unknown; INVOLVED IN: biological_process unknown; LOCATED IN: cellular_component unknown; CONTAINS InterPro DOMAIN/s: Cytochrome c oxidase biogenesis protein Cmc1-like (InterPro:IPR013892); Has 111 Blast hits to 111 proteins in 53 species: Archae - 0; Bacteria - 0; Metazoa - 71; Fungi - 29; Plants - 9; Viruses - 0; Other Eukaryotes - 2 (source: NCBI BLink).
AT4G25080	Encodes a protein with methyltransferase activity responsible for the methylation of magnesium protoporphyrin IX. Mutants defective in this gene are affected in chlorophyll biosynthesis and show a reduction in the accumulation of a number of major thylakoid-associated proteins including components of PSI (LHCI), PSII (LHCII, D1, CP43) and the cytochrome b6f complex (Cytf). By contrast, no signifi…
AT4G25090	respiratory burst oxidase, putative / NADPH oxidase, putative; FUNCTIONS IN: in 7 functions; INVOLVED IN: oxidation reduction; LOCATED IN: cytosolic ribosome, vacuole; EXPRESSED IN: root; CONTAINS InterPro DOMAIN/s: Ferredoxin reductase-type FAD-binding domain (InterPro:IPR017927), EF-HAND 1 (InterPro:IPR018247), Cytochrome b245, heavy chain (InterPro:IPR000778), EF-Hand type (InterPro:IPR011992)…
AT4G25570	Encodes cytochrome b561.
AT4G26010	peroxidase, putative; FUNCTIONS IN: electron carrier activity, peroxidase activity, heme binding; INVOLVED IN: response to oxidative stress; LOCATED IN: endomembrane system; EXPRESSED IN: root; CONTAINS InterPro DOMAIN/s: Haem peroxidase (InterPro:IPR010255), Plant peroxidase (InterPro:IPR000823), Haem peroxidase, plant/fungal/bacterial (InterPro:IPR002016); BEST Arabidopsis thaliana protein matc…
AT4G28060	cytochrome c oxidase subunit 6b, putative; FUNCTIONS IN: cytochrome-c oxidase activity; LOCATED IN: mitochondrion; CONTAINS InterPro DOMAIN/s: Cytochrome c oxidase, subunit VIb (InterPro:IPR003213); BEST Arabidopsis thaliana protein match is: cytochrome c oxidase subunit 6b, putative (TAIR:AT5G57815.1); Has 406 Blast hits to 406 proteins in 117 species: Archae - 0; Bacteria - 0; Metazoa - 235; Fu…
AT4G30170	peroxidase, putative; FUNCTIONS IN: electron carrier activity, peroxidase activity, heme binding; INVOLVED IN: response to oxidative stress; LOCATED IN: endomembrane system; EXPRESSED IN: hypocotyl, root; CONTAINS InterPro DOMAIN/s: Haem peroxidase (InterPro:IPR010255), Plant peroxidase (InterPro:IPR000823), Haem peroxidase, plant/fungal/bacterial (InterPro:IPR002016); BEST Arabidopsis thaliana p…
AT4G30210	Encodes NADPH-cytochrome P450 reductase that catalyzes the first oxidative step of the phenylpropanoid general pathway.
AT4G31560	Encodes HCF153, a 15-KDa protein involved in the biogenesis of the cytochrome b(6)f complex. Associated with the thylakoid membrane.
AT4G31760	peroxidase, putative; FUNCTIONS IN: electron carrier activity, peroxidase activity, heme binding; INVOLVED IN: response to oxidative stress; LOCATED IN: endomembrane system; EXPRESSED IN: shoot apex, embryo, flower, seed; EXPRESSED DURING: petal differentiation and expansion stage, D bilateral stage, E expanded cotyledon stage; CONTAINS InterPro DOMAIN/s: Haem peroxidase (InterPro:IPR010255), Pla…
AT4G32470	ubiquinol-cytochrome C reductase complex 14 kDa protein, putative; FUNCTIONS IN: ubiquinol-cytochrome-c reductase activity; INVOLVED IN: mitochondrial electron transport, ubiquinol to cytochrome c; LOCATED IN: mitochondrion, plasma membrane, plastid, mitochondrial respiratory chain complex III, membrane; EXPRESSED IN: 26 plant structures; EXPRESSED DURING: 15 growth stages; CONTAINS InterPro DOMA…
AT4G33420	peroxidase, putative; FUNCTIONS IN: electron carrier activity, peroxidase activity, heme binding; INVOLVED IN: response to oxidative stress; EXPRESSED IN: 20 plant structures; EXPRESSED DURING: 10 growth stages; CONTAINS InterPro DOMAIN/s: Haem peroxidase (InterPro:IPR010255), Plant peroxidase (InterPro:IPR000823), Haem peroxidase, plant/fungal/bacterial (InterPro:IPR002016); BEST Arabidopsis tha…
AT4G33870	peroxidase, putative; FUNCTIONS IN: electron carrier activity, peroxidase activity, heme binding; INVOLVED IN: response to oxidative stress; LOCATED IN: endomembrane system; EXPRESSED IN: 14 plant structures; EXPRESSED DURING: 7 growth stages; CONTAINS InterPro DOMAIN/s: Haem peroxidase (InterPro:IPR010255), Plant peroxidase (InterPro:IPR000823), Haem peroxidase, plant/fungal/bacterial (InterPro:…
AT4G36380	Encodes a cytochrome P-450 gene that is involved in leaf blade expansion by controlling polar cell expansion in the leaf length direction. Member of the CYP90C CYP450 family. ROT3 was shown to be involved in brassinosteroid biosynthesis, most likely in the conversion step of typhasterol (TY) to castasterone (CS). As 6-deoxo-CS was unable to restore the phenotype of rot3-1, it has been postulated …
AT4G36430	peroxidase, putative; FUNCTIONS IN: electron carrier activity, peroxidase activity, heme binding; INVOLVED IN: response to other organism; LOCATED IN: cell wall; EXPRESSED IN: 8 plant structures; EXPRESSED DURING: 4 anthesis, C globular stage, 4 leaf senescence stage; CONTAINS InterPro DOMAIN/s: Haem peroxidase (InterPro:IPR010255), Plant peroxidase (InterPro:IPR000823), Haem peroxidase, plant/fu…
AT4G37200	Encodes thioredoxin-like protein with disulfide reductase activity that is involved in the biogenesis of the plastid cytochrome b6f complex. Protein is located in the thylakoid membrane with the C-terminal hydrophilic portion, containing the thioredoxin like domain, extending into the thylakoid lumen.
AT4G37430	Encodes a member of the CYP81F cytochrome P450 monooxygenase subfamily.
AT4G37520	peroxidase 50 (PER50) (P50) (PRXR2); FUNCTIONS IN: electron carrier activity, peroxidase activity, heme binding; INVOLVED IN: response to oxidative stress; LOCATED IN: cytoplasm; CONTAINS InterPro DOMAIN/s: Haem peroxidase (InterPro:IPR010255), Plant peroxidase (InterPro:IPR000823), Haem peroxidase, plant/fungal/bacterial (InterPro:IPR002016); BEST Arabidopsis thaliana protein match is: peroxidas…
AT4G37530	peroxidase, putative; FUNCTIONS IN: electron carrier activity, peroxidase activity, heme binding; INVOLVED IN: response to salt stress; LOCATED IN: endomembrane system; EXPRESSED IN: root; CONTAINS InterPro DOMAIN/s: Haem peroxidase (InterPro:IPR010255), Plant peroxidase (InterPro:IPR000823), Haem peroxidase, plant/fungal/bacterial (InterPro:IPR002016); BEST Arabidopsis thaliana protein match is:…
AT4G37830	cytochrome c oxidase-related; FUNCTIONS IN: cytochrome-c oxidase activity; LOCATED IN: mitochondrion; EXPRESSED IN: 24 plant structures; EXPRESSED DURING: 15 growth stages; CONTAINS InterPro DOMAIN/s: Cytochrome c oxidase, subunit VIa (InterPro:IPR001349); Has 138 Blast hits to 138 proteins in 37 species: Archae - 0; Bacteria - 0; Metazoa - 100; Fungi - 0; Plants - 29; Viruses - 0; Other Eukaryot…
AT4G39950	Belongs to cytochrome P450 and is involved in tryptophan metabolism. Converts Trp to indo-3-acetaldoxime (IAOx), a precursor to IAA and indole glucosinolates.
AT5G04330	cytochrome P450, putative / ferulate-5-hydroxylase, putative; FUNCTIONS IN: electron carrier activity, monooxygenase activity, iron ion binding, oxygen binding, heme binding; LOCATED IN: endomembrane system; EXPRESSED IN: 10 plant structures; EXPRESSED DURING: 7 growth stages; CONTAINS InterPro DOMAIN/s: Cytochrome P450 (InterPro:IPR001128), Cytochrome P450, conserved site (InterPro:IPR017972), C…
AT5G04660	encodes a protein with cytochrome P450 domain
AT5G05260	Encodes cytochrome P450 CYP79A2.
AT5G05340	peroxidase, putative; FUNCTIONS IN: electron carrier activity, peroxidase activity, heme binding; INVOLVED IN: response to oxidative stress; LOCATED IN: apoplast, cell wall; EXPRESSED IN: 9 plant structures; EXPRESSED DURING: 4 anthesis, LP.04 four leaves visible, C globular stage, petal differentiation and expansion stage; CONTAINS InterPro DOMAIN/s: Haem peroxidase (InterPro:IPR010255), Plant p…
AT5G05370	ubiquinol-cytochrome C reductase complex ubiquinone-binding protein, putative / ubiquinol-cytochrome C reductase complex 8.2 kDa protein, putative; FUNCTIONS IN: ubiquinol-cytochrome-c reductase activity; LOCATED IN: mitochondrial respiratory chain complex III; EXPRESSED IN: 24 plant structures; EXPRESSED DURING: 15 growth stages; BEST Arabidopsis thaliana protein match is: ubiquinol-cytochrome C…
AT5G05690	Encodes a member of the CP90A family, a cytochrome P450 monooxygenase which converts 6-deoxocathasterone to 6-deoxoteasterone in the late C6 oxidation pathway and cathasterone to teasterone in the early C6 oxidation pathway of brassinolide biosynthesis. Expressed in cotyledons and leaves. Mutants display de-etiolation and derepression of light-induced genes in the dark, dwarfism, male sterility a…
AT5G06720	peroxidase, putative; FUNCTIONS IN: electron carrier activity, peroxidase activity, heme binding; INVOLVED IN: response to oxidative stress; LOCATED IN: endomembrane system; EXPRESSED IN: 21 plant structures; EXPRESSED DURING: 11 growth stages; CONTAINS InterPro DOMAIN/s: Haem peroxidase (InterPro:IPR010255), Plant peroxidase (InterPro:IPR000823), Haem peroxidase, plant/fungal/bacterial (InterPro…
AT5G06730	peroxidase, putative; FUNCTIONS IN: electron carrier activity, peroxidase activity, heme binding; INVOLVED IN: response to oxidative stress; LOCATED IN: plasma membrane; EXPRESSED IN: root, cultured cell; CONTAINS InterPro DOMAIN/s: Haem peroxidase (InterPro:IPR010255), Plant peroxidase (InterPro:IPR000823), Haem peroxidase, plant/fungal/bacterial (InterPro:IPR002016); BEST Arabidopsis thaliana p…
AT5G07390	respiratory burst oxidase homolog A (ATRBOHA); FUNCTIONS IN: calcium ion binding; INVOLVED IN: defense response; LOCATED IN: intrinsic to plasma membrane; EXPRESSED IN: seedling, root, leaf; CONTAINS InterPro DOMAIN/s: Ferredoxin reductase-type FAD-binding domain (InterPro:IPR017927), Cytochrome b245, heavy chain (InterPro:IPR000778), EF-HAND 1 (InterPro:IPR018247), EF-Hand type (InterPro:IPR0119…
AT5G08250	cytochrome P450 family protein; FUNCTIONS IN: electron carrier activity, monooxygenase activity, iron ion binding, oxygen binding, heme binding; LOCATED IN: cellular_component unknown; EXPRESSED IN: male gametophyte, flower; EXPRESSED DURING: 4 anthesis, petal differentiation and expansion stage; CONTAINS InterPro DOMAIN/s: Cytochrome P450 (InterPro:IPR001128), Cytochrome P450, C-terminal region …
AT5G09680	cytochrome b5 domain-containing protein; FUNCTIONS IN: heme binding; LOCATED IN: cellular_component unknown; CONTAINS InterPro DOMAIN/s: Cytochrome b5, heme-binding site (InterPro:IPR018506), Cytochrome b5 (InterPro:IPR001199); BEST Arabidopsis thaliana protein match is: CB5-A (CYTOCHROME B5 ISOFORM A); heme binding (TAIR:AT1G26340.1); Has 2233 Blast hits to 2217 proteins in 344 species: Archae -…
AT5G13430	ubiquinol-cytochrome C reductase iron-sulfur subunit, mitochondrial, putative / Rieske iron-sulfur protein, putative; FUNCTIONS IN: metal ion binding; INVOLVED IN: oxidation reduction; LOCATED IN: mitochondrion, mitochondrial respiratory chain complex III, membrane; EXPRESSED IN: male gametophyte, guard cell, pollen tube, leaf; EXPRESSED DURING: L mature pollen stage, M germinated pollen stage; C…
AT5G13440	ubiquinol-cytochrome C reductase iron-sulfur subunit, mitochondrial, putative / Rieske iron-sulfur protein, putative; FUNCTIONS IN: metal ion binding; INVOLVED IN: oxidation reduction; LOCATED IN: mitochondrion, mitochondrial respiratory chain complex III; EXPRESSED IN: guard cell, cultured cell; CONTAINS InterPro DOMAIN/s: Ubiquinol-cytochrome c reductase, iron-sulphur subunit (InterPro:IPR00631…
AT5G14130	peroxidase, putative; FUNCTIONS IN: electron carrier activity, peroxidase activity, heme binding; INVOLVED IN: response to oxidative stress; LOCATED IN: endomembrane system; EXPRESSED IN: embryo, hypocotyl, fruit, root; EXPRESSED DURING: C globular stage; CONTAINS InterPro DOMAIN/s: Haem peroxidase (InterPro:IPR010255), Plant peroxidase (InterPro:IPR000823), Haem peroxidase, plant/fungal/bacteria…
AT5G15180	peroxidase, putative; FUNCTIONS IN: electron carrier activity, peroxidase activity, heme binding; INVOLVED IN: response to oxidative stress; LOCATED IN: endomembrane system; EXPRESSED IN: flower, root, carpel; EXPRESSED DURING: 4 anthesis, petal differentiation and expansion stage; CONTAINS InterPro DOMAIN/s: Haem peroxidase (InterPro:IPR010255), Plant peroxidase (InterPro:IPR000823), Haem peroxi…
AT5G16060	FUNCTIONS IN: molecular_function unknown; INVOLVED IN: biological_process unknown; LOCATED IN: cellular_component unknown; EXPRESSED IN: 22 plant structures; EXPRESSED DURING: 13 growth stages; CONTAINS InterPro DOMAIN/s: Cytochrome c oxidase biogenesis protein Cmc1-like (InterPro:IPR013892); Has 47 Blast hits to 47 proteins in 24 species: Archae - 0; Bacteria - 0; Metazoa - 4; Fungi - 17; Plants…
AT5G17770	Encodes NADH:cytochrome (Cyt) b5 reductase that displayed strict specificity to NADH for the reduction of a recombinant Cyt b5 (AtB5-A), whereas no Cyt b5 reduction was observed when NADPH was used as the electron donor.
AT5G17820	peroxidase 57 (PER57) (P57) (PRXR10); FUNCTIONS IN: electron carrier activity, peroxidase activity, heme binding; INVOLVED IN: response to oxidative stress; LOCATED IN: cell wall, membrane, plant-type cell wall; EXPRESSED IN: root, leaf; CONTAINS InterPro DOMAIN/s: Haem peroxidase (InterPro:IPR010255), Plant peroxidase (InterPro:IPR000823), Haem peroxidase, plant/fungal/bacterial (InterPro:IPR002…
AT5G19880	peroxidase, putative; FUNCTIONS IN: electron carrier activity, peroxidase activity, heme binding; INVOLVED IN: response to ethylene stimulus, response to oxidative stress, response to virus, N-terminal protein myristoylation; LOCATED IN: endomembrane system; EXPRESSED IN: 6 plant structures; EXPRESSED DURING: 4 anthesis, C globular stage; CONTAINS InterPro DOMAIN/s: Haem peroxidase (InterPro:IPR0…
AT5G19890	peroxidase, putative; FUNCTIONS IN: electron carrier activity, peroxidase activity, heme binding; INVOLVED IN: response to oxidative stress; LOCATED IN: nucleus, cytoplasm; EXPRESSED IN: 17 plant structures; EXPRESSED DURING: 10 growth stages; CONTAINS InterPro DOMAIN/s: Haem peroxidase (InterPro:IPR010255), Plant peroxidase (InterPro:IPR000823), Haem peroxidase, plant/fungal/bacterial (InterPro:…
AT5G20080	NADH-cytochrome b5 reductase, putative; FUNCTIONS IN: cytochrome-b5 reductase activity, electron carrier activity, oxidoreductase activity; INVOLVED IN: response to salt stress; LOCATED IN: mitochondrion, plant-type cell wall; EXPRESSED IN: 23 plant structures; EXPRESSED DURING: 14 growth stages; CONTAINS InterPro DOMAIN/s: Ferredoxin reductase-type FAD-binding domain (InterPro:IPR017927), Oxidor…
AT5G20140	SOUL heme-binding family protein; FUNCTIONS IN: binding; INVOLVED IN: biological_process unknown; LOCATED IN: chloroplast thylakoid membrane, chloroplast; EXPRESSED IN: 21 plant structures; EXPRESSED DURING: 13 growth stages; CONTAINS InterPro DOMAIN/s: Protein of unknown function DUF2358 (InterPro:IPR018790), SOUL haem-binding protein (InterPro:IPR006917); BEST Arabidopsis thaliana protein match…
AT5G22410	peroxidase, putative; FUNCTIONS IN: electron carrier activity, peroxidase activity, heme binding; INVOLVED IN: response to oxidative stress; LOCATED IN: endomembrane system; EXPRESSED IN: root; CONTAINS InterPro DOMAIN/s: Haem peroxidase (InterPro:IPR010255), Plant peroxidase (InterPro:IPR000823), Haem peroxidase, plant/fungal/bacterial (InterPro:IPR002016); BEST Arabidopsis thaliana protein matc…
AT5G23190	cytochrome P450 CYP86B1, nuclear gene for chloroplast product
AT5G24070	peroxidase family protein; FUNCTIONS IN: electron carrier activity, peroxidase activity, heme binding; INVOLVED IN: response to oxidative stress; LOCATED IN: endomembrane system; EXPRESSED IN: root; CONTAINS InterPro DOMAIN/s: Haem peroxidase (InterPro:IPR010255), Plant peroxidase (InterPro:IPR000823), Haem peroxidase, plant/fungal/bacterial (InterPro:IPR002016); BEST Arabidopsis thaliana protein…
AT5G24950	putative cytochrome P450
AT5G24960	putative cytochrome P450
AT5G25120	putative cytochrome P450
AT5G25130	putative cytochrome P450
AT5G25140	putative cytochrome P450
AT5G25180	putative cytochrome P450
AT5G25450	ubiquinol-cytochrome C reductase complex 14 kDa protein, putative; FUNCTIONS IN: ubiquinol-cytochrome-c reductase activity; INVOLVED IN: mitochondrial electron transport, ubiquinol to cytochrome c; LOCATED IN: mitochondrion, mitochondrial respiratory chain complex III, membrane; EXPRESSED IN: 21 plant structures; EXPRESSED DURING: 13 growth stages; CONTAINS InterPro DOMAIN/s: Cytochrome bd ubiqui…
AT5G25900	Encodes a member of the CYP701A cytochrome p450 family that is involved in later steps of the gibberellin biosynthetic pathway.
AT5G26030	encodes ferrochelatase I located in plastids. Involved in heme biosynthesis in non-photosynthetic tissues and induced by oxidative stress in photosynthetic tissues to supply heme for defensive hemoproteins
AT5G33441	pseudogene, similar to cytochrome P450-like protein, blastp match of 46% identity and 6.5e-67 P-value to GP|20804570|dbj|BAB92262.1||AP003232 cytochrome P450-like protein {Oryza sativa (japonica cultivar-group)}
AT5G35270	transposable element gene; similar to cytochrome P-450 aromatase-related [Arabidopsis thaliana] (TAIR:AT4G07435.1); contains InterPro domain Nucleic acid-binding, OB-fold, subgroup; (InterPro:IPR012340)
AT5G35715	encodes a protein with cytochrome P450 domain
AT5G35735	auxin-responsive family protein; LOCATED IN: plasma membrane, membrane; EXPRESSED IN: 21 plant structures; EXPRESSED DURING: 12 growth stages; CONTAINS InterPro DOMAIN/s: Uncharacterised conserved protein UCP037471 (InterPro:IPR017214), Protein of unknown function DUF568, DOMON-like (InterPro:IPR007613), DOMON related (InterPro:IPR005018), Cytochrome b561/ferric reductase transmembrane (InterPro:…
AT5G35917	a pseudogene with cytochrome P450 domain
AT5G35920	a cytochrome P450 pseudogene
AT5G36120	COFACTOR ASSEMBLY, COMPLEX C (B6F), (CCB3); FUNCTIONS IN: molecular_function unknown; INVOLVED IN: cytochrome b6f complex assembly; LOCATED IN: chloroplast thylakoid membrane, chloroplast; CONTAINS InterPro DOMAIN/s: Protein of unknown function YGGT (InterPro:IPR003425); Has 552 Blast hits to 552 proteins in 118 species: Archae - 0; Bacteria - 273; Metazoa - 0; Fungi - 0; Plants - 41; Viruses - 0…
AT5G36130	cytochrome P450 family; FUNCTIONS IN: electron carrier activity, monooxygenase activity, iron ion binding, oxygen binding, heme binding; INVOLVED IN: biological_process unknown; LOCATED IN: cellular_component unknown; CONTAINS InterPro DOMAIN/s: Cytochrome P450 (InterPro:IPR001128), Cytochrome P450, E-class, group I (InterPro:IPR002401), Cytochrome P450, conserved site (InterPro:IPR017972); BEST …
AT5G38630	Encodes for cytochrome b561.
AT5G39580	peroxidase, putative; FUNCTIONS IN: electron carrier activity, peroxidase activity, heme binding; INVOLVED IN: defense response to fungus, N-terminal protein myristoylation; LOCATED IN: endomembrane system; EXPRESSED IN: 17 plant structures; EXPRESSED DURING: 12 growth stages; CONTAINS InterPro DOMAIN/s: Haem peroxidase (InterPro:IPR010255), Plant peroxidase (InterPro:IPR000823), Haem peroxidase,…
AT5G40150	peroxidase, putative; FUNCTIONS IN: electron carrier activity, peroxidase activity, heme binding; INVOLVED IN: response to oxidative stress; LOCATED IN: endomembrane system; EXPRESSED IN: 21 plant structures; EXPRESSED DURING: 13 growth stages; CONTAINS InterPro DOMAIN/s: Haem peroxidase (InterPro:IPR010255), Plant peroxidase (InterPro:IPR000823), Haem peroxidase, plant/fungal/bacterial (InterPro…
AT5G40382	cytochrome-c oxidase; FUNCTIONS IN: cytochrome-c oxidase activity; INVOLVED IN: biological_process unknown; LOCATED IN: mitochondrial respiratory chain, endomembrane system; CONTAINS InterPro DOMAIN/s: Cytochrome c oxidase subunit Vc (InterPro:IPR008432); BEST Arabidopsis thaliana protein match is: cytochrome c oxidase subunit Vc, putative / COX5C, putative (TAIR:AT5G61310.4); Has 59 Blast hits t…
AT5G40810	cytochrome c1, putative; FUNCTIONS IN: electron carrier activity, iron ion binding, heme binding, electron transporter, transferring electrons within CoQH2-cytochrome c reductase complex activity; LOCATED IN: mitochondrial respiratory chain, mitochondrion, vacuole, mitochondrial respiratory chain complex III, membrane; EXPRESSED IN: 23 plant structures; EXPRESSED DURING: 14 growth stages; CONTAIN…
AT5G42180	peroxidase 64 (PER64) (P64) (PRXR4); FUNCTIONS IN: electron carrier activity, peroxidase activity, heme binding; INVOLVED IN: response to oxidative stress; LOCATED IN: plant-type cell wall; EXPRESSED IN: 10 plant structures; EXPRESSED DURING: 4 anthesis, C globular stage, petal differentiation and expansion stage; CONTAINS InterPro DOMAIN/s: Haem peroxidase (InterPro:IPR010255), Plant peroxidase …
AT5G42580	a member of the cytochrome P450 family
AT5G42590	putative cytochrome P450
AT5G42650	Encodes a member of the cytochrome p450 CYP74 gene family that functions as an allene oxide synthase. This enzyme catalyzes dehydration of the hydroperoxide to an unstable allene oxide in the JA biosynthetic pathway. It shows a dual catalytic activity, the major one being a 13-AOS but also expressing a 9-AOS activity.
AT5G45040	cytochrome c6 (ATC6); FUNCTIONS IN: electron carrier activity, iron ion binding, heme binding; EXPRESSED IN: 21 plant structures; EXPRESSED DURING: 13 growth stages; CONTAINS InterPro DOMAIN/s: Cytochrome c, class I (InterPro:IPR003088), Cytochrome c, monohaem (InterPro:IPR009056); Has 411 Blast hits to 411 proteins in 105 species: Archae - 0; Bacteria - 225; Metazoa - 0; Fungi - 0; Plants - 38; …
AT5G47530	auxin-responsive protein, putative; INVOLVED IN: multicellular organismal development; LOCATED IN: membrane; EXPRESSED IN: 12 plant structures; EXPRESSED DURING: 4 anthesis, LP.04 four leaves visible, C globular stage, petal differentiation and expansion stage, LP.08 eight leaves visible; CONTAINS InterPro DOMAIN/s: Uncharacterised conserved protein UCP037471 (InterPro:IPR017214), Protein of unkn…
AT5G47990	encodes a member of the CYP705A family of cytochrome P450 enzymes. It appears to catalyze the addition of a double bond to thalian-diol at carbon 15. Reduced levels of THAD expression lead to a build up of thalian-diol in root extracts. thad1-1 mutants also have longer roots than wild type seedlings.
AT5G48000	Encodes a member of the CYP708A family of cytochrome P450 enzymes. THAH appears to add a hydroxyl group to the triterpene thalianol. thah1 mutants have an elevated accumulation of thalianol. thah1-1 mutants have longer roots than wild type plants. Thalian-diol and desaturated thalian-diol are lost from the root extracts of thah1-1 mutants. Overexpression of the sequence from At5g48000.1 rescues t…
AT5G48750	auxin-responsive protein, putative; INVOLVED IN: multicellular organismal development, extracellular matrix organization; LOCATED IN: membrane; CONTAINS InterPro DOMAIN/s: Protein of unknown function DUF568, DOMON-like (InterPro:IPR007613), DOMON related (InterPro:IPR005018), Cytochrome b561/ferric reductase transmembrane (InterPro:IPR006593); BEST Arabidopsis thaliana protein match is: auxin-res…
AT5G48810	Encodes a cytochrome b5 isoform that localizes to the ER. The C-terminal portion of the protein appears to be capable of inserting into a plant microsomal membrane in vitro and the protein appears to be subject to glycosylation.
AT5G51220	ubiquinol-cytochrome C chaperone family protein; FUNCTIONS IN: molecular_function unknown; INVOLVED IN: biological_process unknown; LOCATED IN: mitochondrion; CONTAINS InterPro DOMAIN/s: Ubiquinol-cytochrome C chaperone (InterPro:IPR007129); Has 361 Blast hits to 361 proteins in 132 species: Archae - 0; Bacteria - 99; Metazoa - 154; Fungi - 36; Plants - 23; Viruses - 0; Other Eukaryotes - 49 (sou…
AT5G51900	cytochrome P450 family; FUNCTIONS IN: electron carrier activity, monooxygenase activity, iron ion binding, oxygen binding, heme binding; EXPRESSED IN: leaf; EXPRESSED DURING: LP.02 two leaves visible; CONTAINS InterPro DOMAIN/s: Cytochrome P450 (InterPro:IPR001128), Cytochrome P450, E-class, group I (InterPro:IPR002401); BEST Arabidopsis thaliana protein match is: CYP96A11; electron carrier/ heme…
AT5G52110	HIGH CHLOROPHYLL FLUORESCENCE 208 (HCF208); FUNCTIONS IN: molecular_function unknown; INVOLVED IN: cytochrome b6f complex assembly; LOCATED IN: chloroplast; EXPRESSED IN: 20 plant structures; EXPRESSED DURING: 13 growth stages; Has 90 Blast hits to 90 proteins in 39 species: Archae - 0; Bacteria - 57; Metazoa - 0; Fungi - 0; Plants - 28; Viruses - 0; Other Eukaryotes - 5 (source: NCBI BLink).
AT5G52272	pseudogene of ACYB-2/ACYB-1 (cytochrome b reductase)
AT5G53560	Encodes a cytochrome b5 isoform that can be reduced by AtCBR, a cytochrome b5 reductase.
AT5G54290	cytochrome c biogenesis protein family; INVOLVED IN: cytochrome complex assembly; LOCATED IN: membrane; EXPRESSED IN: 22 plant structures; EXPRESSED DURING: 13 growth stages; CONTAINS InterPro DOMAIN/s: Cytochrome c assembly protein, transmembrane region (InterPro:IPR003834); Has 4702 Blast hits to 4702 proteins in 1058 species: Archae - 87; Bacteria - 2936; Metazoa - 0; Fungi - 0; Plants - 28; V…
AT5G54830	DOMON domain-containing protein / dopamine beta-monooxygenase N-terminal domain-containing protein; FUNCTIONS IN: dopamine beta-monooxygenase activity, monooxygenase activity; INVOLVED IN: histidine catabolic process, metabolic process; LOCATED IN: endomembrane system; EXPRESSED IN: 22 plant structures; EXPRESSED DURING: 11 growth stages; CONTAINS InterPro DOMAIN/s: DOMON related (InterPro:IPR005…
AT5G57260	putative cytochrome P450
AT5G57815	cytochrome c oxidase subunit 6b, putative; FUNCTIONS IN: cytochrome-c oxidase activity; LOCATED IN: mitochondrion; EXPRESSED IN: 24 plant structures; EXPRESSED DURING: 15 growth stages; CONTAINS InterPro DOMAIN/s: Cytochrome c oxidase, subunit VIb (InterPro:IPR003213); BEST Arabidopsis thaliana protein match is: cytochrome c oxidase subunit 6b, putative (TAIR:AT4G28060.1); Has 426 Blast hits to 4…
AT5G58390	peroxidase, putative; FUNCTIONS IN: electron carrier activity, peroxidase activity, heme binding; INVOLVED IN: response to oxidative stress; LOCATED IN: endomembrane system; EXPRESSED IN: 10 plant structures; EXPRESSED DURING: 6 growth stages; CONTAINS InterPro DOMAIN/s: Haem peroxidase (InterPro:IPR010255), Plant peroxidase (InterPro:IPR000823), Haem peroxidase, plant/fungal/bacterial (InterPro:…
AT5G58400	peroxidase, putative; FUNCTIONS IN: electron carrier activity, peroxidase activity, heme binding; INVOLVED IN: response to oxidative stress; LOCATED IN: endomembrane system; EXPRESSED IN: 6 plant structures; EXPRESSED DURING: 4 anthesis, C globular stage, petal differentiation and expansion stage; CONTAINS InterPro DOMAIN/s: Haem peroxidase (InterPro:IPR010255), Plant peroxidase (InterPro:IPR0008…
AT5G58860	Encodes a member of the CYP86A subfamily of cytochrome p450 genes. Expressed significantly only in root tissue.
AT5G60010	FAD binding / calcium ion binding / electron carrier/ iron ion binding / oxidoreductase/ oxidoreductase, acting on NADH or NADPH, with oxygen as acceptor / peroxidase/ superoxide-generating NADPH oxidase; FUNCTIONS IN: in 8 functions; INVOLVED IN: oxidation reduction; LOCATED IN: integral to membrane, membrane; EXPRESSED IN: 7 plant structures; EXPRESSED DURING: L mature pollen stage, M germinate…
AT5G61310	cytochrome c oxidase subunit Vc, putative / COX5C, putative; FUNCTIONS IN: cytochrome-c oxidase activity; LOCATED IN: mitochondrial respiratory chain, endomembrane system; EXPRESSED IN: 23 plant structures; EXPRESSED DURING: 13 growth stages; CONTAINS InterPro DOMAIN/s: Cytochrome c oxidase subunit Vc (InterPro:IPR008432); BEST Arabidopsis thaliana protein match is: cytochrome c oxidase subunit V…
AT5G64100	peroxidase, putative; FUNCTIONS IN: electron carrier activity, peroxidase activity, heme binding; INVOLVED IN: response to oxidative stress; LOCATED IN: cell wall; EXPRESSED IN: hypocotyl, root, callus; EXPRESSED DURING: seedling growth; CONTAINS InterPro DOMAIN/s: Haem peroxidase (InterPro:IPR010255), Plant peroxidase (InterPro:IPR000823), Haem peroxidase, plant/fungal/bacterial (InterPro:IPR002…
AT5G64110	peroxidase, putative; FUNCTIONS IN: electron carrier activity, peroxidase activity, heme binding; INVOLVED IN: response to oxidative stress; LOCATED IN: membrane; EXPRESSED IN: shoot, shoot apex, stamen, leaf; EXPRESSED DURING: 4 anthesis; CONTAINS InterPro DOMAIN/s: Haem peroxidase (InterPro:IPR010255), Plant peroxidase (InterPro:IPR000823), Haem peroxidase, plant/fungal/bacterial (InterPro:IPR0…
AT5G66390	peroxidase 72 (PER72) (P72) (PRXR8); FUNCTIONS IN: electron carrier activity, peroxidase activity, heme binding; INVOLVED IN: response to oxidative stress; LOCATED IN: endomembrane system; EXPRESSED IN: leaf apex, hypocotyl, flower, root; EXPRESSED DURING: 4 anthesis, petal differentiation and expansion stage; CONTAINS InterPro DOMAIN/s: Haem peroxidase (InterPro:IPR010255), Plant peroxidase (Int…
AT5G67400	peroxidase 73 (PER73) (P73) (PRXR11); FUNCTIONS IN: electron carrier activity, peroxidase activity, heme binding; INVOLVED IN: response to oxidative stress; LOCATED IN: endomembrane system; EXPRESSED IN: root; CONTAINS InterPro DOMAIN/s: Haem peroxidase (InterPro:IPR010255), Plant peroxidase (InterPro:IPR000823), Haem peroxidase, plant/fungal/bacterial (InterPro:IPR002016); BEST Arabidopsis thali…
ATCG00540	Encodes cytochrome f apoprotein; involved in photosynthetic electron transport chain; encoded by the chloroplast genome and is transcriptionally repressed by a nuclear gene HCF2.
ATCG00570	PSII cytochrome b559
ATCG00580	PSII cytochrome b559. There have been many speculations about the function of Cyt b559, but the most favored at present is that it plays a protective role by acting as an electron acceptor or electron donor under conditions when electron flow through PSII is not optimized.
ATCG00600	Cytochrome b6-f complex, subunit V. Disruption of homologous gene in Chlamydomonas results in disruption of cytochrome b6-f complex.
ATCG00720	Encodes the cytochrome b(6) subunit of the cytochrome b6f complex.
ATCG00730	A chloroplast gene encoding subunit IV of the cytochrome b6/f complex
ATMG00110	Encodes a mitochondria-encoded cytochrome c biogenesis protein.
ATMG00160	cytochrome c oxidase subunit 2
ATMG00180	cytochrome c biogenesis orf452
ATMG00220	Mitochondrial apocytochrome b (cob) gene encodes a subunit of the ubiquinol-cytochrome c oxidoreductase and is part of a 5 kb transcript. The transcript also contains a pseudogene for ribosomal protein S14 called RPS15 and a tRNA(Ser) gene. Both the Cob and RPS15 genes are edited in the transcript.
ATMG00730	Encodes cytochrome c oxidase subunit 3.
ATMG00830	cytochrome c biogenesis orf382
ATMG00900	cytochrome c biogenesis orf256
ATMG00960	Encodes a protein of the mitochondrial membrane which has been shown to be present in a number of unidentified complexes including a 500-KDa complex postulated to have heme lyase activity, in which another protein (AtCCMH, AT1G15220) is also involved. cytochrome c biogenesis orf203.
ATMG01280	encodes a cytochrome c oxidase subunit II
ATMG01360	cytochrome c oxidase subunit 1
AT1G01190	member of CYP78A
AT1G01280	member of CYP703A CYP703A2 is expressed specifically in anthers of land plants, catalyzing the in-chain hydroxylation at the C-7 position of medium-chain saturated fatty acids (lauric acid in-chain hydroxylase) which is involved in pollen development (sporopollenin synthesis).
AT1G01580	Encodes the low-iron-inducible ferric chelate reductase responsible for reduction of iron at the root surface. It is likely to be the major Fe(III) chelate reductase in Arabidopsis iron metabolism. Coordinately regulated with IRT1, the major transporter responsible for high-affinity iron uptake from the soil, at both transcriptional and posttranscriptional levels. Steady state mRNA levels are reg…
AT1G01590	Encodes a ferric-chelate reductase that is expressed at extremely low levels in Fe deficiency-induced seedlings.
AT1G01880	DNA repair protein, putative; FUNCTIONS IN: DNA binding, catalytic activity, nuclease activity; INVOLVED IN: DNA repair; LOCATED IN: cellular_component unknown; CONTAINS InterPro DOMAIN/s: XPG N-terminal (InterPro:IPR006085), DNA repair protein (XPGC)/yeast Rad (InterPro:IPR006084), Helix-hairpin-helix motif, class 2 (InterPro:IPR008918), XPG I (InterPro:IPR006086); BEST Arabidopsis thaliana prot…
AT1G04840	pentatricopeptide (PPR) repeat-containing protein; FUNCTIONS IN: molecular_function unknown; INVOLVED IN: biological_process unknown; LOCATED IN: cellular_component unknown; CONTAINS InterPro DOMAIN/s: Pentatricopeptide repeat (InterPro:IPR002885); BEST Arabidopsis thaliana protein match is: pentatricopeptide (PPR) repeat-containing protein (TAIR:AT1G08070.1); Has 14411 Blast hits to 5349 protein…
AT1G05260	Encodes a cold-inducible cationic peroxidase that is involved in the stress response. In response to low temperature, RCI3 transcripts accumulate in the aerial part and in roots of etiolated seedlings but only in roots of light-grown seedlings.
AT1G05330	unknown protein; FUNCTIONS IN: molecular_function unknown; INVOLVED IN: biological_process unknown; LOCATED IN: cellular_component unknown; EXPRESSED IN: stem, sepal; EXPRESSED DURING: petal differentiation and expansion stage; Has 2 Blast hits to 2 proteins in 1 species: Archae - 0; Bacteria - 0; Metazoa - 0; Fungi - 0; Plants - 2; Viruses - 0; Other Eukaryotes - 0 (source: NCBI BLink).
AT1G07890	Encodes a cytosolic ascorbate peroxidase APX1. Ascorbate peroxidases are enzymes that scavenge hydrogen peroxide in plant cells. Eight types of APX have been described for Arabidopsis: three cytosolic (APX1, APX2, APX6), two chloroplastic types (stromal sAPX, thylakoid tAPX), and three microsomal (APX3, APX4, APX5) isoforms. At least part of the induction of heat shock proteins during light stres…
AT1G08070	pentatricopeptide (PPR) repeat-containing protein; FUNCTIONS IN: molecular_function unknown; INVOLVED IN: biological_process unknown; LOCATED IN: cellular_component unknown; EXPRESSED IN: 7 plant structures; EXPRESSED DURING: 4 anthesis, petal differentiation and expansion stage, D bilateral stage, E expanded cotyledon stage; CONTAINS InterPro DOMAIN/s: Pentatricopeptide repeat (InterPro:IPR00288…
AT1G11600	member of CYP77B
AT1G11680	putative obtusifoliol 14-alpha demethylase involved in sterol biosynthesis.
AT1G11915	unknown protein; FUNCTIONS IN: molecular_function unknown; INVOLVED IN: biological_process unknown; LOCATED IN: endomembrane system; EXPRESSED IN: root; BEST Arabidopsis thaliana protein match is: unknown protein (TAIR:AT3G17350.1); Has 109 Blast hits to 109 proteins in 8 species: Archae - 0; Bacteria - 0; Metazoa - 0; Fungi - 0; Plants - 109; Viruses - 0; Other Eukaryotes - 0 (source: NCBI BLink…
AT1G12190	F-box family protein; FUNCTIONS IN: molecular_function unknown; INVOLVED IN: biological_process unknown; LOCATED IN: cellular_component unknown; CONTAINS InterPro DOMAIN/s: Cyclin-like F-box (InterPro:IPR001810), F-box associated (InterPro:IPR006527), F-box associated type 1 (InterPro:IPR017451); BEST Arabidopsis thaliana protein match is: F-box family protein (TAIR:AT1G12170.1); Has 703 Blast hi…
AT1G12480	Encodes a membrane protein with 10 predicted transmembrane helices. SLAC1 is a multispanning membrane protein expressed predominantly in guard cells that plays a role in regulating cellular ion homeostasis and S-type anion currents. SLAC1 is important for normal stomatal closure in response to a variety of signals including elevated CO2, ozone, ABA, darkness, and humidity. SLAC1:GFP localizes to …
AT1G13110	member of CYP71B
AT1G13150	member of CYP86C
AT1G13710	member of CYP78A
AT1G14650	SWAP (Suppressor-of-White-APricot)/surp domain-containing protein / ubiquitin family protein; FUNCTIONS IN: RNA binding; INVOLVED IN: protein modification process, RNA processing; EXPRESSED IN: 24 plant structures; EXPRESSED DURING: 14 growth stages; CONTAINS InterPro DOMAIN/s: SWAP/Surp (InterPro:IPR000061), Ubiquitin (InterPro:IPR000626); BEST Arabidopsis thaliana protein match is: SWAP (Suppre…
AT1G15140	oxidoreductase NAD-binding domain-containing protein; FUNCTIONS IN: electron carrier activity, oxidoreductase activity; LOCATED IN: thylakoid, chloroplast, chloroplast stroma, chloroplast envelope; EXPRESSED IN: 23 plant structures; EXPRESSED DURING: 15 growth stages; CONTAINS InterPro DOMAIN/s: Oxidoreductase FAD/NAD(P)-binding (InterPro:IPR001433), Ferredoxin reductase-type FAD-binding domain (…
AT1G15640	unknown protein; FUNCTIONS IN: molecular_function unknown; INVOLVED IN: biological_process unknown; LOCATED IN: cellular_component unknown; EXPRESSED IN: root; BEST Arabidopsis thaliana protein match is: unknown protein (TAIR:AT1G15620.1); Has 88 Blast hits to 87 proteins in 7 species: Archae - 0; Bacteria - 0; Metazoa - 0; Fungi - 0; Plants - 88; Viruses - 0; Other Eukaryotes - 0 (source: NCBI B…
AT1G16410	member of CYP79F
AT1G18670	Encodes a cyclin-dependent kinase-like protein with a ser/thr protein kinase domain and an N-terminal myristoylation sequence. Mutants in this gene are unable to express female sterility in response to beta-aminobutyric acid, as wild type plants do.
AT1G18910	protein binding / zinc ion binding; FUNCTIONS IN: protein binding, zinc ion binding; EXPRESSED IN: 15 plant structures; EXPRESSED DURING: 7 growth stages; CONTAINS InterPro DOMAIN/s: Zinc finger, CTCHY-type (InterPro:IPR017921), Zinc finger, CHY-type (InterPro:IPR008913), Zinc finger, RING-type (InterPro:IPR001841), Zinc finger, RING/FYVE/PHD-type (InterPro:IPR013083), Haemerythrin/HHE cation-bin…
AT1G19720	pentatricopeptide (PPR) repeat-containing protein; INVOLVED IN: biological_process unknown; LOCATED IN: nucleus, chloroplast, cytoplasm; CONTAINS InterPro DOMAIN/s: Pentatricopeptide repeat (InterPro:IPR002885); BEST Arabidopsis thaliana protein match is: pentatricopeptide (PPR) repeat-containing protein (TAIR:AT3G57430.1); Has 22413 Blast hits to 5958 proteins in 201 species: Archae - 3; Bacteri…
AT1G20020	Encodes a leaf-type ferredoxin:NADP(H) oxidoreductase. It is present in both chloroplast stroma and thylakoid membranes but is more abundant in the stroma
AT1G20620	Catalase, catalyzes the breakdown of hydrogen peroxide (H2O2) into water and oxygen.
AT1G21395	unknown protein; FUNCTIONS IN: molecular_function unknown; INVOLVED IN: biological_process unknown; LOCATED IN: membrane; BEST Arabidopsis thaliana protein match is: unknown protein (TAIR:AT2G26865.1); Has 4 Blast hits to 4 proteins in 1 species: Archae - 0; Bacteria - 0; Metazoa - 0; Fungi - 0; Plants - 4; Viruses - 0; Other Eukaryotes - 0 (source: NCBI BLink).
AT1G21760	This gene is predicted to encode an F-box protein that is evolutionarily conserved between Arabidopsis and other eukaryotes including S.cerevisiae and humans. It may play a role in regulating translation under conditions of temperature stress. FBP7 transcript levels are increased at high and low temperatures.
AT1G23020	Encodes a ferric chelate reductase whose transcription is regulated by FIT1. Expressed in the root, shoot, flower and cotyledon.
AT1G24540	member of CYP86C
AT1G25360	pentatricopeptide (PPR) repeat-containing protein; FUNCTIONS IN: molecular_function unknown; INVOLVED IN: biological_process unknown; LOCATED IN: cellular_component unknown; EXPRESSED IN: 16 plant structures; EXPRESSED DURING: 9 growth stages; CONTAINS InterPro DOMAIN/s: Pentatricopeptide repeat (InterPro:IPR002885); BEST Arabidopsis thaliana protein match is: pentatricopeptide (PPR) repeat-conta…
AT1G27600	glycosyl transferase family 43 protein; FUNCTIONS IN: transferase activity, transferring glycosyl groups; INVOLVED IN: protein amino acid glycosylation; LOCATED IN: membrane; EXPRESSED IN: 22 plant structures; EXPRESSED DURING: 13 growth stages; CONTAINS InterPro DOMAIN/s: Glycosyl transferase, family 43 (InterPro:IPR005027); BEST Arabidopsis thaliana protein match is: IRX9 (IRREGULAR XYLEM 9); t…
AT1G28430	member of CYP705A
AT1G29620	unknown protein; FUNCTIONS IN: molecular_function unknown; INVOLVED IN: biological_process unknown; LOCATED IN: cellular_component unknown; BEST Arabidopsis thaliana protein match is: unknown protein (TAIR:AT1G32720.1); Has 11 Blast hits to 11 proteins in 2 species: Archae - 0; Bacteria - 0; Metazoa - 0; Fungi - 0; Plants - 11; Viruses - 0; Other Eukaryotes - 0 (source: NCBI BLink).
AT1G30100	Encodes 9-cis-epoxycarotenoid dioxygenase, a key enzyme in the biosynthesis of abscisic acid. The expression of this gene increases during the first 6h of imbibition.
AT1G30450	member of Cation-chloride co-transporter family
AT1G30510	Encodes a root-type ferredoxin:NADP(H) oxidoreductase.
AT1G30814	FUNCTIONS IN: molecular_function unknown; INVOLVED IN: biological_process unknown; LOCATED IN: cellular_component unknown; CONTAINS InterPro DOMAIN/s: Zinc finger, LSD1-type (InterPro:IPR005735); Has 78 Blast hits to 78 proteins in 19 species: Archae - 0; Bacteria - 2; Metazoa - 13; Fungi - 2; Plants - 53; Viruses - 0; Other Eukaryotes - 8 (source: NCBI BLink).
AT1G31620	unknown protein; FUNCTIONS IN: molecular_function unknown; INVOLVED IN: biological_process unknown; LOCATED IN: cellular_component unknown; Has 1 Blast hits to 1 proteins in 1 species: Archae - 0; Bacteria - 0; Metazoa - 0; Fungi - 0; Plants - 1; Viruses - 0; Other Eukaryotes - 0 (source: NCBI BLink).
AT1G31800	Encodes a protein with &#946;-ring carotenoid hydroxylase activity.
AT1G32540	Encodes a protein with 3 plant-specific zinc finger domains that acts as a positive regulator of cell death.
AT1G32600	F-box family protein-related; FUNCTIONS IN: molecular_function unknown; INVOLVED IN: biological_process unknown; LOCATED IN: cellular_component unknown; CONTAINS InterPro DOMAIN/s: F-box associated type 1 (InterPro:IPR017451); BEST Arabidopsis thaliana protein match is: F-box family protein-related (TAIR:AT1G54640.1); Has 400 Blast hits to 398 proteins in 28 species: Archae - 0; Bacteria - 0; Met…
AT1G32720	unknown protein; FUNCTIONS IN: molecular_function unknown; INVOLVED IN: biological_process unknown; LOCATED IN: cellular_component unknown; BEST Arabidopsis thaliana protein match is: unknown protein (TAIR:AT1G29620.1); Has 18 Blast hits to 18 proteins in 5 species: Archae - 0; Bacteria - 0; Metazoa - 0; Fungi - 0; Plants - 18; Viruses - 0; Other Eukaryotes - 0 (source: NCBI BLink).
AT1G33720	member of CYP76C
AT1G33730	member of CYP76C
AT1G34540	member of CYP94D
AT1G36095	FUNCTIONS IN: molecular_function unknown; INVOLVED IN: biological_process unknown; LOCATED IN: cellular_component unknown; CONTAINS InterPro DOMAIN/s: Protein of unknown function DUF659 (InterPro:IPR007021), Protein of unknown function DUF1544 (InterPro:IPR011523); BEST Arabidopsis thaliana protein match is: hAT dimerisation domain-containing protein (TAIR:AT3G22220.2); Has 342 Blast hits to 317 …
AT1G36380	unknown protein; LOCATED IN: endomembrane system; EXPRESSED IN: 23 plant structures; EXPRESSED DURING: 15 growth stages; Has 5 Blast hits to 5 proteins in 3 species: Archae - 0; Bacteria - 0; Metazoa - 0; Fungi - 0; Plants - 5; Viruses - 0; Other Eukaryotes - 0 (source: NCBI BLink).
AT1G37130	Identified as a mutant resistant to chlorate. Encodes nitrate reductase structural gene. Involved in nitrate assimilation. Has nitrate reductase activity. Up-regulated by the fungus P. indica. Binds transcription factor At2g35940.
AT1G43730	FUNCTIONS IN: molecular_function unknown; INVOLVED IN: biological_process unknown; LOCATED IN: cellular_component unknown; CONTAINS InterPro DOMAIN/s: RNA-directed DNA polymerase (reverse transcriptase), related (InterPro:IPR015706); BEST Arabidopsis thaliana protein match is: unknown protein (TAIR:AT4G04650.1); Has 562 Blast hits to 549 proteins in 16 species: Archae - 0; Bacteria - 0; Metazoa -…
AT1G47620	member of CYP96A
AT1G50520	member of CYP705A
AT1G50560	member of CYP705A
AT1G52750	hydrolase, alpha/beta fold family protein; FUNCTIONS IN: hydrolase activity; INVOLVED IN: biological_process unknown; LOCATED IN: cellular_component unknown; CONTAINS InterPro DOMAIN/s: Epoxide hydrolase-like (InterPro:IPR000639), Alpha/beta hydrolase fold-1 (InterPro:IPR000073); BEST Arabidopsis thaliana protein match is: hydrolase, alpha/beta fold family protein (TAIR:AT1G15490.1); Has 3799 Bla…
AT1G53030	encodes a copper chaperone, can functional complements the yeast COX17 null mutant. May play a role in the delivery of copper to mitochondria. Expressed in roots and thus may also play a role in copper transport in the roots.
AT1G53600	pentatricopeptide (PPR) repeat-containing protein; FUNCTIONS IN: molecular_function unknown; INVOLVED IN: biological_process unknown; LOCATED IN: cellular_component unknown; CONTAINS InterPro DOMAIN/s: Pentatricopeptide repeat (InterPro:IPR002885); BEST Arabidopsis thaliana protein match is: pentatricopeptide (PPR) repeat-containing protein (TAIR:AT4G02750.1); Has 43782 Blast hits to 13148 protei…
AT1G55940	member of CYP708A
AT1G56690	pentatricopeptide (PPR) repeat-containing protein; INVOLVED IN: biological_process unknown; CONTAINS InterPro DOMAIN/s: Pentatricopeptide repeat (InterPro:IPR002885); BEST Arabidopsis thaliana protein match is: pentatricopeptide (PPR) repeat-containing protein (TAIR:AT1G09410.1); Has 17945 Blast hits to 5242 proteins in 159 species: Archae - 0; Bacteria - 4; Metazoa - 31; Fungi - 79; Plants - 175…
AT1G57670	Toll-Interleukin-Resistance (TIR) domain-containing protein; FUNCTIONS IN: transmembrane receptor activity; INVOLVED IN: signal transduction, defense response, innate immune response; LOCATED IN: intrinsic to membrane; CONTAINS InterPro DOMAIN/s: Toll-Interleukin receptor (InterPro:IPR000157); BEST Arabidopsis thaliana protein match is: Toll-Interleukin-Resistance (TIR) domain-containing protein …
AT1G57750	Encodes a CYP96A15, midchain alkane hydroxylase, involved in cuticular wax biosynthesis.
AT1G63270	Encodes a member of a heterogenous group of non-intrinsic ATP-binding cassette (ABC) proteins. Members of this group bear no close resemblance to each other nor to representatives of specific ABC protein subfamilies from other organisms. This grouping is arbitrary and will likely change upon acquisition of further data.
AT1G64060	Interacts with AtrbohD gene to fine tune the spatial control of ROI production and hypersensitive response to cell in and around infection site.
AT1G64930	member of CYP89A
AT1G64940	member of CYP89A
AT1G64950	member of CYP89A
AT1G65340	member of CYP96A
AT1G67110	member of CYP709A
AT1G70210	Encodes a D-type cyclin that physically interacts with CDC2A. Its expression is upregulated early during germination.
AT1G71420	pentatricopeptide (PPR) repeat-containing protein; FUNCTIONS IN: molecular_function unknown; INVOLVED IN: biological_process unknown; LOCATED IN: cellular_component unknown; EXPRESSED IN: 6 plant structures; EXPRESSED DURING: petal differentiation and expansion stage, D bilateral stage, E expanded cotyledon stage; CONTAINS InterPro DOMAIN/s: Pentatricopeptide repeat (InterPro:IPR002885); BEST Ara…
AT1G74110	member of CYP78A
AT1G74540	member of CYP98A
AT1G74550	member of CYP98A
AT1G74770	Haemerythrin/HHE cation-binding motif-containing protein / transcript levels up under Fe deficiency / zinc ion binding; CTCHY-type, CHY-type, RING-type, RING/FYVE/PHD-type Zinc finger
AT1G75130	member of CYP721A
AT1G77380	Amino acid permease which transports basic amino acids.
AT1G77490	Encodes a chloroplastic thylakoid ascorbate peroxidase tAPX. Ascorbate peroxidases are enzymes that scavenge hydrogen peroxide in plant cells. Eight types of APX have been described for Arabidopsis: three cytosolic (APX1, APX2, APX6), two chloroplastic types (stromal sAPX, thylakoid tAPX), and three microsomal (APX3, APX4, APX5) isoforms.
AT1G78490	member of CYP708A
AT1G79350	embryo defective 1135 (EMB1135); FUNCTIONS IN: protein binding, DNA binding, zinc ion binding; INVOLVED IN: embryonic development ending in seed dormancy, regulation of transcription, DNA-dependent; LOCATED IN: chloroplast; EXPRESSED IN: 25 plant structures; EXPRESSED DURING: 15 growth stages; CONTAINS InterPro DOMAIN/s: Zinc finger, RING/FYVE/PHD-type (InterPro:IPR013083), Zinc finger, PHD-type …
AT1G79370	member of CYP79C
AT2G01960	Member of TETRASPANIN family
AT2G02580	member of CYP71B
AT2G04039	unknown protein; FUNCTIONS IN: molecular_function unknown; LOCATED IN: chloroplast; EXPRESSED IN: 21 plant structures; EXPRESSED DURING: 13 growth stages; Has 20 Blast hits to 20 proteins in 7 species: Archae - 0; Bacteria - 0; Metazoa - 0; Fungi - 0; Plants - 20; Viruses - 0; Other Eukaryotes - 0 (source: NCBI BLink).
AT2G05180	member of CYP705A
AT2G07741	ATPase subunit 6, putative; FUNCTIONS IN: hydrogen ion transmembrane transporter activity, hydrogen ion transporting ATP synthase activity, rotational mechanism; INVOLVED IN: proton transport, ATP synthesis coupled proton transport; LOCATED IN: proton-transporting ATP synthase complex, coupling factor F(o), membrane; CONTAINS InterPro DOMAIN/s: ATPase, F0 complex, subunit A (InterPro:IPR000568); …
AT2G13370	chromatin remodeling 5 (CHR5); FUNCTIONS IN: chromatin binding, helicase activity, DNA binding, nucleic acid binding, ATP binding; INVOLVED IN: chromatin assembly or disassembly; LOCATED IN: chromatin, nucleus; EXPRESSED IN: 26 plant structures; EXPRESSED DURING: 15 growth stages; CONTAINS InterPro DOMAIN/s: Homeodomain-like (InterPro:IPR009057), DEAD-like helicase, N-terminal (InterPro:IPR014001…
AT2G15240	UNC-50 family protein; FUNCTIONS IN: molecular_function unknown; INVOLVED IN: biological_process unknown; EXPRESSED IN: 23 plant structures; EXPRESSED DURING: 15 growth stages; CONTAINS InterPro DOMAIN/s: UNC-50 (InterPro:IPR007881); Has 239 Blast hits to 239 proteins in 110 species: Archae - 0; Bacteria - 0; Metazoa - 129; Fungi - 63; Plants - 24; Viruses - 0; Other Eukaryotes - 23 (source: NCBI…
AT2G15620	involved in the second step of nitrate assimilation
AT2G16060	Encodes a class 1 nonsymbiotic hemoglobin induced by low oxygen levels with very high oxygen affinity. It is not likely to be a hemoglobin transporter because of its extremely high affinity for oxygen.
AT2G21910	member of CYP96A
AT2G23180	member of CYP96A
AT2G23190	member of CYP81D
AT2G23220	member of CYP81D
AT2G25160	member of CYP82F
AT2G27000	member of CYP705A
AT2G27010	member of CYP705A
AT2G27690	Encodes a CYP94C1. Has highest omega-hydroxylase activity with 9,10-epoxystearic acid, while also metabolized lauric acid (C12:0) and C18 unsaturated fatty acids. Gene expression is induced in response to wounding and jasmonic acid treatment.
AT2G28440	proline-rich family protein; LOCATED IN: endomembrane system; EXPRESSED IN: male gametophyte, flower, pollen tube; EXPRESSED DURING: L mature pollen stage, M germinated pollen stage, 4 anthesis; BEST Arabidopsis thaliana protein match is: hydroxyproline-rich glycoprotein family protein (TAIR:AT3G45230.1); Has 152727 Blast hits to 58590 proteins in 1927 species: Archae - 265; Bacteria - 39950; Met…
AT2G28850	member of CYP710A
AT2G28860	member of CYP710A
AT2G29090	Encodes a protein with ABA 8'-hydroxylase activity, involved in ABA catabolism. Member of the CYP707A gene family. This gene predominantly accumulates in dry seeds and is up-regulated immediately following imbibition. CYP707A2 appears to play a major role in the rapid decrease in ABA levels during early seed imbibition.
AT2G32440	ent-kaurenoic acid hydroxylase (KAO2)
AT2G32770	PURPLE ACID PHOSPHATASE 13 (PAP13); FUNCTIONS IN: acid phosphatase activity; INVOLVED IN: biological_process unknown; EXPRESSED IN: 6 plant structures; EXPRESSED DURING: 4 anthesis, C globular stage; CONTAINS InterPro DOMAIN/s: Purple acid phosphatase, N-terminal (InterPro:IPR015914), Metallophosphoesterase (InterPro:IPR004843), Purple acid phosphatase-like, N-terminal (InterPro:IPR008963); BEST …
AT2G34120	unknown protein; FUNCTIONS IN: molecular_function unknown; INVOLVED IN: biological_process unknown; LOCATED IN: cellular_component unknown; Has 6 Blast hits to 6 proteins in 1 species: Archae - 0; Bacteria - 0; Metazoa - 0; Fungi - 0; Plants - 6; Viruses - 0; Other Eukaryotes - 0 (source: NCBI BLink).
AT2G34490	Encodes a protein with C22-sterol desaturase activity. The enzyme was shown to catalyze the conversion of both 24-<i>epi</i>-campesterol and &beta;-sitosterol to brassicasterol and stigmasterol, respectively, in the presence of NADPH.
AT2G34500	Encodes a protein with C22-sterol desaturase activity. The enzyme was shown to catalyze in the presence of NADPH the conversion of &beta;-sitosterol to stigmasterol, but not that of 24-<i>epi</i>-campesterol to brassicasterol (unlike CYP710A2).
AT2G40760	rhodanese-like domain-containing protein; FUNCTIONS IN: molecular_function unknown; INVOLVED IN: aging; EXPRESSED IN: 22 plant structures; EXPRESSED DURING: 13 growth stages; CONTAINS InterPro DOMAIN/s: Rhodanese-like (InterPro:IPR001763); BEST Arabidopsis thaliana protein match is: unknown protein (TAIR:AT1G09280.1); Has 4397 Blast hits to 4396 proteins in 858 species: Archae - 2; Bacteria - 172…
AT2G40890	encodes coumarate 3-hydroxylase (C3H), a P450-dependent monooxygenase. Involved in lignin biosynthesis and flavonoid biosynthesis. Also affects the biosynthesis of coumarins such as scopoletin and scopolin as a branching-out-pathway from the phenylpropanoid acid level.
AT2G41000	heat shock protein binding; FUNCTIONS IN: heat shock protein binding; INVOLVED IN: protein folding; EXPRESSED IN: 15 plant structures; EXPRESSED DURING: 7 growth stages; CONTAINS InterPro DOMAIN/s: Molecular chaperone, heat shock protein, Hsp40, DnaJ (InterPro:IPR015609), Heat shock protein DnaJ, N-terminal (InterPro:IPR001623), Heat shock protein DnaJ, conserved site (InterPro:IPR018253); BEST A…
AT2G42250	member of CYP712A
AT2G42850	member of CYP718
AT2G43220	DC1 domain-containing protein; FUNCTIONS IN: protein binding, zinc ion binding; INVOLVED IN: intracellular signaling cascade; EXPRESSED IN: sperm cell; CONTAINS InterPro DOMAIN/s: Protein kinase C, phorbol ester/diacylglycerol binding (InterPro:IPR002219), Zinc finger, RING-type (InterPro:IPR001841), DC1 (InterPro:IPR004146), Zinc finger, PHD-type (InterPro:IPR001965), C1-like (InterPro:IPR011424…
AT2G44890	member of CYP704A
AT2G45510	member of CYP704A
AT2G45550	member of CYP76C
AT2G45570	member of CYP76C
AT2G45580	member of CYP76C
AT2G46660	member of CYP78A
AT2G46950	member of CYP709B
AT2G46960	member of CYP709B
AT2G47600	Encodes a magnesium/proton exchanger, member of putative Na+/Ca2+ antiporter gene family
AT3G01331	Encodes a ECA1 gametogenesis related family protein
AT3G01420	Encodes an alpha-dioxygenase involved in protection against oxidative stress and cell death. Induced in response to Salicylic acid and oxidative stress. Independent of NPR1 in induction by salicylic acid.
AT3G01780	Encodes TPLATE, a cytokinesis protein targeted to the cell plate. Functions in vesicle-trafficking events required for site-specific cell wall modifications during pollen germination and for anchoring of the cell plate to the mother wall at the correct cortical position.
AT3G01900	member of CYP94B
AT3G03470	member of CYP89A
AT3G03890	FMN binding; FUNCTIONS IN: FMN binding; LOCATED IN: chloroplast; EXPRESSED IN: 23 plant structures; EXPRESSED DURING: 15 growth stages; CONTAINS InterPro DOMAIN/s: FMN-binding split barrel (InterPro:IPR012349), Pyridoxamine 5&apos;-phosphate oxidase-related, FMN-binding core (InterPro:IPR011576), FMN-binding split barrel, related (InterPro:IPR009002), Haem iron utilisation protein, pyridoxamine 5…
AT3G05660	Receptor Like Protein 33 (AtRLP33); FUNCTIONS IN: protein binding, kinase activity; INVOLVED IN: signal transduction, defense response; LOCATED IN: chloroplast; EXPRESSED IN: 10 plant structures; EXPRESSED DURING: 10 growth stages; CONTAINS InterPro DOMAIN/s: Leucine-rich repeat, typical subtype (InterPro:IPR003591), Leucine-rich repeat (InterPro:IPR001611), Leucine-rich repeat, N-terminal (Inter…
AT3G09640	Encodes a cytosolic ascorbate peroxidase APX2. Ascorbate peroxidases are enzymes that scavenge hydrogen peroxide in plant cells. Eight types of APX have been described for Arabidopsis: three cytosolic (APX1, APX2, APX6), two chloroplastic types (stromal sAPX, thylakoid tAPX), and three microsomal (APX3, APX4, APX5) isoforms.
AT3G10520	class 2 non-symbiotic hemoglobin
AT3G10560	member of CYP77A
AT3G10570	member of CYP77A
AT3G13750	beta-galactosidase, glycosyl hydrolase family 35
AT3G16990	TENA/THI-4 family protein; FUNCTIONS IN: molecular_function unknown; LOCATED IN: cellular_component unknown; EXPRESSED IN: 12 plant structures; EXPRESSED DURING: 6 growth stages; CONTAINS InterPro DOMAIN/s: Haem oxygenase-like, multi-helical (InterPro:IPR016084), TENA/THI-4 protein/Coenzyme PQQ biosynthesis protein C (InterPro:IPR004305); Has 201 Blast hits to 201 proteins in 61 species: Archae -…
AT3G18290	BRUTUS, E3-ubiquitin ligase; embryo defective 2454 (EMB2454); FUNCTIONS IN: protein binding, zinc ion binding; INVOLVED IN: embryonic development ending in seed dormancy; EXPRESSED IN: 23 plant structures; EXPRESSED DURING: 14 growth stages; CONTAINS InterPro DOMAIN/s: Zinc finger, CTCHY-type (InterPro:IPR017921), Zinc finger, CHY-type (InterPro:IPR008913), Zinc finger, RING-type (InterPro:IPR001…
AT3G19270	Encodes a protein with ABA 8'-hydroxylase activity, involved in ABA catabolism. Member of the CYP707A gene family.
AT3G20080	member of CYP705A
AT3G20090	member of CYP705A
AT3G20100	member of CYP705A
AT3G20110	member of CYP705A
AT3G20120	member of CYP705A
AT3G20130	member of CYP705A
AT3G20140	member of CYP705A
AT3G20950	member of CYP705A
AT3G20960	member of CYP705A
AT3G21770	peroxidase 30 (PER30) (P30) (PRXR9); FUNCTIONS IN: transferase activity, transferring glycosyl groups, peroxidase activity; INVOLVED IN: response to oxidative stress; LOCATED IN: cell wall, nucleus, cytoplasm, plant-type cell wall; EXPRESSED IN: 15 plant structures; EXPRESSED DURING: 9 growth stages; CONTAINS InterPro DOMAIN/s: Haem peroxidase (InterPro:IPR010255), Plant peroxidase (InterPro:IPR0…
AT3G21880	zinc finger (B-box type) family protein; FUNCTIONS IN: transcription factor activity, zinc ion binding; INVOLVED IN: regulation of transcription; LOCATED IN: intracellular; CONTAINS InterPro DOMAIN/s: CCT domain (InterPro:IPR010402), Zinc finger, B-box (InterPro:IPR000315); BEST Arabidopsis thaliana protein match is: zinc finger (B-box type) family protein (TAIR:AT4G15250.1); Has 1680 Blast hits …
AT3G22550	senescence-associated protein-related; FUNCTIONS IN: molecular_function unknown; INVOLVED IN: response to salt stress; EXPRESSED IN: 19 plant structures; EXPRESSED DURING: 11 growth stages; CONTAINS InterPro DOMAIN/s: Protein of unknown function DUF581 (InterPro:IPR007650); BEST Arabidopsis thaliana protein match is: MARD1 (TAIR:AT3G63210.1); Has 303 Blast hits to 303 proteins in 14 species: Arch…
AT3G24440	Encodes Vernalization Insensitive 3-like 1 (VIL1). PHD zinc finger; VIL1 is involved in the photoperiod and vernalization of Arabidopsis by regulating expression of the related floral repressors Flowering Locus C (FLC) and Flowering Locus M (FLM). VIL1, along with VIN3 (Vernalization Insensitive 3) is necessary for the chromatin modification to FLC and FLM.
AT3G25180	member of CYP82G
AT3G25470	bacterial hemolysin-related; FUNCTIONS IN: RNA binding; INVOLVED IN: hemolysis by symbiont of host erythrocytes; LOCATED IN: mitochondrion; EXPRESSED IN: 23 plant structures; EXPRESSED DURING: 15 growth stages; CONTAINS InterPro DOMAIN/s: RNA-binding S4 (InterPro:IPR002942), Ribosomal RNA methyltransferase RrmJ/FtsJ (InterPro:IPR002877), Haemolysin A (InterPro:IPR004538); Has 2208 Blast hits to 2…
AT3G47530	pentatricopeptide (PPR) repeat-containing protein; FUNCTIONS IN: molecular_function unknown; INVOLVED IN: biological_process unknown; LOCATED IN: cellular_component unknown; EXPRESSED IN: 8 plant structures; EXPRESSED DURING: F mature embryo stage, petal differentiation and expansion stage, D bilateral stage, E expanded cotyledon stage; CONTAINS InterPro DOMAIN/s: Pentatricopeptide repeat (InterP…
AT3G48520	member of CYP94B
AT3G48890	putative progesterone-binding protein homolog (Atmp2) mRNA,
AT3G49110	Class III peroxidase Perx33. Expressed in roots. Located in the cell wall. Involved in cell elongation. Expression activated by light. May play a role in generating H2O2 during defense response.
AT3G50660	Encodes a 22&#945; hydroxylase whose reaction is a rate-limiting step in brassinosteroid biosynthetic pathway. The protein is a member of CYP90B gene family. CLM is an epi-allele with small, compressed rosette, reduced internode length, and reduced fertility, appears in selfed ddm mutant plants possibly due to loss of cytosine methylation. Transcripts accumulate in actively growing tissues, and G…
AT3G51790	putative transmembrane protein G1p (AtG1) mRNA, complete
AT3G52970	member of CYP76G
AT3G53130	Cyt P450; lutein-deficient 1 (LUT1) required for lutein biosynthesis, member of the xanthophyll class of carotenoids. Involved in epsilon ring hydroxylation. Maps at 67.3 cM on chromosome 3.
AT3G53290	missing N-term 80 AA not found between end of 71B5 and start of this sequence probably a pseudogene, from http://drnelson.utmem.edu/biblioD.html
AT3G54290	FUNCTIONS IN: molecular_function unknown; INVOLVED IN: N-terminal protein myristoylation; LOCATED IN: chloroplast; EXPRESSED IN: 23 plant structures; EXPRESSED DURING: 13 growth stages; CONTAINS InterPro DOMAIN/s: Haemerythrin/HHE cation-binding motif (InterPro:IPR012312); Has 35 Blast hits to 35 proteins in 7 species: Archae - 0; Bacteria - 2; Metazoa - 0; Fungi - 0; Plants - 32; Viruses - 0; Ot…
AT3G56410	unknown protein; FUNCTIONS IN: molecular_function unknown; INVOLVED IN: biological_process unknown; LOCATED IN: chloroplast; EXPRESSED IN: 16 plant structures; EXPRESSED DURING: 9 growth stages; BEST Arabidopsis thaliana protein match is: unknown protein (TAIR:AT5G05190.1); Has 4436 Blast hits to 3147 proteins in 369 species: Archae - 15; Bacteria - 401; Metazoa - 1486; Fungi - 320; Plants - 239;…
AT3G56630	member of CYP94D
AT3G58630	transcription factor; FUNCTIONS IN: transcription factor activity; INVOLVED IN: regulation of transcription; LOCATED IN: cellular_component unknown; EXPRESSED IN: 17 plant structures; EXPRESSED DURING: 7 growth stages; BEST Arabidopsis thaliana protein match is: transcription factor (TAIR:AT5G05550.2); Has 200 Blast hits to 196 proteins in 20 species: Archae - 0; Bacteria - 0; Metazoa - 23; Fungi…
AT3G59130	likely Zn protein; INVOLVED IN: N-terminal protein myristoylation; LOCATED IN: cellular_component unknown; CONTAINS InterPro DOMAIN/s: DC1 (InterPro:IPR004146), C1-like (InterPro:IPR011424); BEST Arabidopsis thaliana protein match is: DC1 domain-containing protein (TAIR:AT3G59120.1); Has 842 Blast hits to 430 proteins in 13 species: Archae - 0; Bacteria - 0; Metazoa - 3; Fungi - 0; Plants - 833; …
AT3G61170	pentatricopeptide (PPR) repeat-containing protein; INVOLVED IN: biological_process unknown; LOCATED IN: mitochondrion; EXPRESSED IN: 21 plant structures; EXPRESSED DURING: 14 growth stages; CONTAINS InterPro DOMAIN/s: Pentatricopeptide repeat (InterPro:IPR002885); BEST Arabidopsis thaliana protein match is: pentatricopeptide (PPR) repeat-containing protein (TAIR:AT2G27610.1); Has 16470 Blast hits…
AT3G61570	This gene is predicted to encode a protein that functions as a Golgi apparatus structural component known as a golgin in mammals and yeast. A fluorescently-tagged version of GC3 co-localizes with Golgi markers, and this localization appears to be replicated using the C-terminal (161 aa) portion of the protein.
AT3G61710	autophagy protein Apg6 family; FUNCTIONS IN: molecular_function unknown; INVOLVED IN: autophagy; EXPRESSED IN: 23 plant structures; EXPRESSED DURING: 13 growth stages; CONTAINS InterPro DOMAIN/s: Autophagy protein 6 (InterPro:IPR007243); Has 715 Blast hits to 685 proteins in 216 species: Archae - 7; Bacteria - 81; Metazoa - 283; Fungi - 103; Plants - 61; Viruses - 12; Other Eukaryotes - 168 (sour…
AT4G02170	unknown protein; FUNCTIONS IN: molecular_function unknown; INVOLVED IN: biological_process unknown; LOCATED IN: cellular_component unknown; EXPRESSED IN: hypocotyl, root; BEST Arabidopsis thaliana protein match is: unknown protein (TAIR:AT5G38700.1); Has 29 Blast hits to 29 proteins in 7 species: Archae - 0; Bacteria - 0; Metazoa - 0; Fungi - 0; Plants - 29; Viruses - 0; Other Eukaryotes - 0 (sou…
AT4G02750	pentatricopeptide (PPR) repeat-containing protein; LOCATED IN: mitochondrion; EXPRESSED IN: 16 plant structures; EXPRESSED DURING: 7 growth stages; CONTAINS InterPro DOMAIN/s: Pentatricopeptide repeat (InterPro:IPR002885); BEST Arabidopsis thaliana protein match is: pentatricopeptide (PPR) repeat-containing protein (TAIR:AT1G09410.1); Has 18491 Blast hits to 5444 proteins in 177 species: Archae -…
AT4G05390	Encodes a root-type ferredoxin:NADP(H) oxidoreductase.
AT4G07410	transducin family protein / WD-40 repeat family protein; FUNCTIONS IN: nucleotide binding; INVOLVED IN: biological_process unknown; LOCATED IN: cellular_component unknown; EXPRESSED IN: 22 plant structures; EXPRESSED DURING: 13 growth stages; CONTAINS InterPro DOMAIN/s: WD40 repeat-like (InterPro:IPR011046), WD40 repeat, region (InterPro:IPR017986), WD40 repeat (InterPro:IPR001680), WD40/YVTN rep…
AT4G08390	Encodes a chloroplastic stromal ascorbate peroxidase sAPX. Ascorbate peroxidases are enzymes that scavenge hydrogen peroxide in plant cells. Eight types of APX have been described for Arabidopsis: three cytosolic (APX1, APX2, APX6), two chloroplastic types (stromal sAPX, thylakoid tAPX), and three microsomal (APX3, APX4, APX5) isoforms.
AT4G09010	Encodes a microsomal ascorbate peroxidase APX4. Ascorbate peroxidases are enzymes that scavenge hydrogen peroxide in plant cells. Eight types of APX have been described for Arabidopsis: three cytosolic (APX1, APX2, APX6), two chloroplastic types (stromal sAPX, thylakoid tAPX), and three microsomal (APX3, APX4, APX5) isoforms.
AT4G12300	member of CYP706A
AT4G12310	member of CYP706A
AT4G12330	member of CYP706A
AT4G15110	member of CYP97B
AT4G15350	member of CYP705A
AT4G15380	member of CYP705A
AT4G18350	Fe-His4 centre; Encodes 9-<i>cis</i>-epoxycarotenoid dioxygenase, a key enzyme in the biosynthesis of abscisic acid. The expression of this gene declines during the first 12h of imbibition.
AT4G19230	Encodes a protein with ABA 8'-hydroxylase activity, involved in ABA catabolism. Member of the CYP707A gene family. CYP707A1 appears to play an important role in determining the ABA levels in dry seeds. Gene involved in postgermination growth. Overexpression of CYP707A1 leads to a decrease in ABA levels and a reduction in after-ripening period to break dormancy.
AT4G21960	Haem peroxidase; Encodes AT4g21960 (AT4g21960/T8O5_170).
AT4G22690	member of CYP706A
AT4G22710	member of CYP706A
AT4G23860	Zn fingers; PHD finger protein-related; FUNCTIONS IN: ubiquitin-protein ligase activity, protein binding, zinc ion binding; INVOLVED IN: biological_process unknown; LOCATED IN: cytoplasm; EXPRESSED IN: 20 plant structures; EXPRESSED DURING: 13 growth stages; CONTAINS InterPro DOMAIN/s: Zinc finger, N-recognin, metazoa (InterPro:IPR013993), Zinc finger, PHD-type (InterPro:IPR001965), Zinc finger, …
AT4G24520	Encodes a cyp450 reductase likely to be involved in phenylpropanoid metabolism.
AT4G24610	unknown protein; FUNCTIONS IN: molecular_function unknown; INVOLVED IN: biological_process unknown; LOCATED IN: plasma membrane; EXPRESSED IN: 20 plant structures; EXPRESSED DURING: 12 growth stages; BEST Arabidopsis thaliana protein match is: unknown protein (TAIR:AT5G65440.1); Has 766 Blast hits to 214 proteins in 55 species: Archae - 0; Bacteria - 9; Metazoa - 85; Fungi - 75; Plants - 51; Viru…
AT4G25980	cationic peroxidase, putative; FUNCTIONS IN: peroxidase activity; INVOLVED IN: response to oxidative stress; LOCATED IN: endomembrane system; EXPRESSED IN: shoot apex, embryo, seed; EXPRESSED DURING: D bilateral stage, E expanded cotyledon stage; CONTAINS InterPro DOMAIN/s: Haem peroxidase (InterPro:IPR010255), Plant peroxidase (InterPro:IPR000823), Haem peroxidase, plant/fungal/bacterial (InterP…
AT4G27710	member of CYP709B
AT4G28740	FUNCTIONS IN: molecular_function unknown; INVOLVED IN: biological_process unknown; LOCATED IN: chloroplast; EXPRESSED IN: 21 plant structures; EXPRESSED DURING: 13 growth stages; BEST Arabidopsis thaliana protein match is: LPA1 (LOW PSII ACCUMULATION1); binding (TAIR:AT1G02910.1); Has 65 Blast hits to 65 proteins in 19 species: Archae - 0; Bacteria - 17; Metazoa - 0; Fungi - 0; Plants - 46; Virus…
AT4G31500	Cyt P450; encodes an oxime-metabolizing enzyme in the biosynthetic pathway of glucosinolates. Is required for phytochrome signal transduction in red light. Mutation confers auxin overproduction.
AT4G31940	member of CYP82C
AT4G31950	member of CYP82C
AT4G31970	member of CYP82C
AT4G32170	member of CYP96A
AT4G32210	binds 2 haem b molecules; Encodes one of the membrane anchor subunits of the mitochondrial respiratory complex II. The protein is encoded by the nuclear genome but is imported into the mitochondrion. There are two genes that encode this protein, the other is SDH3-1.
AT4G32320	Encodes a cytosolic ascorbate peroxidase APX6. Ascorbate peroxidases are enzymes that scavenge hydrogen peroxide in plant cells. Eight types of APX have been described for Arabidopsis: three cytosolic (APX1, APX2, APX6), two chloroplastic types (stromal sAPX, thylakoid tAPX), and three microsomal (APX3, APX4, APX5) isoforms.
AT4G32700	Encodes a homolog of Drosophila MUS308 and mammalian DNA polymerase, which prevent spontaneous or DNA damage-induced production of DNA double strand breaks. Two conserved functional domains: an N-terminal superfamily II DNA/RNA helicase domain and a C-terminal prokaryotic-type DNA polymerase I domain. Required for regulated cell division and differentiation in meristems. Mutant plants show morpho…
AT4G33100	FUNCTIONS IN: molecular_function unknown; INVOLVED IN: biological_process unknown; LOCATED IN: cellular_component unknown; EXPRESSED IN: 23 plant structures; EXPRESSED DURING: 15 growth stages; CONTAINS InterPro DOMAIN/s: Mitochondrial distribution and morphology family 35/apoptosis (InterPro:IPR007918); Has 160 Blast hits to 160 proteins in 70 species: Archae - 0; Bacteria - 0; Metazoa - 95; Fun…
AT4G34100	RING Zn finger; protein binding / zinc ion binding; FUNCTIONS IN: protein binding, zinc ion binding; LOCATED IN: chloroplast; EXPRESSED IN: 24 plant structures; EXPRESSED DURING: 15 growth stages; CONTAINS InterPro DOMAIN/s: Zinc finger, RING/FYVE/PHD-type (InterPro:IPR013083), Zinc finger, RING-CH-type (InterPro:IPR011016); BEST Arabidopsis thaliana protein match is: zinc ion binding (TAIR:AT4G3…
AT4G35000	Encodes a microsomal ascorbate peroxidase APX3. Ascorbate peroxidases are enzymes that scavenge hydrogen peroxide in plant cells. Eight types of APX have been described for Arabidopsis: three cytosolic (APX1, APX2, APX6), two chloroplastic types (stromal sAPX, thylakoid tAPX), and three microsomal (APX3, APX4, APX5) isoforms. The APX3 protein interacts with AKR2 (ankyrin-containing protein that i…
AT4G35090	Encodes a peroxisomal catalase, highly expressed in bolts and leaves. mRNA expression patterns show circadian regulation with mRNA levels being high in the subjective early morning. Loss of function mutations have increased H2O2 levels and increased H2O2 sensitivity. Mutants accumulate more toxic ions yet show decreased sensitivity to Li+. This decreased sensitivity is most likely due to an insen…
AT4G35970	Encodes a microsomal ascorbate peroxidase APX5. Ascorbate peroxidases are enzymes that scavenge hydrogen peroxide in plant cells. Eight types of APX have been described for Arabidopsis: three cytosolic (APX1, APX2, APX6), two chloroplastic types (stromal sAPX, thylakoid tAPX), and three microsomal (APX3, APX4, APX5) isoforms.
AT4G36220	Cyt P450; encodes ferulate 5-hydroxylase (F5H). Involved in lignin biosynthesis.
AT4G37170	pentatricopeptide (PPR) repeat-containing protein; FUNCTIONS IN: molecular_function unknown; INVOLVED IN: biological_process unknown; LOCATED IN: cellular_component unknown; EXPRESSED IN: 10 plant structures; EXPRESSED DURING: 6 growth stages; CONTAINS InterPro DOMAIN/s: Pentatricopeptide repeat (InterPro:IPR002885); BEST Arabidopsis thaliana protein match is: pentatricopeptide (PPR) repeat-conta…
AT4G37310	member of CYP81H
AT4G37320	member of CYP81D
AT4G37330	member of CYP81D
AT4G37340	member of CYP81D
AT4G37360	member of CYP81D
AT4G37370	member of CYP81D
AT4G37380	pentatricopeptide (PPR) repeat-containing protein; INVOLVED IN: biological_process unknown; EXPRESSED IN: 22 plant structures; EXPRESSED DURING: 13 growth stages; CONTAINS InterPro DOMAIN/s: Pentatricopeptide repeat (InterPro:IPR002885); BEST Arabidopsis thaliana protein match is: pentatricopeptide (PPR) repeat-containing protein (TAIR:AT5G66520.1); Has 12196 Blast hits to 4889 proteins in 155 sp…
AT4G37400	member of CYP81F
AT4G37410	member of CYP81F
AT4G37680	heptahelical transmembrane protein HHP4
AT4G38320	heptahelical transmembrane protein HHP5
AT4G39480	member of CYP96A
AT4G39490	member of CYP96A
AT4G39500	member of CYP96A
AT4G39510	member of CYP96A
AT4G39680	SAP domain-containing protein; FUNCTIONS IN: DNA binding, nucleic acid binding; INVOLVED IN: biological_process unknown; LOCATED IN: cytosol, nucleus, chloroplast; EXPRESSED IN: 26 plant structures; EXPRESSED DURING: 14 growth stages; CONTAINS InterPro DOMAIN/s: DNA-binding SAP (InterPro:IPR003034); BEST Arabidopsis thaliana protein match is: unknown protein (TAIR:AT4G26630.2); Has 10132 Blast hi…
AT4G40050	signal transducer; FUNCTIONS IN: signal transducer activity; INVOLVED IN: biological_process unknown; LOCATED IN: cellular_component unknown; EXPRESSED IN: 22 plant structures; EXPRESSED DURING: 13 growth stages; CONTAINS InterPro DOMAIN/s: Uncharacterised conserved protein UCP013022 (InterPro:IPR016607), Regulator of G protein signalling (InterPro:IPR000342); BEST Arabidopsis thaliana protein ma…
AT5G02900	member of CYP96A
AT5G03800	Encodes a protein with a large central domain of 14 internal pentatricopeptide motifs (some degenerate) arranged in tandem. Mutations in this locus result in embryo lethality.
AT5G04590	haem and 4Fe4S; A.thaliana gene encoding sulfite reductase.
AT5G04630	member of CYP77A
AT5G05200	ABC1 family protein; FUNCTIONS IN: protein kinase activity, ATP binding; INVOLVED IN: protein amino acid phosphorylation; LOCATED IN: chloroplast, plastoglobule; EXPRESSED IN: 22 plant structures; EXPRESSED DURING: 13 growth stages; CONTAINS InterPro DOMAIN/s: ABC-1 (InterPro:IPR004147), Protein kinase, ATP binding site (InterPro:IPR017441), Protein kinase, core (InterPro:IPR000719), Protein kina…
AT5G05680	nuclear pore complex protein-related; FUNCTIONS IN: molecular_function unknown; INVOLVED IN: biological_process unknown; LOCATED IN: cellular_component unknown; EXPRESSED IN: 19 plant structures; EXPRESSED DURING: 7 growth stages; Has 361 Blast hits to 348 proteins in 84 species: Archae - 2; Bacteria - 20; Metazoa - 218; Fungi - 31; Plants - 27; Viruses - 0; Other Eukaryotes - 63 (source: NCBI BL…
AT5G06900	member of CYP93D
AT5G06905	member of CYP712A
AT5G07990	Cyt P450; required for flavonoid 3' hydroxylase activity.
AT5G09600	cyt b; mono-haem transmembrane; encodes one of the membrane anchor subunits of the mitochondrial respiratory complex II. The protein is encoded by the nuclear genome but is imported into the mitochondrion. There are two genes that encode this protein, the other is SDH3-2.
AT5G09970	member of CYP78A
AT5G10600	member of CYP81K
AT5G10610	member of CYP81K
AT5G13360	auxin-responsive GH3 family protein; INVOLVED IN: response to auxin stimulus; LOCATED IN: cellular_component unknown; CONTAINS InterPro DOMAIN/s: GH3 auxin-responsive promoter (InterPro:IPR004993); BEST Arabidopsis thaliana protein match is: auxin-responsive GH3 family protein (TAIR:AT5G13370.1); Has 924 Blast hits to 838 proteins in 123 species: Archae - 0; Bacteria - 280; Metazoa - 51; Fungi - …
AT5G14400	member of CYP724A
AT5G16860	pentatricopeptide (PPR) repeat-containing protein; FUNCTIONS IN: molecular_function unknown; INVOLVED IN: biological_process unknown; LOCATED IN: cellular_component unknown; CONTAINS InterPro DOMAIN/s: Pentatricopeptide repeat (InterPro:IPR002885); BEST Arabidopsis thaliana protein match is: DOT4 (DEFECTIVELY ORGANIZED TRIBUTARIES 4) (TAIR:AT4G18750.1); Has 15987 Blast hits to 5189 proteins in 15…
AT5G17510	unknown protein; FUNCTIONS IN: molecular_function unknown; INVOLVED IN: biological_process unknown; LOCATED IN: cellular_component unknown; EXPRESSED IN: 23 plant structures; EXPRESSED DURING: 13 growth stages; BEST Arabidopsis thaliana protein match is: unknown protein (TAIR:AT3G03460.1); Has 22577 Blast hits to 10768 proteins in 507 species: Archae - 4; Bacteria - 485; Metazoa - 8864; Fungi - 2…
AT5G18750	DNAJ heat shock N-terminal domain-containing protein; FUNCTIONS IN: unfolded protein binding, heat shock protein binding; INVOLVED IN: protein folding; LOCATED IN: cellular_component unknown; EXPRESSED IN: 19 plant structures; EXPRESSED DURING: 8 growth stages; CONTAINS InterPro DOMAIN/s: Molecular chaperone, heat shock protein, Hsp40, DnaJ (InterPro:IPR015609), Heat shock protein DnaJ, N-termina…
AT5G20150	SPX DOMAIN GENE 1 (SPX1); FUNCTIONS IN: molecular_function unknown; INVOLVED IN: cellular response to phosphate starvation, positive regulation of cellular response to phosphate starvation; LOCATED IN: nucleus; EXPRESSED IN: 24 plant structures; EXPRESSED DURING: 11 growth stages; CONTAINS InterPro DOMAIN/s: SPX, N-terminal (InterPro:IPR004331); BEST Arabidopsis thaliana protein match is: SPX2 (S…
AT5G20290	40S ribosomal protein S8 (RPS8A); FUNCTIONS IN: structural constituent of ribosome; INVOLVED IN: translation, ribosome biogenesis; LOCATED IN: in 8 components; EXPRESSED IN: 26 plant structures; EXPRESSED DURING: 14 growth stages; CONTAINS InterPro DOMAIN/s: Ribosomal protein S8e (InterPro:IPR001047), Ribosomal protein S8e, conserved site (InterPro:IPR018283); BEST Arabidopsis thaliana protein ma…
AT5G20360	octicosapeptide/Phox/Bem1p (PB1) domain-containing protein / tetratricopeptide repeat (TPR)-containing protein; FUNCTIONS IN: binding; INVOLVED IN: biological_process unknown; LOCATED IN: cellular_component unknown; EXPRESSED IN: 24 plant structures; EXPRESSED DURING: 15 growth stages; CONTAINS InterPro DOMAIN/s: Octicosapeptide/Phox/Bem1p (InterPro:IPR000270), Tetratricopeptide TPR-1 (InterPro:I…
AT5G22430	unknown protein; FUNCTIONS IN: molecular_function unknown; INVOLVED IN: biological_process unknown; LOCATED IN: anchored to membrane; EXPRESSED IN: 13 plant structures; EXPRESSED DURING: 6 growth stages; BEST Arabidopsis thaliana protein match is: unknown protein (TAIR:AT2G27385.1); Has 15 Blast hits to 15 proteins in 5 species: Archae - 0; Bacteria - 0; Metazoa - 0; Fungi - 0; Plants - 15; Virus…
AT5G23980	Encodes a ferric chelate reductase that is expressed at low levels in roots,shoots and cotyledons, but not flowers. Its transcription is regulated by FIT1.
AT5G24340	3'-5' exonuclease domain-containing protein; FUNCTIONS IN: 3'-5' exonuclease activity, nucleic acid binding; INVOLVED IN: nucleobase, nucleoside, nucleotide and nucleic acid metabolic process; LOCATED IN: intracellular; EXPRESSED IN: 8 plant structures; EXPRESSED DURING: 6 growth stages; CONTAINS InterPro DOMAIN/s: Protein of unknown function DUF82 (InterPro:IPR002782), Polynucleotidyl transferas…
AT5G24900	member of CYP714A
AT5G24910	member of CYP714A
AT5G25102	unknown protein; Has 0 Blast hits to 0 proteins in 0 species (source: NCBI BLink).
AT5G28820	unknown protein; FUNCTIONS IN: molecular_function unknown; INVOLVED IN: biological_process unknown; LOCATED IN: cellular_component unknown; EXPRESSED IN: leaf whorl, cauline leaf; BEST Arabidopsis thaliana protein match is: unknown protein (TAIR:AT5G27260.1); Has 16 Blast hits to 16 proteins in 2 species: Archae - 0; Bacteria - 0; Metazoa - 0; Fungi - 0; Plants - 16; Viruses - 0; Other Eukaryotes…
AT5G32470	FUNCTIONS IN: molecular_function unknown; INVOLVED IN: biological_process unknown; LOCATED IN: mitochondrion; EXPRESSED IN: 23 plant structures; EXPRESSED DURING: 13 growth stages; CONTAINS InterPro DOMAIN/s: Haem oxygenase-like, multi-helical (InterPro:IPR016084), TENA/THI-4 protein/Coenzyme PQQ biosynthesis protein C (InterPro:IPR004305); Has 1039 Blast hits to 1039 proteins in 384 species: Arc…
AT5G33355	Encodes a defensin-like (DEFL) family protein.
AT5G36110	member of CYP716A
AT5G36140	member of CYP716A
AT5G36220	member of CYP81D
AT5G38450	member of CYP709A
AT5G38970	Encodes a polypeptide involved in the C-6 oxidation of brassinosteroids. Heterologous expression of the protein in yeast conferred the ability to catalyze multiple reactions in which the C-6 position of 6-deoxocastasterone, 6-deoxotyphasterol, 3-dehydro-6-deoxoteasterone and 6-deoxoteasterone are oxidized.
AT5G44230	pentatricopeptide (PPR) repeat-containing protein; EXPRESSED IN: embryo, leaf; EXPRESSED DURING: D bilateral stage; CONTAINS InterPro DOMAIN/s: Pentatricopeptide repeat (InterPro:IPR002885); BEST Arabidopsis thaliana protein match is: pentatricopeptide (PPR) repeat-containing protein (TAIR:AT2G29760.1); Has 12661 Blast hits to 4960 proteins in 148 species: Archae - 0; Bacteria - 6; Metazoa - 41; …
AT5G44620	member of CYP706A
AT5G45340	Encodes a protein with ABA 8'-hydroxylase activity; involved in ABA catabolism. Mutant analyses show that disruption in the gene results in more drought tolerance whereas overexpression results in increased transpiration rate and reduced drought tolerance. Gene involved in postgermination growth. Plant P450 CYP707A3, ABA 8'-hydroxylase, binds enantioselectively (+)-ABA but not (-)-ABA, whereas th…
AT5G45740	unknown protein; FUNCTIONS IN: molecular_function unknown; INVOLVED IN: biological_process unknown; LOCATED IN: cellular_component unknown; BEST Arabidopsis thaliana protein match is: unknown protein (TAIR:AT1G53400.1); Has 223 Blast hits to 223 proteins in 75 species: Archae - 0; Bacteria - 0; Metazoa - 122; Fungi - 35; Plants - 47; Viruses - 0; Other Eukaryotes - 19 (source: NCBI BLink).
AT5G47000	peroxidase, putative; FUNCTIONS IN: xylan 1,4-beta-xylosidase activity, peroxidase activity; INVOLVED IN: response to oxidative stress; LOCATED IN: endomembrane system; EXPRESSED IN: 13 plant structures; EXPRESSED DURING: L mature pollen stage, M germinated pollen stage, 4 anthesis, C globular stage, petal differentiation and expansion stage; CONTAINS InterPro DOMAIN/s: Haem peroxidase (InterPro:…
AT5G47800	phototropic-responsive NPH3 family protein; FUNCTIONS IN: protein binding, signal transducer activity; INVOLVED IN: response to light stimulus; EXPRESSED IN: 22 plant structures; EXPRESSED DURING: 13 growth stages; CONTAINS InterPro DOMAIN/s: NPH3 (InterPro:IPR004249), BTB/POZ fold (InterPro:IPR011333), BTB/POZ-like (InterPro:IPR000210); BEST Arabidopsis thaliana protein match is: phototropic-res…
AT5G47910	NADPH/respiratory burst oxidase protein D (RbohD).Interacts with AtrbohF gene to fine tune the spatial control of ROI production and hypersensitive response to cell in and around infection site.
AT5G48540	33 kDa secretory protein-related; FUNCTIONS IN: molecular_function unknown; INVOLVED IN: biological_process unknown; LOCATED IN: endomembrane system; EXPRESSED IN: 21 plant structures; EXPRESSED DURING: 13 growth stages; CONTAINS InterPro DOMAIN/s: Protein of unknown function DUF26 (InterPro:IPR002902); BEST Arabidopsis thaliana protein match is: receptor protein kinase-related (TAIR:AT3G22060.1)…
AT5G49730	Encodes a plasma membrane-located ferric chelate reductase. Its mRNA is expressed in green aerial tissues (shoot, flower and cotyledon) in a light- and cell differentiation-specific manner.
AT5G49740	Encodes a chloroplast ferric chelate reductase. Shows differential splicing and has three different mRNA products. Expressed in the shoot, flower and cotyledon.
AT5G50160	Encodes a ferric chelate reductase that is expressed in shoots and flowers.
AT5G50330	LOCATED IN: cellular_component unknown; EXPRESSED IN: 19 plant structures; EXPRESSED DURING: 10 growth stages; CONTAINS InterPro DOMAIN/s: ABC-1 (InterPro:IPR004147), Protein kinase-like (InterPro:IPR011009); BEST Arabidopsis thaliana protein match is: ABC1 family protein (TAIR:AT4G24810.2); Has 6571 Blast hits to 6564 proteins in 1101 species: Archae - 67; Bacteria - 2621; Metazoa - 344; Fungi -…
AT5G51060	RHD2 (along with RHD3 and RHD4) is required for normal root hair elongation. Has NADPH oxidase activity. Gene is expressed in the elongation and differention zone in trichoblasts and elongating root hairs. RDH2 is localized to the growing tips of root hair cells. It is required for the production of reactive oxygen species in response to extracellular ATP stimulus. The increase in ROS production …
AT5G51890	encodes peroxidase involved in the lignification of tracheary elements (TE) in roots
AT5G52240	Encodes a protein with similarity to progesterone-binding proteins in animals. Has been shown to bind steroids in vitro. Expressed in aerial portions of the plant excluding mature flowers and siliques. Antisense experiments suggest a role in inhibition of hypocotyl cell elongation. Expression is suppressed light grown seedlings transferred to the dark.
AT5G52320	member of CYP96A
AT5G52400	member of CYP715A
AT5G52630	Encodes a member of the DYW subfamily of pentatricopeptide repeat (PPR) proteins. Loss of MEF1 function affects RNA editing at specific sites in the mitochondrial genome but do not exhibit obvious phenotypes.
AT5G53150	heat shock protein binding / unfolded protein binding; FUNCTIONS IN: unfolded protein binding, heat shock protein binding; INVOLVED IN: protein folding; LOCATED IN: cellular_component unknown; EXPRESSED IN: 24 plant structures; EXPRESSED DURING: 15 growth stages; CONTAINS InterPro DOMAIN/s: Molecular chaperone, heat shock protein, Hsp40, DnaJ (InterPro:IPR015609), Heat shock protein DnaJ, N-termi…
AT5G56090	Encodes a homolog of COX15. Microarray analysis show a 3.2 fold increase in transcription after treatment with rotenone, an electron transport chain inhibitor.
AT5G57220	member of CYP81F, involved in glucosinolate metabolism. Mutants had impaired resistance to fungi.
AT5G58530	glutaredoxin family protein; FUNCTIONS IN: electron carrier activity, protein disulfide oxidoreductase activity; INVOLVED IN: cell redox homeostasis; EXPRESSED IN: 23 plant structures; EXPRESSED DURING: 15 growth stages; CONTAINS InterPro DOMAIN/s: Thioredoxin fold (InterPro:IPR012335), Glutaredoxin (InterPro:IPR002109), Thioredoxin-like fold (InterPro:IPR012336); BEST Arabidopsis thaliana protei…
AT5G61320	member of CYP89A
AT5G63450	member of CYP94B
AT5G64120	encodes a cell wall bound peroxidase that is induced by hypo-osmolarity
AT5G64260	EXORDIUM LIKE 2 (EXL2); FUNCTIONS IN: molecular_function unknown; INVOLVED IN: biological_process unknown; LOCATED IN: cell wall, plant-type cell wall; EXPRESSED IN: 23 plant structures; EXPRESSED DURING: 13 growth stages; CONTAINS InterPro DOMAIN/s: Phosphate-induced protein 1 conserved region (InterPro:IPR006766); BEST Arabidopsis thaliana protein match is: EXL4 (EXORDIUM LIKE 4) (TAIR:AT5G0944…
AT5G65570	pentatricopeptide (PPR) repeat-containing protein; INVOLVED IN: biological_process unknown; EXPRESSED IN: 21 plant structures; EXPRESSED DURING: 12 growth stages; CONTAINS InterPro DOMAIN/s: Pentatricopeptide repeat (InterPro:IPR002885); BEST Arabidopsis thaliana protein match is: CRR22 (CHLORORESPIRATORY REDUCTION22); endonuclease (TAIR:AT1G11290.1); Has 13631 Blast hits to 4761 proteins in 141 …
AT5G66190	Encodes a leaf-type ferredoxin:NADP(H) oxidoreductase. It is present in both chloroplast stroma and thylakoid membranes but is more abundant in the thylakoid. The affinity of this enzyme for ferredoxin is slightly, but significantly, higher than AtLFNR2, an isoform of the same enzyme. AtLFNR1 forms a heterodimer with AtFNR2 and is also a prerequisite to attach AtFNR2 to the thylakoid membrane.
AT5G67310	member of CYP81G
ATCG00210	hypothetical protein
ATCG00590	hypothetical protein
ATCG00630	Encodes subunit J of photosystem I.
ATCG01040	hypothetical protein
ATMG00410	ATPase subunit 6
ATMG00590	hypothetical protein
AT2G30490	Encodes a cinnamate-4-hydroxylase.
AT3G49120	Class III peroxidase Perx34. Expressed in roots, leaves and stems. Located in the cell wall. Involved in cell elongation. Expression activated by light. May play a role in generating H2O2 during defense response.

## Sheet: Fe cation_binding
Supplementary Dataset 5. Zn-, Cu-, Mn-, Heme-, and Fe cation-dependent proteins in Arabidopsis
AGI code	Annotation
AT5G04240	zinc finger protein - like [Arabidopsis thaliana]
AT1G63490	transcription factor jumonji (jmjC) domain-containing protein [Arabidopsis thaliana]
AT1G08620	transcription factor jumonji (jmj) family protein / zinc finger (C5HC2 type) family protein [Arabidopsis thaliana]
AT4G20400	transcription factor jumonji (jmj) family protein / zinc finger (C5HC2 type) family protein [Arabidopsis thaliana]
AT3G48430	zinc finger (C2H2 type) family protein / transcription factor jumonji (jmj) family protein [Arabidopsis thaliana]
AT1G30810	transcription factor jumonji (jmj) family protein / zinc finger (C5HC2 type) family protein [Arabidopsis thaliana]
AT2G34880	transcription factor jumonji (jmj) family protein / zinc finger (C5HC2 type) family protein [Arabidopsis thaliana]
AT5G46910	hypothetical protein [Arabidopsis thaliana]
AT1G11780	oxidoreductase, 2OG-Fe(II) oxygenase family protein [Arabidopsis thaliana]
AT3G14140	oxidoreductase, 2OG-Fe(II) oxygenase family protein [Arabidopsis thaliana]
AT5G01780	oxidoreductase, 2OG-Fe(II) oxygenase family [Arabidopsis thaliana]
AT1G03475	coproporphyrinogen III oxidase, putative / coproporphyrinogenase, putative / coprogen oxidase, putative [Arabidopsis thaliana]
AT4G03205	coproporphyrinogen III oxidase, putative / coproporphyrinogenase, putative / coprogen oxidase, putative [Arabidopsis thaliana]
AT5G10070	expressed protein [Arabidopsis thaliana]
AT5G54080	homogentisate 1,2-dioxygenase [Arabidopsis thaliana]
AT4G31770	calcineurin-like phosphoesterase family protein [Arabidopsis thaliana]
AT2G38460	iron transporter-related [Arabidopsis thaliana]
AT5G03570	hypothetical protein [Arabidopsis thaliana]
AT1G22950	oxidoreductase, 2OG-Fe(II) oxygenase family protein [Arabidopsis thaliana]
AT3G18210	oxidoreductase, 2OG-Fe(II) oxygenase family protein [Arabidopsis thaliana]
AT1G48740	expressed protein [Arabidopsis thaliana]
AT4G02980	auxin-binding protein 1 (ABP1) [Arabidopsis thaliana]
AT1G80460	glycerol kinase, putative [Arabidopsis thaliana]
AT4G30310	ribitol kinase, putative [Arabidopsis thaliana]
AT5G49650	xylulose kinase [Arabidopsis thaliana]
AT2G21370	xylulose kinase, putative [Arabidopsis thaliana]
AT3G21300	RNA methyltransferase family protein [Arabidopsis thaliana]
AT3G27180	expressed protein [Arabidopsis thaliana]
AT1G06570	4-hydroxyphenylpyruvate dioxygenase (HPD) [Arabidopsis thaliana]
AT2G25280	expressed protein [Arabidopsis thaliana]
AT1G43800	acyl-[acyl-carrier-protein] desaturase, putative / stearoyl-ACP desaturase, putative [Arabidopsis thaliana]
AT2G43710	acyl-[acyl-carrier-protein] desaturase / stearoyl-ACP desaturase (SSI2) [Arabidopsis thaliana]
AT3G02610	acyl-[acyl-carrier-protein] desaturase, putative / stearoyl-ACP desaturase, putative [Arabidopsis thaliana]
AT3G02620	acyl-[acyl-carrier-protein] desaturase, putative / stearoyl-ACP desaturase, putative [Arabidopsis thaliana]
AT3G02630	acyl-[acyl-carrier-protein] desaturase, putative / stearoyl-ACP desaturase, putative [Arabidopsis thaliana]
AT5G16230	acyl-[acyl-carrier-protein] desaturase (stearoyl-ACP desaturase), putative [Arabidopsis thaliana]
AT5G16240	acyl-[acyl-carrier-protein] desaturase (stearoyl-ACP desaturase), putative [Arabidopsis thaliana]
AT3G56940	dicarboxylate diiron protein, putative (Crd1) [Arabidopsis thaliana]
AT4G11800	calcineurin-like phosphoesterase family protein [Arabidopsis thaliana]
AT4G23000	calcineurin-like phosphoesterase family protein [Arabidopsis thaliana]
AT4G25700	beta-carotene hydroxylase [Arabidopsis thaliana]
AT5G52570	beta-carotene hydroxylase, putative [Arabidopsis thaliana]
AT1G09560	germin-like protein (GLP4) (GLP5) [Arabidopsis thaliana]
AT1G18980	germin-like protein, putative [Arabidopsis thaliana]
AT1G72610	germin-like protein (GER1) [Arabidopsis thaliana]
AT1G74820	cupin family protein [Arabidopsis thaliana]
AT3G04170	germin-like protein, putative [Arabidopsis thaliana]
AT3G04190	germin-like protein, putative [Arabidopsis thaliana]
AT3G04200	germin-like protein, putative [Arabidopsis thaliana]
AT3G05930	germin-like protein (GLP8) [Arabidopsis thaliana]
AT3G05950	germin-like protein, putative [Arabidopsis thaliana]
AT3G10080	germin-like protein, putative [Arabidopsis thaliana]
AT3G62020	germin-like protein (GLP10) [Arabidopsis thaliana]
AT4G14630	germin-like protein (GLP9) [Arabidopsis thaliana]
AT5G20630	germin-like protein (AtGER3) [Arabidopsis thaliana]
AT5G38930	germin-like protein, putative [Arabidopsis thaliana]
AT5G38940	germin-like protein, putative [Arabidopsis thaliana]
AT5G38960	germin-like protein, putative [Arabidopsis thaliana]
AT5G39110	germin-like protein (GLP6) [Arabidopsis thaliana]
AT5G39120	germin-like protein, putative [Arabidopsis thaliana]
AT5G39130	germin-like protein (AtGER2) [Arabidopsis thaliana]
AT5G39150	germin-like protein, putative [Arabidopsis thaliana]
AT5G39160	germin-like protein (GLP2a) (GLP5A) [Arabidopsis thaliana]
AT5G39180	germin-like protein, putative [Arabidopsis thaliana]
AT5G39190	germin-like protein (AtGER2) [Arabidopsis thaliana]
AT5G61750	germin-like protein family [Arabidopsis thaliana]
AT1G10460	germin-like protein (GLP7) [Arabidopsis thaliana]
AT1G18970	germin-like protein (GLP1) (GLP4) [Arabidopsis thaliana]
AT5G39100	germin-like protein [Arabidopsis thaliana]
AT5G26700	germin-like protein, putative [Arabidopsis thaliana]
AT5G38910	germin-like protein, putative [Arabidopsis thaliana]
AT5G41650	expressed protein [Arabidopsis thaliana]
AT1G64185	lactoylglutathione lyase family protein / glyoxalase I family protein [Arabidopsis thaliana]
AT5G50340	DNA repair protein-related [Arabidopsis thaliana]
AT4G21710	DNA-directed RNA polymerase II 135 kDa polypeptide / RNA polymerase II subunit 2 (RPB135) (RPB2) (RP140) [Arabidopsis thaliana]
AT5G45140	DNA-directed RNA polymerase subunit [Arabidopsis thaliana]
AT3G18090	DNA-directed RNA polymerase family protein [Arabidopsis thaliana]
AT3G23780	DNA-directed RNA polymerase family protein [Arabidopsis thaliana]
AT5G41190	hypothetical protein [Arabidopsis thaliana]
AT4G15093	catalytic LigB subunit of aromatic ring-opening dioxygenase family [Arabidopsis thaliana]
AT5G32470	expressed protein [Arabidopsis thaliana]
AT3G10920	superoxide dismutase [Mn], mitochondrial (SODA) / manganese superoxide dismutase (MSD1) [Arabidopsis thaliana]
AT3G56350	superoxide dismutase [Mn], putative / manganese superoxide dismutase, putative [Arabidopsis thaliana]
AT4G25100	superoxide dismutase [Fe], chloroplast (SODB) / iron superoxide dismutase (FSD1) [Arabidopsis thaliana]
AT5G23310	iron superoxide dismutase (FSD3) [Arabidopsis thaliana]
AT5G51100	iron superoxide dismutase, putative [Arabidopsis thaliana]
AT5G58200	contains similarity to phosphoesterase [Arabidopsis thaliana]
AT2G26400	acireductone dioxygenase (ARD/ARD') family protein [Arabidopsis thaliana]
AT4G14710	iron-deficiency-responsive protein, putative [Arabidopsis thaliana]
AT4G14716	iron-deficiency-responsive protein, putative [Arabidopsis thaliana]
AT5G43850	expressed protein [Arabidopsis thaliana]
AT1G30100	9-cis-epoxycarotenoid dioxygenase, putative / neoxanthin cleavage enzyme, putative / carotenoid cleavage dioxygenase, putative [Arabidopsis thaliana]
AT1G78390	9-cis-epoxycarotenoid dioxygenase, putative / neoxanthin cleavage enzyme, putative / carotenoid cleavage dioxygenase, putative [Arabidopsis thaliana]
AT2G44990	dioxygenase-related [Arabidopsis thaliana]
AT3G14440	9-cis-epoxycarotenoid dioxygenase, putative / neoxanthin cleavage enzyme, putative / carotenoid cleavage dioxygenase, putative [Arabidopsis thaliana]
AT3G24220	9-cis-epoxycarotenoid dioxygenase, putative / neoxanthin cleavage enzyme, putative / carotenoid cleavage dioxygenase, putative [Arabidopsis thaliana]
AT3G63520	9-cis-epoxycarotenoid dioxygenase / neoxanthin cleavage enzyme / NCED1 / carotenoid cleavage dioxygenase 1 (CCD1) [Arabidopsis thaliana]
AT4G18350	9-cis-epoxycarotenoid dioxygenase, putative / neoxanthin cleavage enzyme, putative / carotenoid cleavage dioxygenase, putative [Arabidopsis thaliana]
AT4G19170	9-cis-epoxycarotenoid dioxygenase, putative / neoxanthin cleavage enzyme, putative / carotenoid cleavage dioxygenase, putative [Arabidopsis thaliana]
AT4G32810	dioxygenase-related [Arabidopsis thaliana]
AT2G18540	cupin family protein [Arabidopsis thaliana]
AT3G22640	cupin family protein [Arabidopsis thaliana]
AT4G36700	cupin family protein [Arabidopsis thaliana]
AT3G16250	ferredoxin-related [Arabidopsis thaliana]
AT4G32590	ferredoxin-related [Arabidopsis thaliana]
AT4G24730	calcineurin-like phosphoesterase family protein [Arabidopsis thaliana]
AT5G63140	calcineurin-like phosphoesterase family [Arabidopsis thaliana]
AT2G17970	oxidoreductase, 2OG-Fe(II) oxygenase family protein [Arabidopsis thaliana]
AT2G48080	oxidoreductase, 2OG-Fe(II) oxygenase family protein [Arabidopsis thaliana]
AT4G02485	oxidoreductase, 2OG-Fe(II) oxygenase family protein [Arabidopsis thaliana]
AT1G48980	hypothetical protein [Arabidopsis thaliana]
AT3G28490	oxidoreductase, 2OG-Fe(II) oxygenase family protein [Arabidopsis thaliana]
AT4G35820	oxidoreductase, 2OG-Fe(II) oxygenase family protein [Arabidopsis thaliana]
AT2G23096	oxidoreductase, 2OG-Fe(II) oxygenase family protein [Arabidopsis thaliana]
AT2G17720	oxidoreductase, 2OG-Fe(II) oxygenase family protein [Arabidopsis thaliana]
AT5G66060	oxidoreductase, 2OG-Fe(II) oxygenase family [Arabidopsis thaliana]
AT1G20270	oxidoreductase, 2OG-Fe(II) oxygenase family protein [Arabidopsis thaliana]
AT3G28480	oxidoreductase, 2OG-Fe(II) oxygenase family protein [Arabidopsis thaliana]
AT4G33910	oxidoreductase, 2OG-Fe(II) oxygenase family protein [Arabidopsis thaliana]
AT1G30540	ATPase, BadF/BadG/BcrA/BcrD-type family [Arabidopsis thaliana]
AT1G32550	ferredoxin family protein [Arabidopsis thaliana]
AT4G14890	ferredoxin family protein [Arabidopsis thaliana]
AT2G01490	phytanoyl-CoA dioxygenase (PhyH) family protein [Arabidopsis thaliana]
AT3G17810	dihydroorotate dehydrogenase family protein / dihydroorotate oxidase family protein [Arabidopsis thaliana]
AT3G22360	alternative oxidase 1b, mitochondrial (AOX1B) [Arabidopsis thaliana]
AT3G22370	alternative oxidase 1a, mitochondrial (AOX1A) [Arabidopsis thaliana]
AT3G27620	alternative oxidase 1c, mitochondrial (AOX1C) [Arabidopsis thaliana]
AT5G64210	alternative oxidase 2, mitochondrial (AOX2) [Arabidopsis thaliana]
AT1G32350	alternative oxidase, putative [Arabidopsis thaliana]
AT4G22260	alternative oxidase, putative / immutans protein (IM) [Arabidopsis thaliana]
AT1G10810	aldo/keto reductase family protein [Arabidopsis thaliana]
AT1G59950	aldo/keto reductase, putative [Arabidopsis thaliana]
AT1G59960	aldo/keto reductase, putative [Arabidopsis thaliana]
AT2G21250	mannose 6-phosphate reductase (NADPH-dependent), putative [Arabidopsis thaliana]
AT2G21260	mannose 6-phosphate reductase (NADPH-dependent), putative [Arabidopsis thaliana]
AT5G62420	aldo/keto reductase family [Arabidopsis thaliana]
AT1G54500	rubredoxin family protein [Arabidopsis thaliana]
AT5G17170	expressed protein [Arabidopsis thaliana]
AT5G51010	expressed protein [Arabidopsis thaliana]
AT1G74910	ADP-glucose pyrophosphorylase family protein [Arabidopsis thaliana]
AT4G30570	GDP-mannose pyrophosphorylase, putative [Arabidopsis thaliana]
AT2G34970	eIF4-gamma/eIF5/eIF2-epsilon domain-containing protein [Arabidopsis thaliana]
AT4G18300	eIF4-gamma/eIF5/eIF2-epsilon domain-containing protein [Arabidopsis thaliana]
AT4G39210	glucose-1-phosphate adenylyltransferase large subunit 3 (APL3) / ADP-glucose pyrophosphorylase [Arabidopsis thaliana]
AT5G19220	glucose-1-phosphate adenylyltransferase, large subunit 1, chloroplast (ADP-glucose pyrophosphorylase) (ADG2) (APL1) [Arabidopsis thaliana]
AT5G06550	hypothetical protein [Arabidopsis thaliana]
AT5G63080	hypothetical protein [Arabidopsis thaliana]
AT3G20810	transcription factor jumonji (jmjC) domain-containing protein [Arabidopsis thaliana]
AT1G50590	pirin, putative [Arabidopsis thaliana]
AT3G59220	pirin, putative [Arabidopsis thaliana]
AT3G59260	pirin, putative [Arabidopsis thaliana]
AT2G43120	pirin, putative [Arabidopsis thaliana]
AT2G46880	calcineurin-like phosphoesterase family protein [Arabidopsis thaliana]
AT3G10150	calcineurin-like phosphoesterase family protein [Arabidopsis thaliana]
AT5G57140	Calcineurin-like phosphoesterase family [Arabidopsis thaliana]
AT1G02400	gibberellin 2-oxidase, putative / GA2-oxidase, putative [Arabidopsis thaliana]
AT1G03400	2-oxoglutarate-dependent dioxygenase, putative [Arabidopsis thaliana]
AT1G03410	2-oxoglutarate-dependent dioxygenase, putative [Arabidopsis thaliana]
AT1G04350	2-oxoglutarate-dependent dioxygenase, putative [Arabidopsis thaliana]
AT1G04380	2-oxoglutarate-dependent dioxygenase, putative [Arabidopsis thaliana]
AT1G05010	1-aminocyclopropane-1-carboxylate oxidase / ACC oxidase / ethylene-forming enzyme (ACO) (EAT1) [Arabidopsis thaliana]
AT1G06620	2-oxoglutarate-dependent dioxygenase, putative [Arabidopsis thaliana]
AT1G06640	2-oxoglutarate-dependent dioxygenase, putative [Arabidopsis thaliana]
AT1G06650	2-oxoglutarate-dependent dioxygenase, putative [Arabidopsis thaliana]
AT1G12010	1-aminocyclopropane-1-carboxylate oxidase, putative / ACC oxidase, putative [Arabidopsis thaliana]
AT1G14120	2-oxoglutarate-dependent dioxygenase, putative [Arabidopsis thaliana]
AT1G14130	2-oxoglutarate-dependent dioxygenase, putative [Arabidopsis thaliana]
AT1G15540	oxidoreductase, 2OG-Fe(II) oxygenase family protein [Arabidopsis thaliana]
AT1G15550	gibberellin 3-beta-dioxygenase / gibberellin 3 beta-hydroxylase (GA4) [Arabidopsis thaliana]
AT1G17010	oxidoreductase, 2OG-Fe(II) oxygenase family protein [Arabidopsis thaliana]
AT1G17020	oxidoreductase, 2OG-Fe(II) oxygenase family protein [Arabidopsis thaliana]
AT1G28030	oxidoreductase, 2OG-Fe(II) oxygenase family protein [Arabidopsis thaliana]
AT1G30040	gibberellin 2-oxidase / GA2-oxidase (GA2OX2) [Arabidopsis thaliana]
AT1G35190	oxidoreductase, 2OG-Fe(II) oxygenase family protein [Arabidopsis thaliana]
AT1G44090	gibberellin 20-oxidase family protein [Arabidopsis thaliana]
AT1G47990	gibberellin 2-oxidase, putative / GA2-oxidase, putative [Arabidopsis thaliana]
AT1G49390	oxidoreductase, 2OG-Fe(II) oxygenase family protein [Arabidopsis thaliana]
AT1G50960	gibberellin 20-oxidase-related [Arabidopsis thaliana]
AT1G52790	oxidoreductase, 2OG-Fe(II) oxygenase family protein [Arabidopsis thaliana]
AT1G52800	oxidoreductase, 2OG-Fe(II) oxygenase family protein [Arabidopsis thaliana]
AT1G52820	2-oxoglutarate-dependent dioxygenase, putative [Arabidopsis thaliana]
AT1G55290	oxidoreductase, 2OG-Fe(II) oxygenase family protein [Arabidopsis thaliana]
AT1G60980	gibberellin 20-oxidase, putative [Arabidopsis thaliana]
AT1G62380	1-aminocyclopropane-1-carboxylate oxidase, putative / ACC oxidase, putative [Arabidopsis thaliana]
AT1G78440	gibberellin 2-oxidase / GA2-oxidase (GA2OX1) [Arabidopsis thaliana]
AT1G78550	oxidoreductase, 2OG-Fe(II) oxygenase family protein [Arabidopsis thaliana]
AT1G80320	oxidoreductase, 2OG-Fe(II) oxygenase family protein [Arabidopsis thaliana]
AT1G80330	gibberellin 3-beta-dioxygenase, putative / gibberellin 3 beta-hydroxylase, putative [Arabidopsis thaliana]
AT1G80340	gibberellin 3-beta-dioxygenase / gibberellin 3 beta-hydroxylase (GA4H) [Arabidopsis thaliana]
AT2G19590	1-aminocyclopropane-1-carboxylate oxidase, putative / ACC oxidase, putative [Arabidopsis thaliana]
AT2G25450	2-oxoglutarate-dependent dioxygenase, putative [Arabidopsis thaliana]
AT2G30830	2-oxoglutarate-dependent dioxygenase, putative [Arabidopsis thaliana]
AT2G30840	2-oxoglutarate-dependent dioxygenase, putative [Arabidopsis thaliana]
AT2G34555	gibberellin 2-oxidase / GA2-oxidase (GA2OX3) [Arabidopsis thaliana]
AT2G36690	oxidoreductase, 2OG-Fe(II) oxygenase family protein [Arabidopsis thaliana]
AT2G38240	oxidoreductase, 2OG-Fe(II) oxygenase family protein [Arabidopsis thaliana]
AT2G44800	oxidoreductase, 2OG-Fe(II) oxygenase family protein [Arabidopsis thaliana]
AT3G11180	oxidoreductase, 2OG-Fe(II) oxygenase family protein [Arabidopsis thaliana]
AT3G12900	oxidoreductase, 2OG-Fe(II) oxygenase family protein [Arabidopsis thaliana]
AT3G13610	oxidoreductase, 2OG-Fe(II) oxygenase family protein [Arabidopsis thaliana]
AT3G46480	oxidoreductase, 2OG-Fe(II) oxygenase family protein [Arabidopsis thaliana]
AT3G46490	oxidoreductase, 2OG-Fe(II) oxygenase family protein [Arabidopsis thaliana]
AT3G46500	oxidoreductase, 2OG-Fe(II) oxygenase family protein [Arabidopsis thaliana]
AT3G47190	oxidoreductase, 2OG-Fe(II) oxygenase family protein [Arabidopsis thaliana]
AT3G49620	2-oxoacid-dependent oxidase, putative (DIN11) [Arabidopsis thaliana]
AT3G49630	2-oxoacid-dependent oxidase, putative [Arabidopsis thaliana]
AT3G51240	naringenin 3-dioxygenase / flavanone 3-hydroxylase (F3H) [Arabidopsis thaliana]
AT3G55970	oxidoreductase, 2OG-Fe(II) oxygenase family protein [Arabidopsis thaliana]
AT3G60290	oxidoreductase, 2OG-Fe(II) oxygenase family protein [Arabidopsis thaliana]
AT3G61400	2-oxoglutarate-dependent dioxygenase, putative [Arabidopsis thaliana]
AT4G03050	2-oxoglutarate-dependent dioxygenase, putative (AOP3) [Arabidopsis thaliana]
AT4G03060	2-oxoglutarate-dependent dioxygenase, putative (AOP2) [Arabidopsis thaliana]
AT4G03070	2-oxoglutarate-dependent dioxygenase (AOP1.2) [Arabidopsis thaliana]
AT4G10490	oxidoreductase, 2OG-Fe(II) oxygenase family protein [Arabidopsis thaliana]
AT4G10500	oxidoreductase, 2OG-Fe(II) oxygenase family protein [Arabidopsis thaliana]
AT4G13400	expressed protein [Arabidopsis thaliana]
AT4G21200	oxidoreductase, 2OG-Fe(II) oxygenase family protein [Arabidopsis thaliana]
AT4G21690	gibberellin 3 beta-hydroxylase family protein [Arabidopsis thaliana]
AT4G22880	leucoanthocyanidin dioxygenase, putative / anthocyanidin synthase, putative [Arabidopsis thaliana]
AT4G23340	oxidoreductase, 2OG-Fe(II) oxygenase family protein [Arabidopsis thaliana]
AT4G25300	oxidoreductase, 2OG-Fe(II) oxygenase family protein [Arabidopsis thaliana]
AT4G25310	oxidoreductase, 2OG-Fe(II) oxygenase family protein [Arabidopsis thaliana]
AT4G25420	gibberellin 20-oxidase [Arabidopsis thaliana]
AT5G05600	oxidoreductase, 2OG-Fe(II) oxygenase family [Arabidopsis thaliana]
AT5G07200	gibberellin 20-oxidase [Arabidopsis thaliana]
AT5G07480	oxidoreductase, 2OG-Fe(II) oxygenase family [Arabidopsis thaliana]
AT5G08640	flavonol synthase 1 (FLS1) [Arabidopsis thaliana]
AT5G20400	oxidoreductase, 2OG-Fe(II) oxygenase family [Arabidopsis thaliana]
AT5G20550	oxidoreductase, 2OG-Fe(II) oxygenase family [Arabidopsis thaliana]
AT5G24530	oxidoreductase, 2OG-Fe(II) oxygenase family [Arabidopsis thaliana]
AT5G43440	2-oxoglutarate-dependent dioxygenase, putative [Arabidopsis thaliana]
AT5G43450	2-oxoglutarate-dependent dioxygenase, putative [Arabidopsis thaliana]
AT5G51310	gibberellin 20-oxidase-related [Arabidopsis thaliana]
AT5G51810	gibberellin 20-oxidase, putative [Arabidopsis thaliana]
AT5G54000	oxidoreductase, 2OG-Fe(II) oxygenase family [Arabidopsis thaliana]
AT5G58660	oxidoreductase, 2OG-Fe(II) oxygenase family [Arabidopsis thaliana]
AT5G59530	2-oxoglutarate-dependent dioxygenase, putative [Arabidopsis thaliana]
AT5G59540	oxidoreductase, 2OG-Fe(II) oxygenase family [Arabidopsis thaliana]
AT5G63590	flavonol synthase, putative [Arabidopsis thaliana]
AT5G63600	flavonol synthase, putative [Arabidopsis thaliana]
AT1G77330	1-aminocyclopropane-1-carboxylate oxidase, putative / ACC oxidase, putative [Arabidopsis thaliana]
AT3G19000	oxidoreductase, 2OG-Fe(II) oxygenase family protein [Arabidopsis thaliana]
AT3G19010	oxidoreductase, 2OG-Fe(II) oxygenase family protein [Arabidopsis thaliana]
AT3G21420	oxidoreductase, 2OG-Fe(II) oxygenase family protein [Arabidopsis thaliana]
AT3G50210	2-oxoacid-dependent oxidase, putative [Arabidopsis thaliana]
AT4G16330	oxidoreductase, 2OG-Fe(II) oxygenase family protein [Arabidopsis thaliana]
AT4G16770	oxidoreductase, 2OG-Fe(II) oxygenase family protein [Arabidopsis thaliana]
AT5G12270	oxidoreductase, 2OG-Fe(II) oxygenase family [Arabidopsis thaliana]
AT5G48020	expressed protein [Arabidopsis thaliana]
AT5G43935	flavonol synthase family [Arabidopsis thaliana]
AT5G63595	flavonol synthase, putative [Arabidopsis thaliana]
AT4G16765	oxidoreductase, 2OG-Fe(II) oxygenase family protein [Arabidopsis thaliana]
AT3G63290	expressed protein [Arabidopsis thaliana]
AT1G55020	lipoxygenase (LOX1) [Arabidopsis thaliana]
AT1G67560	lipoxygenase family protein [Arabidopsis thaliana]
AT1G72520	lipoxygenase, putative [Arabidopsis thaliana]
AT3G22400	lipoxygenase, putative [Arabidopsis thaliana]
AT1G17420	lipoxygenase, putative [Arabidopsis thaliana]
AT3G45140	lipoxygenase (LOX2) [Arabidopsis thaliana]
AT1G13750	calcineurin-like phosphoesterase family protein [Arabidopsis thaliana]
AT1G13900	calcineurin-like phosphoesterase family protein [Arabidopsis thaliana]
AT1G14700	purple acid phosphatase, putative [Arabidopsis thaliana]
AT1G25230	purple acid phosphatase family protein [Arabidopsis thaliana]
AT1G53710	calcineurin-like phosphoesterase family protein [Arabidopsis thaliana]
AT1G56360	calcineurin-like phosphoesterase family protein [Arabidopsis thaliana]
AT2G01880	purple acid phosphatase (PAP7) [Arabidopsis thaliana]
AT2G01890	purple acid phosphatase, putative [Arabidopsis thaliana]
AT2G03450	purple acid phosphatase (PAP9) [Arabidopsis thaliana]
AT2G16430	purple acid phosphatase (PAP10) [Arabidopsis thaliana]
AT2G18130	purple acid phosphatase (PAP11) [Arabidopsis thaliana]
AT2G27190	iron(III)-zinc(II) purple acid phosphatase (PAP12) [Arabidopsis thaliana]
AT2G32770	purple acid phosphatase (PAP13) [Arabidopsis thaliana]
AT3G07130	serine/threonine protein phosphatase family protein [Arabidopsis thaliana]
AT3G20500	calcineurin-like phosphoesterase family protein [Arabidopsis thaliana]
AT3G46120	calcineurin-like phosphoesterase family protein [Arabidopsis thaliana]
AT3G52780	purple acid phosphatase (PAP20) [Arabidopsis thaliana]
AT3G52810	purple acid phosphatase (PAP21) [Arabidopsis thaliana]
AT3G52820	purple acid phosphatase (PAP22) [Arabidopsis thaliana]
AT4G13700	serine/threonine protein phosphatase family protein [Arabidopsis thaliana]
AT4G24890	calcineurin-like phosphoesterase family protein [Arabidopsis thaliana]
AT4G36350	calcineurin-like phosphoesterase family protein [Arabidopsis thaliana]
AT5G34850	calcineurin-like phosphoesterase family [Arabidopsis thaliana]
AT5G50400	calcineurin-like phosphoesterase family [Arabidopsis thaliana]
AT1G52940	calcineurin-like phosphoesterase family protein [Arabidopsis thaliana]
AT3G17790	acid phosphatase type 5 (ACP5) [Arabidopsis thaliana]
AT3G23580	ribonucleoside-diphosphate reductase small chain / ribonucleotide reductase [Arabidopsis thaliana]
AT3G27060	ribonucleoside-diphosphate reductase small chain, putative / ribonucleotide reductase, putative [Arabidopsis thaliana]
AT5G40942	ribonucleoside-diphosphate reductase small chain -related [Arabidopsis thaliana]
AT5G14660	peptide deformylase [Arabidopsis thaliana]
AT1G15390	peptide deformylase, mitochondrial / polypeptide deformylase 1A (PDF1A) [Arabidopsis thaliana]
AT3G47810	calcineurin-like phosphoesterase family protein [Arabidopsis thaliana]
AT2G40300	ferritin, putative [Arabidopsis thaliana]
AT3G11050	ferritin, putative [Arabidopsis thaliana]
AT3G56090	ferritin, putative [Arabidopsis thaliana]
AT5G01600	ferritin 1 precursor [Arabidopsis thaliana]
AT1G15960	NRAMP metal ion transporter 6, putative (NRAMP6) [Arabidopsis thaliana]
AT1G47240	NRAMP metal ion transporter 2, putative (NRAMP2) [Arabidopsis thaliana]
AT1G80830	NRAMP metal ion transporter 1 (NRAMP1) [Arabidopsis thaliana]
AT2G23150	NRAMP metal ion transporter 3 (NRAMP3) [Arabidopsis thaliana]
AT4G18790	NRAMP metal ion transporter 5, putative (NRAMP5) [Arabidopsis thaliana]
AT5G03280	ethylene-insensitive 2 (EIN2) [Arabidopsis thaliana]
AT5G67330	NRAMP metal ion transporter 4 (NRAMP4) [Arabidopsis thaliana]
AT5G02710	expressed protein [Arabidopsis thaliana]
AT1G03445	kelch repeat-containing protein / serine/threonine phosphoesterase family protein [Arabidopsis thaliana]
AT1G07010	calcineurin-like phosphoesterase family protein [Arabidopsis thaliana]
AT1G08420	kelch repeat-containing protein / serine/threonine phosphoesterase family protein [Arabidopsis thaliana]
AT1G10430	serine/threonine protein phosphatase PP2A-1 catalytic subunit (PP2A1) [Arabidopsis thaliana]
AT1G48120	calcineurin-like phosphoesterase family protein [Arabidopsis thaliana]
AT1G50370	serine/threonine protein phosphatase, putative [Arabidopsis thaliana]
AT1G59830	serine/threonine protein phosphatase PP2A-2 catalytic subunit (PP2A2) [Arabidopsis thaliana]
AT1G64040	serine/threonine protein phosphatase PP1 isozyme 3 (TOPP3) / phosphoprotein phosphatase 1 [Arabidopsis thaliana]
AT1G69960	serine/threonine protein phosphatase PP2A-5 catalytic subunit (PP2A5) [Arabidopsis thaliana]
AT2G27210	kelch repeat-containing serine/threonine phosphoesterase family protein [Arabidopsis thaliana]
AT2G29400	serine/threonine protein phosphatase PP1 isozyme 1 (TOPP1) / phosphoprotein phosphatase 1 [Arabidopsis thaliana]
AT2G39840	serine/threonine protein phosphatase PP1 isozyme 4 (TOPP4) / phosphoprotein phosphatase 1 [Arabidopsis thaliana]
AT3G05580	serine/threonine protein phosphatase, putative [Arabidopsis thaliana]
AT3G19980	serine/threonine protein phosphatase (STPP) [Arabidopsis thaliana]
AT3G46820	serine/threonine protein phosphatase PP1 isozyme 5 (TOPP5) / phosphoprotein phosphatase 1 [Arabidopsis thaliana]
AT4G03080	kelch repeat-containing serine/threonine phosphoesterase family protein [Arabidopsis thaliana]
AT4G26720	serine/threonine protein phosphatase PP-X isozyme 1 (PPX1) [Arabidopsis thaliana]
AT5G10900	serine/threonine protein phosphatase [Arabidopsis thaliana]
AT5G55260	serine/threonine protein phosphatase [Arabidopsis thaliana]
AT5G59160	protein phosphatase 1A [Arabidopsis thaliana]
AT1G18480	calcineurin-like phosphoesterase family protein [Arabidopsis thaliana]
AT2G42500	serine/threonine protein phosphatase PP2A-3 catalytic subunit (PP2A3) [Arabidopsis thaliana]
AT2G42810	serine/threonine protein phosphatase, putative [Arabidopsis thaliana]
AT3G09960	calcineurin-like phosphoesterase family protein [Arabidopsis thaliana]
AT3G09970	calcineurin-like phosphoesterase family protein [Arabidopsis thaliana]
AT3G58500	serine/threonine protein phosphatase PP2A-4 catalytic subunit (PP2A4) [Arabidopsis thaliana]
AT4G11240	serine/threonine protein phosphatase PP1 isozyme 6 (PP1BG) (TOPP6) [Arabidopsis thaliana]
AT5G27840	serine/threonine protein phosphatase type one(PP1) [Arabidopsis thaliana]
AT5G43380	serine/threonine protein phosphatase type on(TOPP7) [Arabidopsis thaliana]
AT5G63870	ser/thr protein phosphatase catalytic subunit [Arabidopsis thaliana]
AT4G12740	adenine-DNA glycosylase-related / MYH-related [Arabidopsis thaliana]
AT1G05900	endonuclease-related [Arabidopsis thaliana]
AT2G22260	oxidoreductase, 2OG-Fe(II) oxygenase family protein [Arabidopsis thaliana]
AT3G14160	oxidoreductase, 2OG-Fe(II) oxygenase family protein [Arabidopsis thaliana]
AT2G28420	lactoylglutathione lyase family protein / glyoxalase I family protein [Arabidopsis thaliana]
AT1G11840	lactoylglutathione lyase, putative / glyoxalase I, putative [Arabidopsis thaliana]
AT1G67280	lactoylglutathione lyase, putative / glyoxalase I, putative [Arabidopsis thaliana]
AT5G57040	expressed protein [Arabidopsis thaliana]
AT1G15380	lactoylglutathione lyase family protein / glyoxalase I family protein [Arabidopsis thaliana]
AT1G80160	lactoylglutathione lyase family protein / glyoxalase I family protein [Arabidopsis thaliana]
AT2G32090	lactoylglutathione lyase family protein / glyoxalase I family protein [Arabidopsis thaliana]
AT1G08110	lactoylglutathione lyase, putative / glyoxalase I, putative [Arabidopsis thaliana]
AT2G39670	radical SAM domain-containing protein [Arabidopsis thaliana]
AT1G52160	metallo-beta-lactamase family protein [Arabidopsis thaliana]
AT1G61010	cleavage and polyadenylation specificity factor, putative [Arabidopsis thaliana]
AT2G01730	metallo-beta-lactamase family protein [Arabidopsis thaliana]
AT2G31350	hydroxyacylglutathione hydrolase, putative / glyoxalase II, putative [Arabidopsis thaliana]
AT3G10850	hydroxyacylglutathione hydrolase, cytoplasmic / glyoxalase II (GLX2-2) [Arabidopsis thaliana]
AT3G13800	metallo-beta-lactamase family protein [Arabidopsis thaliana]
AT4G33540	metallo-beta-lactamase family protein [Arabidopsis thaliana]
AT5G63420	hydrolase family [Arabidopsis thaliana]
AT1G06130	hydroxyacylglutathione hydrolase, putative / glyoxalase II, putative [Arabidopsis thaliana]
AT1G25375	metallo-beta-lactamase family protein [Arabidopsis thaliana]
AT1G53580	hydroxyacylglutathione hydrolase, putative / glyoxalase II, putative [Arabidopsis thaliana]
AT1G67550	urease, putative / urea amidohydrolase, putative [Arabidopsis thaliana]
AT4G22930	dihydroorotase, mitochondrial / DHOase (PYR4) [Arabidopsis thaliana]
AT3G55850	amidohydrolase family protein [Arabidopsis thaliana]
AT4G04955	amidohydrolase family protein [Arabidopsis thaliana]
AT5G12200	dihydropyrimidinase [Arabidopsis thaliana]
AT3G19630	radical SAM domain-containing protein [Arabidopsis thaliana]
AT1G72090	radical SAM domain-containing protein / TRAM domain-containing protein [Arabidopsis thaliana]
