# Supplementary material for: Differential Diel Translation of Transcripts With Roles in the Transfer and Utilization of Iron-Sulfur Clusters in Arabidopsis
Source: Front Plant Sci. 2018 Nov 13;9:1641. doi: 10.3389/fpls.2018.01641 (PMC6243122; doi:10.3389/fpls.2018.01641)
Supplement: Supplementary file 6 [file Table_6.XLS]

## Sheet: Sheet1
Supplementary Dataset 6. Scaled TL for all transcripts.
		ZT0			ZT6			ZT12			ZT18			Average	Average	Average	Average	Scaled TL
Probe ID	TAIR ID	6am_1	6am_2	6am_3	12pm_1	12pm_2	12pm_3	6pm_1	6pm_2	6pm_3	12am_1	12am_2	12am_3	6AM ZT0	12pm ZT6	6pm ZT12	12am ZT18	6AM ZT0	12pm ZT6	6pm ZT12	12am ZT18
245062_at	AT2G39760	3.75169	3.62251	3.64785	2.73214	3.26696	2.82453	2.90924	3.03669	3.39655	3.58434	3.84126	3.51405	3.67401	2.94121	3.11416	3.64655	0.330031	-0.402775	-0.229821	0.302566
245063_at	AT2G39795	3.85303	4.02851	4.65598	3.67221	2.78073	2.76768	3.85138	3.64761	3.96852	3.90581	3.92629	3.46994	4.17917	3.07354	3.8225	3.76735	0.468532	-0.637099	0.111861	0.0567062
245083_at	AT2G23310	1.82408	2.26989	1.88878	1.52843	2.45513	2.32857	2.22489	2.36553	2.17468	3.09667	2.48555	3.18074	1.99425	2.10404	2.25503	2.92099	-0.324331	-0.214535	-0.0635439	0.60241
245094_at	AT2G40840	3.38027	3.59362	3.90183	3.55844	3.55574	3.92876	3.52882	3.34024	3.45728	2.77949	3.05402	2.68378	3.62524	3.68098	3.44211	2.8391	0.228381	0.284125	0.0452554	-0.557762
245104_at	AT2G41600	3.3412	3.44713	3.1657	2.3793	2.28469	2.68588	2.41013	1.93323	2.91244	3.39599	2.91451	3.02473	3.31801	2.44996	2.4186	3.11174	0.493433	-0.37462	-0.405978	0.287166
245124_at	AT2G47580	3.77639	4.27981	3.39325	2.44214	3.11335	2.86545	2.85648	3.57134	3.37049	3.9649	4.19212	4.20248	3.81648	2.80698	3.2661	4.11983	0.314132	-0.695368	-0.236248	0.617484
245147_at	AT2G45280	2.51538	2.33696	2.37372	1.43945	1.72327	1.54074	2.05305	1.89197	1.76189	2.06366	2.11491	2.07543	2.40869	1.56782	1.9023	2.08467	0.417816	-0.42305	-0.0885669	0.0938003
245165_at	AT2G33180	2.33517	2.51389	2.07136	1.90058	1.86448	1.67766	1.81898	2.03491	2.09417	2.61083	2.84021	2.43605	2.30681	1.81424	1.98269	2.62903	0.123616	-0.368952	-0.200505	0.445841
245178_at	AT5G12390	2.41875	2.1895	2.34775	1.96324	1.79368	1.98084	1.98812	2.14584	2.11281	2.92582	2.72677	2.72985	2.31866	1.91258	2.08226	2.79414	0.0417506	-0.364328	-0.194654	0.517232
245193_at	AT1G67810	2.56654	2.25911	2.42323	3.45169	3.19044	3.7222	3.98017	3.14958	4.09311	2.8942	2.69657	3.47743	2.41629	3.45478	3.74095	3.02273	-0.742395	0.296088	0.582262	-0.135956
245200_at	AT1G67850	3.21047	3.70783	4.21358	2.89516	3.19602	3.31773	3.17646	3.21815	3.56619	2.83931	2.97228	2.5815	3.71063	3.1363	3.32027	2.7977	0.469405	-0.104921	0.0790431	-0.443527
245213_at	AT1G44575	3.37213	3.58004	4.01626	2.71439	3.10284	3.01133	2.90714	3.31303	3.43103	3.64972	3.59804	3.47889	3.65614	2.94285	3.21707	3.57555	0.308239	-0.405051	-0.130836	0.227647
245228_at	AT3G29810	3.42884	3.25792	3.15686	3.57407	2.94834	2.85986	2.78469	2.75935	3.21569	3.83153	4.0858	3.65229	3.28121	3.12742	2.91991	3.85654	-0.0150633	-0.168848	-0.376359	0.56027
245238_at	AT4G25570	2.70788	1.99918	2.65906	3.76989	3.21499	3.23743	3.70018	3.22166	3.15845	2.97067	3.07002	2.30916	2.45537	3.40744	3.3601	2.78328	-0.546175	0.405889	0.358551	-0.218265
245261_at	AT4G14385	1.9862	2.60996	2.20734	1.67735	1.72134	1.56754	1.79598	1.9862	2.20321	2.27071	2.42984	2.51161	2.26783	1.65541	1.99513	2.40405	0.187226	-0.425198	-0.0854735	0.323445
245276_at	AT4G16780	1.95554	2.52616	2.52022	1.68438	1.93569	1.479	2.46222	2.4128	2.56817	2.15963	2.29829	2.43102	2.33397	1.69969	2.48106	2.29631	0.131213	-0.50307	0.278305	0.0935515
245310_at	AT4G13950	3.07053	2.84526	3.02106	2.50336	2.14053	2.20908	2.41971	2.6672	2.69443	3.67437	3.41144	3.49513	2.97895	2.28432	2.59378	3.52698	0.132943	-0.561686	-0.252227	0.68097
245316_at	AT4G14000	3.521	3.92059	4.08805	2.82618	2.77656	2.84004	3.18432	3.7381	3.47786	3.48224	3.77217	3.84456	3.84321	2.81426	3.46676	3.69966	0.38724	-0.641714	0.010788	0.243686
245320_at	AT4G16444	3.23546	3.32328	3.43334	2.26729	2.50152	2.80184	2.25615	3.20516	2.50887	3.64972	3.58896	2.95066	3.33069	2.52355	2.65673	3.39645	0.353836	-0.453304	-0.320127	0.419595
245326_at	AT4G14100	2.06247	1.95749	2.05763	3.00863	2.54044	2.69203	2.98592	3.08245	2.70232	2.40059	2.60844	2.45398	2.02586	2.74703	2.92356	2.48767	-0.520169	0.201001	0.377531	-0.0583624
245333_at	AT4G14615	2.07383	2.17555	1.79898	1.80893	1.74287	1.57366	1.78922	2.09351	2.07228	2.33282	2.78255	2.26586	2.01612	1.70849	1.985	2.46041	-0.0263859	-0.334019	-0.0575009	0.417906
245340_at	AT4G14420	1.91542	1.76938	1.69428	1.56087	1.5031	1.32889	1.72052	1.6853	1.84987	2.24838	2.21138	2.4922	1.79303	1.46429	1.75189	2.31732	-0.0386047	-0.367345	-0.0797387	0.485688
245348_at	AT4G17770	2.92862	2.60715	2.47804	3.67718	3.35142	3.30272	3.14541	3.11051	2.86567	3.00028	3.31228	2.9929	2.67127	3.44377	3.04053	3.10182	-0.39308	0.379425	-0.023819	0.0374743
245366_at	AT4G14965	2.37675	2.7279	2.62686	1.98653	1.92519	2.23269	2.09817	2.412	2.45385	2.45585	3.34682	2.74639	2.57717	2.04814	2.32134	2.84969	0.12809	-0.400945	-0.127746	0.400602
245368_at	AT4G15510	2.41655	2.36898	2.76278	3.58773	3.14112	3.47964	3.47817	3.81765	3.0359	2.99153	2.68363	2.57099	2.5161	3.40283	3.44391	2.74872	-0.511787	0.374942	0.416017	-0.279171
245392_at	AT4G15680	4.63037	4.61223	4.0327	5.42816	4.63025	4.77052	4.5759	4.27941	4.35897	3.84304	3.44695	3.48772	4.4251	4.94297	4.40476	3.59257	0.0837495	0.601622	0.0634098	-0.748781
245414_at	AT4G17310	3.61305	4.17295	3.58724	3.38137	3.55467	3.33365	3.64991	4.14932	3.8557	4.97708	3.79172	4.84613	3.79108	3.42323	3.88498	4.53831	-0.118319	-0.48617	-0.0244206	0.62891
245415_at	AT4G17330	4.20006	4.06891	4.57554	4.90203	4.90098	5.02387	4.67715	4.43402	4.67266	4.14141	4.51386	3.934	4.2815	4.94229	4.59461	4.19642	-0.222205	0.438586	0.0909035	-0.307285
245426_at	AT4G17540	3.35795	3.85224	3.134	2.62386	2.60484	2.84193	2.917	3.10285	3.05615	3.07361	3.06592	2.74874	3.44806	2.69021	3.02533	2.96276	0.416472	-0.341381	-0.00625852	-0.068832
245501_at	AT4G15620	2.66954	2.5468	2.47074	1.62176	1.90406	1.46813	1.83441	2.30094	2.12776	2.63198	2.5338	2.95463	2.56236	1.66465	2.0877	2.70681	0.306982	-0.590732	-0.167676	0.451426
245506_at	AT4G15700	3.87397	3.85037	3.69659	4.51631	4.01096	4.29494	3.9089	3.90596	3.41268	3.46566	3.34641	3.63489	3.80698	4.27407	3.74251	3.48232	-0.0194939	0.447601	-0.0839562	-0.344151
245512_at	AT4G15770	2.84357	2.34593	2.42486	3.08961	2.59977	2.60705	2.32197	2.77635	2.82342	2.97445	3.76514	3.62296	2.53812	2.76547	2.64058	3.45419	-0.311471	-0.0841163	-0.209008	0.604595
245514_at	245514_at	3.02686	2.93244	2.96404	2.5326	2.74999	2.43965	2.7309	2.61152	2.91412	3.31025	3.34778	3.65821	2.97444	2.57408	2.75218	3.43875	0.0395814	-0.36078	-0.182686	0.503884
245525_at	AT4G15930	2.77674	2.55554	2.15256	3.21984	3.12047	3.36461	3.07202	2.8147	3.43327	2.97313	3.10178	3.18558	2.49495	3.23498	3.10666	3.08683	-0.485908	0.254122	0.125809	0.105978
245543_at	AT4G15260	3.1082	3.52109	3.55353	2.79015	2.8752	2.37802	2.52087	3.16723	2.51185	3.4612	4.23295	3.33241	3.39427	2.68112	2.73332	3.67552	0.273215	-0.439938	-0.38774	0.554463
245562_at	AT4G15520	1.84428	2.11554	2.06004	1.51337	1.41402	1.33837	1.25539	2.44223	2.08842	2.54	2.86192	2.61041	2.00662	1.42192	1.92868	2.67077	-0.00037821	-0.585078	-0.0783195	0.663776
245580_at	AT4G14820	2.14743	2.49662	2.2577	2.84197	2.95524	3.20474	3.38888	3.03612	2.64745	2.62604	2.91777	2.52836	2.30058	3.00065	3.02415	2.69072	-0.453444	0.246623	0.270124	-0.0633033
245607_at	AT4G14330	3.07976	3.23972	2.80836	3.82181	3.48794	4.09779	3.11118	3.56409	3.53265	3.60309	3.36673	3.51967	3.04261	3.80251	3.40264	3.4965	-0.393452	0.366447	-0.0334238	0.0604296
245612_at	AT4G14440	3.16041	3.47383	2.85603	2.33667	2.54629	2.32034	2.80561	3.44439	3.47209	3.41721	3.94764	3.89554	3.16342	2.4011	3.2407	3.75346	0.023752	-0.738569	0.101026	0.613791
245621_at	AT4G14070	4.1436	4.08611	4.37152	4.26704	4.12866	4.73401	4.7683	4.60608	4.35782	4.03221	3.87415	3.72016	4.20041	4.37657	4.5774	3.87551	-0.0570605	0.119098	0.319928	-0.381965
245682_at	AT5G08750	3.48542	3.54719	3.47224	2.47563	2.56151	2.49174	2.81951	2.47072	2.87626	2.95958	3.19327	2.57403	3.50162	2.50963	2.72216	2.90896	0.591026	-0.400965	-0.188429	-0.00163152
245740_at	AT1G44100	2.88479	2.8456	3.03208	2.97925	3.09171	3.28045	3.39494	2.75971	2.64778	2.67664	2.40519	2.01954	2.92082	3.11714	2.93415	2.36712	0.0860145	0.282331	0.0993382	-0.467684
245760_s_at	AT1G66910	3.05861	2.50206	3.01845	3.76168	3.33834	3.48241	3.05819	2.90826	3.03644	2.65226	3.20944	2.47549	2.85971	3.52748	3.00096	2.77906	-0.182094	0.485675	-0.0408379	-0.262743
245768_at	AT1G33590	5.08355	5.0383	5.2314	4.57217	4.77596	4.81688	5.00897	4.47586	5.06385	4.17085	4.34792	4.16703	5.11775	4.72167	4.84956	4.2286	0.388356	-0.00772565	0.120165	-0.500795
245786_at	AT1G32150	3.32037	3.04283	3.4401	3.36369	2.90832	3.4568	2.86699	2.69253	3.14856	2.35892	2.47832	2.76912	3.26777	3.24294	2.9027	2.53546	0.280553	0.255723	-0.0845176	-0.451758
245791_at	AT1G32210	2.37436	1.88267	1.68672	2.17751	2.13524	1.77353	2.15098	2.0093	2.70973	2.82822	2.61792	2.8082	1.98125	2.02876	2.29	2.75145	-0.281615	-0.234106	0.0271384	0.488583
245815_at	AT1G26090	2.26765	2.01619	2.24091	2.91788	2.19404	2.82071	2.77211	2.67608	2.62019	2.20412	1.78997	1.93593	2.17492	2.64421	2.68946	1.97667	-0.196397	0.272892	0.318145	-0.39464
245849_at	AT5G13520	3.07007	3.61824	3.21434	4.56782	4.16337	4.36829	4.21997	3.93022	4.28323	3.31071	3.65651	3.55381	3.30088	4.36649	4.14447	3.50701	-0.528831	0.536778	0.314757	-0.322704
245879_at	AT5G09420	3.43695	3.19173	3.77237	3.3791	3.55708	3.6963	3.87744	4.01064	3.61255	2.50811	3.1541	2.94924	3.46702	3.54416	3.83355	2.87048	0.0382171	0.115357	0.404745	-0.558319
245893_at	AT5G09270	1.7453	1.50743	1.46224	1.76226	1.50964	1.52911	1.8603	1.8795	1.79452	1.93951	2.69545	2.19073	1.57166	1.60034	1.84477	2.27523	-0.251342	-0.222662	0.0217721	0.452232
245925_at	AT5G28770	2.00806	1.94317	2.3414	3.06659	2.76795	2.98321	2.14727	2.39873	2.87172	2.23513	2.33732	2.18694	2.09754	2.93925	2.47257	2.25313	-0.34308	0.498625	0.0319499	-0.187494
245938_at	AT5G19680	2.84352	3.05962	2.97102	2.51325	2.62555	2.51364	2.37246	2.89846	2.86873	3.53878	3.69029	3.26427	2.95805	2.55081	2.71322	3.49778	0.0280866	-0.379153	-0.216748	0.567814
245947_at	AT5G19530	2.53713	2.88056	2.58259	2.25979	2.93625	2.5499	2.41667	2.75697	3.11944	3.38017	3.39921	3.47516	2.66676	2.58198	2.76436	3.41818	-0.191061	-0.27584	-0.0934584	0.560359
245951_at	AT5G19550	2.89723	3.05075	2.78078	3.64509	3.51704	3.52794	3.51142	3.44128	3.50806	3.73557	3.27599	4.0457	2.90959	3.56335	3.48692	3.68575	-0.501816	0.15195	0.075517	0.274349
245983_at	AT5G13050	3.2952	3.01617	3.15534	2.97466	3.06893	3.29288	3.21772	3.81108	3.34749	2.72996	2.85676	2.55518	3.15557	3.11216	3.45876	2.71397	0.045455	0.00204352	0.348647	-0.396146
246006_at	AT5G08290	3.34833	3.97648	3.50891	2.74244	2.86315	2.87491	2.84815	2.85427	3.46512	3.65746	3.55201	3.60656	3.61124	2.82683	3.05585	3.60534	0.336424	-0.447982	-0.21897	0.330528
246015_at	AT5G10700	2.11465	1.85475	1.83051	1.84866	2.05834	1.7662	2.18848	2.66706	1.76673	2.70678	2.98127	2.34184	1.9333	1.89107	2.20742	2.67663	-0.243801	-0.286038	0.0303154	0.499524
246030_at	AT5G21105	3.36937	3.49918	3.47341	2.43341	3.14153	3.07331	2.90086	2.97185	3.39289	3.79552	3.55697	3.54609	3.44732	2.88275	3.08853	3.63286	0.184455	-0.380115	-0.174331	0.369991
246040_at	AT5G19370	2.68438	2.60051	2.97742	3.4686	3.72578	3.58415	3.42399	3.19614	3.68562	3.16333	3.02766	3.5028	2.7541	3.59284	3.43525	3.23126	-0.499261	0.339477	0.181884	-0.0220992
246089_at	AT5G20570	3.15947	3.10479	3.18586	2.99982	3.11757	3.12415	2.84062	2.92294	3.5315	3.9643	3.60823	4.09771	3.15004	3.08051	3.09836	3.89008	-0.15471	-0.224234	-0.206392	0.585336
246092_at	AT5G20500	2.42622	2.86371	2.59866	1.93416	1.86938	2.01604	2.06247	2.47521	2.72734	2.78572	3.07384	2.91749	2.62953	1.93986	2.42167	2.92568	0.150342	-0.539327	-0.0575135	0.446498
246150_at	AT5G19930	1.39567	1.44062	1.4174	1.74799	1.69365	1.94149	1.33848	1.7804	1.40758	2.68074	2.20857	1.88007	1.4179	1.79438	1.50882	2.25646	-0.32649	0.0499871	-0.235566	0.512069
246156_at	AT5G20090	3.68001	3.62596	3.19389	2.75834	3.07694	2.53017	2.78619	2.53096	3.25755	3.30897	3.47245	3.45162	3.49995	2.78848	2.85823	3.41101	0.360533	-0.350938	-0.281188	0.271592
246162_at	AT4G36400	2.48731	2.34978	2.9933	3.39897	3.43137	3.35247	2.58458	2.95749	2.88786	2.72406	2.66032	2.75366	2.61013	3.39427	2.80998	2.71268	-0.271632	0.512507	-0.0717871	-0.169088
246171_at	AT5G32440	2.13707	1.99706	2.03958	1.64695	1.98684	1.69988	1.76381	1.79783	2.07808	2.43477	2.66588	3.04314	2.0579	1.77789	1.87991	2.7146	-0.0496731	-0.329681	-0.227668	0.607022
246192_at	AT5G20920	2.99178	2.71019	2.67129	3.94837	4.16135	3.63192	3.89136	2.93694	3.7603	4.04307	3.26137	3.16413	2.79109	3.91388	3.52953	3.48952	-0.639919	0.482877	0.098525	0.0585165
246194_at	AT4G37000	2.69963	2.79716	2.62926	3.72341	3.38011	3.55954	3.72477	3.68504	3.5209	3.19393	3.55332	2.88412	2.70868	3.55435	3.64357	3.21046	-0.570583	0.275087	0.364305	-0.0688095
246204_at	AT4G37020	2.25905	2.2067	2.03701	1.71006	1.81064	1.60867	1.76298	2.11987	2.01924	2.57485	2.3344	2.55761	2.16759	1.70979	1.96736	2.48895	0.0841613	-0.37363	-0.11606	0.405529
246210_at	AT4G36420	2.82901	3.27596	3.05118	1.96154	2.2377	2.08399	1.99127	2.79751	1.9838	2.6734	2.48293	3.20412	3.05205	2.09441	2.25752	2.78681	0.504352	-0.453292	-0.290176	0.239115
246218_at	AT4G36800	2.50001	2.63586	2.43453	3.91925	3.76909	3.73169	3.51624	2.83475	3.78155	3.82102	2.95605	2.89282	2.52347	3.80667	3.37751	3.22329	-0.709269	0.573937	0.144776	-0.00944407
246249_at	AT4G36680	3.78462	3.89587	3.72867	4.94722	4.09299	4.86512	4.36476	4.06244	4.01094	4.05663	4.17867	4.16524	3.80306	4.63511	4.14605	4.13352	-0.376376	0.455678	-0.0333862	-0.0459158
246261_at	AT1G31810	3.9766	3.78405	4.41392	4.47301	4.84391	4.60336	4.44549	3.70568	4.00323	4.10536	3.77225	3.53301	4.05819	4.6401	4.05147	3.80354	-0.0801324	0.501771	-0.0868581	-0.33478
246280_at	AT4G36660	3.27585	3.304	3.4749	3.00011	2.84888	2.93516	3.25628	2.96614	3.37497	4.03629	3.33601	3.93133	3.35158	2.92805	3.19913	3.76787	0.039924	-0.383609	-0.112531	0.456216
246290_at	AT3G56800	4.03684	4.15898	3.84975	3.00884	3.55517	3.034	3.20333	3.13501	4.0927	4.62252	4.32982	4.31093	4.01519	3.19934	3.47701	4.42109	0.237031	-0.57882	-0.301145	0.642934
246292_at	AT3G56860	3.50973	2.86892	3.52752	4.16577	3.63907	4.37489	4.21309	4.57711	4.1165	3.69517	4.01476	3.78176	3.30206	4.05991	4.30223	3.83056	-0.571635	0.18622	0.428543	-0.0431275
246303_at	AT3G51870	2.98249	3.23809	3.43009	2.50314	2.4776	2.22788	2.33724	2.76059	3.2184	2.97107	3.19946	2.73292	3.21689	2.40287	2.77208	2.96782	0.376976	-0.437041	-0.067836	0.127902
246351_at	AT1G16570	2.72928	2.9176	2.68861	2.10833	2.38677	2.49242	2.56636	2.74076	3.27294	3.20669	2.90274	3.04941	2.7785	2.32917	2.86002	3.05295	0.0233367	-0.425985	0.104862	0.297786
246384_at	AT1G77370	1.93438	1.96031	1.82346	1.5235	1.32032	1.26967	1.59613	1.812	1.70866	2.13842	2.63266	2.52365	1.90605	1.37116	1.7056	2.43158	0.0524533	-0.482433	-0.147999	0.577979
246411_at	AT1G57770	2.49035	2.22343	2.35832	2.99604	3.14412	3.22882	2.96887	2.82925	2.1831	2.32775	2.48552	2.53869	2.35737	3.12299	2.66041	2.45065	-0.290488	0.475138	0.0125518	-0.197203
246423_at	AT5G16950	3.9565	3.79325	3.95584	3.55667	3.46601	3.24075	4.09089	4.18417	3.83975	4.15953	4.17543	4.2904	3.90187	3.42114	4.03827	4.20845	0.00943501	-0.471291	0.145836	0.31602
246434_at	AT5G17520	4.22995	4.08002	4.04564	4.05479	4.22598	3.8369	4.22827	3.40057	4.07144	4.64608	4.56544	4.81624	4.11854	4.03922	3.9001	4.67592	-0.0649058	-0.14422	-0.283348	0.492473
246442_at	AT5G17610	1.92897	1.81556	1.35561	1.32424	1.06389	0.998606	1.19955	1.25799	1.22525	2.50837	2.20715	2.16061	1.70005	1.12891	1.22759	2.29204	0.112899	-0.458239	-0.359555	0.704894
246480_at	AT5G16070	1.77567	1.41193	1.58357	2.40254	2.27882	2.23679	1.98198	1.83141	2.14599	2.08341	1.92715	2.40895	1.59039	2.30605	1.98646	2.13984	-0.415293	0.300363	-0.0192239	0.134154
246481_s_at	AT5G15960	3.90832	4.04834	3.37981	3.67098	3.8208	3.62701	3.34146	3.36389	3.54886	4.12677	3.88936	4.47005	3.77882	3.70626	3.41807	4.16206	0.0125201	-0.0600418	-0.348236	0.395758
246492_at	AT5G16140	2.21507	1.94271	2.12157	3.16243	2.66614	2.9063	2.47326	2.11637	2.84226	2.28454	2.2904	2.22002	2.09312	2.91162	2.4773	2.26499	-0.343639	0.474866	0.0405414	-0.171769
246493_at	AT5G16180	3.72772	3.44919	3.04821	2.88076	3.23014	2.82432	2.71449	2.44395	2.7646	3.21693	2.82381	3.10597	3.40837	2.97841	2.64101	3.04891	0.389198	-0.0407664	-0.378161	0.0297297
246497_at	AT5G16220	3.69927	3.93964	3.70403	2.46388	3.4417	2.82115	3.17625	3.47129	3.71433	4.26706	4.62235	3.83061	3.78098	2.90891	3.45396	4.24001	0.185017	-0.687054	-0.142006	0.644043
246529_at	AT5G15730	3.20462	3.40297	3.35124	2.57319	2.55057	2.41656	3.05776	2.89548	2.77987	3.02794	3.07839	2.83059	3.31961	2.51344	2.91103	2.97898	0.388844	-0.417324	-0.0197314	0.0482115
246581_at	AT1G31760	3.22599	3.34135	2.61643	2.12316	2.3578	1.81193	1.99255	2.648	2.82293	3.24317	2.86742	3.68169	3.06126	2.09763	2.48783	3.2641	0.333553	-0.63007	-0.239876	0.536393
246620_at	AT5G36220	1.75991	1.80895	2.12314	2.63269	2.57083	3.17731	2.24995	2.35633	2.7317	1.53223	2.01487	1.42004	1.89733	2.79361	2.44599	1.65572	-0.300829	0.595444	0.247831	-0.542446
246621_at	AT5G36230	2.80386	2.84278	2.50295	2.72777	3.23926	3.05475	3.02208	3.6741	3.13753	3.49194	3.32786	3.4597	2.71653	3.00726	3.2779	3.4265	-0.390518	-0.0997889	0.170854	0.319452
246623_at	AT1G48920	3.06548	3.03603	2.67047	3.14171	3.71605	3.13678	3.25603	3.2516	3.80065	4.0096	3.42383	3.9164	2.92399	3.33151	3.43609	3.78328	-0.444726	-0.0372074	0.0673764	0.414557
246645_at	AT5G35080	2.99699	3.47133	3.32714	2.59561	2.37483	2.42518	2.73518	2.98363	2.99124	3.1736	3.08921	3.33809	3.26515	2.46521	2.90335	3.2003	0.306651	-0.493296	-0.0551515	0.241797
246699_at	AT5G27990	2.38757	2.85866	2.3561	2.38285	2.12826	1.74799	1.75309	2.1097	2.57537	2.76459	3.04035	3.21696	2.53411	2.08637	2.14605	3.0073	0.0906537	-0.357091	-0.297405	0.563842
246738_at	AT5G27740	3.55492	3.94879	4.2233	2.68968	2.92936	2.70719	2.94199	3.2464	3.64014	3.94515	3.79493	3.81932	3.909	2.77541	3.27618	3.85314	0.455573	-0.678023	-0.177254	0.399704
246745_at	AT5G27770	2.40738	1.86166	1.85101	2.23889	2.25943	2.00946	2.39739	2.32016	2.36439	2.78378	2.92164	2.55841	2.04002	2.16926	2.36065	2.75461	-0.291117	-0.161875	0.0295123	0.42348
246750_at	246750_at	2.0929	1.46704	1.63409	2.43782	1.98323	2.39283	1.79986	1.6032	1.73425	1.81917	1.4792	1.30579	1.73134	2.27129	1.71244	1.53472	-0.0811044	0.458845	-0.100011	-0.27773
246758_at	AT5G27850	2.70478	2.64777	2.62796	1.77929	2.31895	2.10388	1.86333	2.5449	2.57326	3.11838	2.98856	3.38786	2.66017	2.06737	2.32716	3.16493	0.105261	-0.487537	-0.227748	0.610023
246822_at	AT5G26960	2.84594	3.33405	3.07768	2.70102	2.97456	2.51948	2.64434	3.38454	2.66996	3.5124	3.62054	3.39038	3.08589	2.73169	2.89962	3.50777	0.0296477	-0.324555	-0.156625	0.451533
246855_at	AT5G26280	4.44563	4.363	4.75868	4.97581	5.10711	5.17608	4.35618	4.30969	4.76945	4.31979	4.10965	3.85061	4.52244	5.08633	4.47844	4.09335	-0.0227026	0.541193	-0.066699	-0.451792
246856_at	AT5G26210	1.97034	2.0933	2.18551	3.12898	2.83337	2.94825	2.87371	2.5256	2.3569	2.5381	2.21181	2.69668	2.08305	2.9702	2.5854	2.4822	-0.447162	0.439987	0.0551905	-0.0480153
246879_at	AT5G26110	2.38893	2.80599	2.95622	1.99116	2.32041	2.14414	2.1341	2.85948	2.72986	3.32738	3.11627	3.0591	2.71705	2.15191	2.57448	3.16758	0.0642943	-0.500849	-0.0782731	0.514827
246901_at	AT5G25630	3.37885	3.18983	3.26531	3.53305	3.21359	3.36499	3.44456	3.09828	3.13556	2.76086	2.62833	2.61281	3.278	3.37054	3.22613	2.66733	0.142495	0.235042	0.0906323	-0.468169
246908_at	AT5G25610	2.82912	2.26398	2.66333	3.43768	3.62995	3.95544	3.01848	2.92411	3.52244	2.79408	3.01179	2.41256	2.58548	3.67435	3.15501	2.73947	-0.453103	0.635774	0.116433	-0.299105
246919_at	AT5G25460	4.53464	4.62918	5.11207	2.65889	3.69292	3.06661	3.44223	4.03036	4.11951	4.51428	4.63011	4.58729	4.75863	3.13947	3.86403	4.57723	0.673791	-0.94537	-0.220808	0.492387
246924_at	AT5G25060	3.15781	3.483	2.96951	3.7936	4.22968	3.79675	3.81866	3.68671	3.91759	2.9771	3.13423	3.36023	3.20344	3.94001	3.80765	3.15719	-0.323631	0.412938	0.280581	-0.369887
247008_at	AT5G67560	3.48174	3.24681	3.51569	2.52114	2.81072	2.38761	2.58739	2.87875	2.91002	3.02884	3.24876	3.25561	3.41474	2.57316	2.79205	3.17774	0.42532	-0.416267	-0.197368	0.188315
247010_at	AT5G67510	2.85086	2.83361	2.12444	1.99316	2.06719	1.76242	1.90252	2.77446	2.89208	3.54654	3.56685	3.88216	2.60297	1.94092	2.52302	3.66518	-0.0800569	-0.742102	-0.160002	0.982161
247035_at	AT5G67110	3.25994	3.3079	2.95388	2.34808	2.44979	2.43656	2.77127	2.71641	2.95878	2.96372	3.16005	2.59538	3.17391	2.41148	2.81549	2.90638	0.347094	-0.415337	-0.0113276	0.07957
247074_at	AT5G66590	1.62908	2.34509	1.74704	1.44125	1.40554	1.34195	1.69264	2.35271	1.69976	1.99823	2.48425	2.56451	1.90707	1.39625	1.91504	2.349	0.0152308	-0.49559	0.0231998	0.45716
247079_at	AT5G66055	1.84332	2.09694	2.23764	3.0854	3.039	3.1784	2.73385	2.38017	3.13906	1.80643	2.64586	2.11027	2.0593	3.10093	2.75103	2.18752	-0.465396	0.57624	0.226331	-0.337175
247095_at	AT5G66400	5.31006	5.20724	5.3402	5.8615	5.60213	6.01865	5.96529	5.35248	5.4645	4.94719	3.91275	4.88104	5.28583	5.82743	5.59409	4.58033	-0.0360867	0.505508	0.27217	-0.741592
247108_at	AT5G66160	2.49622	2.66371	2.57742	1.94852	2.34928	2.26085	2.30051	2.90701	2.56581	2.94088	2.98422	2.75074	2.57911	2.18622	2.59111	2.89195	0.0170167	-0.375881	0.0290137	0.32985
247110_at	AT5G65830	2.32279	2.79021	2.88855	3.70365	3.54018	2.93406	2.94849	3.04561	3.03998	2.76493	2.93676	2.66408	2.66719	3.39263	3.01136	2.78859	-0.297755	0.427688	0.0464183	-0.176352
247114_at	AT5G65910	2.94379	2.71224	3.15828	3.23004	3.0091	3.62518	2.85101	2.799	2.97898	2.34086	2.61796	2.28968	2.9381	3.28811	2.87633	2.41617	0.0584253	0.408428	-0.00334518	-0.463508
247120_at	AT5G65990	3.32751	3.65288	3.40815	2.94166	3.37585	2.928	3.52718	3.73763	3.64647	3.77588	4.41943	4.00975	3.46285	3.08183	3.63709	4.06835	-0.0996851	-0.480697	0.0745601	0.505822
247174_at	AT5G65250	2.24404	2.54415	2.41151	2.61533	2.83851	2.81924	2.57723	3.02186	3.16216	3.13547	3.44198	2.87045	2.3999	2.7577	2.92042	3.1493	-0.406928	-0.0491324	0.11359	0.342471
247176_at	AT5G65110	3.92191	3.96648	4.13904	4.36566	4.1707	4.55823	4.44829	4.02797	4.17115	3.70062	3.6259	3.49968	4.00914	4.36486	4.2158	3.60873	-0.0404914	0.315227	0.166167	-0.440903
247188_at	AT5G65430	2.75593	2.93931	2.7959	2.85157	3.02791	2.43108	2.93944	2.88243	3.00994	3.80407	3.02527	3.62343	2.83038	2.77019	2.94393	3.48425	-0.176809	-0.237002	-0.0632546	0.477065
247207_at	AT5G65000	2.96534	2.89765	3.75961	2.07773	2.24276	2.00741	2.38839	2.76726	2.69133	2.84847	3.12576	3.02631	3.20754	2.1093	2.61566	3.00018	0.474366	-0.623866	-0.11751	0.26701
247211_at	AT5G64880	1.34286	1.5906	1.34467	1.38934	1.19938	0.983998	1.31425	1.8972	1.83192	2.0733	2.56131	1.72351	1.42604	1.19091	1.68112	2.11937	-0.178319	-0.413454	0.076762	0.515011
247212_at	AT5G65040	1.442	1.38615	1.09446	1.94298	1.59649	1.56117	1.57085	2.31645	1.77525	2.74983	2.50151	3.09471	1.30753	1.70021	1.88752	2.78202	-0.611786	-0.219109	-0.0318009	0.862696
247213_at	AT5G64900	3.33159	3.21134	2.82055	2.86154	2.99357	2.56834	2.86941	3.06	3.66689	3.58626	3.62653	3.74261	3.12116	2.80781	3.19877	3.6518	-0.073727	-0.387072	0.0038834	0.456915
247247_at	AT5G64650	2.04891	2.69245	1.81534	1.83877	2.01183	1.74186	1.96315	2.30641	2.09344	2.65994	3.13358	2.67733	2.18557	1.86416	2.121	2.82362	-0.0630185	-0.384429	-0.127586	0.575033
247248_at	AT5G64560	3.68689	3.46041	4.38618	2.95747	3.21575	3.22059	2.98049	2.69032	2.98424	3.47867	3.10008	3.32902	3.84449	3.13127	2.88502	3.30259	0.553651	-0.159573	-0.405827	0.0117494
247275_at	AT5G64370	3.17569	3.09479	3.43388	3.8085	3.18841	3.50941	3.74755	3.22095	3.12989	2.59043	2.85848	2.56325	3.23479	3.50211	3.36613	2.67072	0.0413523	0.308671	0.172693	-0.522716
247296_at	AT5G64160	3.0581	3.14875	2.89581	2.47973	2.49312	2.19708	2.57822	2.88361	2.62349	2.67073	3.37334	3.26002	3.03422	2.38998	2.69511	3.10136	0.229054	-0.41519	-0.11006	0.296195
247301_at	AT5G63920	3.20863	3.08265	3.61775	2.87762	2.84204	2.50804	2.44391	3.0383	2.93984	2.34409	2.88138	2.34087	3.30301	2.74256	2.80735	2.52211	0.45925	-0.101195	-0.0364105	-0.321645
247307_at	AT5G63860	2.70938	2.85279	2.20699	2.59975	3.11303	2.62991	2.78831	2.62587	3.18127	3.55175	4.32439	3.22177	2.58972	2.78089	2.86515	3.69931	-0.394046	-0.202874	-0.118618	0.715538
247326_at	AT5G64110	5.37416	5.31626	5.76575	5.57144	5.82264	5.72679	5.86528	5.74441	5.36684	4.89147	4.81104	4.1907	5.48539	5.70696	5.65884	4.63107	0.114828	0.336391	0.288279	-0.739498
247347_at	AT5G63780	3.13824	3.31446	2.92926	2.47477	2.78381	2.73439	2.41046	2.5507	2.23858	2.52661	2.80283	2.38635	3.12732	2.66432	2.39992	2.57193	0.436449	-0.026549	-0.290957	-0.118944
247355_at	AT5G63670	1.92196	2.30723	1.5566	1.49147	1.31497	1.52889	1.42237	1.95113	1.62951	2.30938	2.42535	2.2218	1.9286	1.44511	1.66767	2.31884	0.088541	-0.394945	-0.172385	0.478789
247375_at	AT5G63135	2.79793	3.05162	2.26089	2.26134	2.15567	2.36513	2.31683	2.59117	2.31355	2.71629	3.20847	3.33726	2.70348	2.26071	2.40718	3.08734	0.0888019	-0.353967	-0.207495	0.47266
247382_at	AT5G63400	2.79668	2.95517	2.74028	2.30841	2.55173	2.15137	2.13943	2.57041	2.68145	3.11055	3.14746	2.92923	2.83071	2.33717	2.46376	3.06241	0.157197	-0.336343	-0.209752	0.388898
247396_at	AT5G62930	1.51735	1.73054	1.58472	1.29342	1.58147	1.14117	1.36736	1.91143	1.67489	1.97435	2.27773	1.9937	1.61087	1.33869	1.65123	2.08193	-0.0598064	-0.331992	-0.019452	0.41125
247409_at	AT5G62980	2.42062	2.42202	2.04862	2.00923	1.63174	1.74011	1.79583	2.0696	2.30023	2.52067	2.45442	2.62338	2.29709	1.79369	2.05522	2.53282	0.127383	-0.376013	-0.114485	0.363115
247426_at	AT5G62570	2.53452	2.87176	2.57678	2.57171	2.99558	3.25478	2.8032	2.14283	2.63523	2.26458	2.00354	1.93976	2.66102	2.94069	2.52709	2.06929	0.111497	0.391169	-0.0224367	-0.480229
247427_at	AT5G62580	3.52903	3.53204	3.60932	3.43876	3.26993	3.01498	3.46121	3.66085	3.51265	3.93653	4.16285	3.74633	3.5568	3.24122	3.5449	3.94857	-0.0160748	-0.331653	-0.0279705	0.375698
247428_at	AT5G62600	2.67002	2.61486	3.35648	2.8049	3.26144	3.33314	3.25701	3.34898	2.70463	2.52529	2.34598	2.03672	2.88045	3.13316	3.10354	2.30266	0.0254999	0.278207	0.248585	-0.552292
247443_at	AT5G62720	3.22488	3.3841	3.24756	2.27698	2.67125	2.53203	3.09112	3.09295	2.99364	3.49495	3.52408	3.18133	3.28551	2.49342	3.05924	3.40012	0.225941	-0.566154	-0.000334273	0.340547
247459_at	AT5G62200	3.97508	4.39122	4.12439	2.84568	3.00178	3.03093	3.23855	3.80744	3.55666	3.70532	4.07643	3.45294	4.16356	2.95946	3.53421	3.7449	0.563029	-0.641071	-0.06632	0.144362
247463_at	AT5G62210	3.35787	3.0989	3.64196	3.42008	3.66759	3.48679	3.9048	4.27024	3.30427	4.63678	4.86692	4.48842	3.36624	3.52482	3.82644	4.66404	-0.479141	-0.320564	-0.0189485	0.818654
247470_at	AT5G62220	3.00316	3.4082	2.80515	2.51466	2.54429	2.76719	2.97133	3.16868	3.5678	3.42003	3.60147	4.48833	3.07217	2.60871	3.23593	3.83661	-0.116187	-0.579644	0.0475774	0.648253
247486_at	AT5G62140	2.5798	2.67907	2.18705	3.22062	3.09684	2.91804	3.64812	3.0876	3.15585	2.91873	3.00371	2.78886	2.48197	3.0785	3.29719	2.90377	-0.458385	0.138141	0.356834	-0.0365907
247505_at	AT5G61970	2.60111	2.54057	3.36841	3.52396	3.68186	3.81107	3.73637	3.3884	3.56956	2.86845	3.38468	3.25177	2.8367	3.6723	3.56477	3.1683	-0.473822	0.361782	0.254256	-0.142216
247519_at	AT5G61430	1.72987	1.81826	1.94035	2.73542	2.81542	2.81851	2.40953	1.7951	1.84762	1.72578	1.8348	1.18016	1.82949	2.78979	2.01742	1.58025	-0.224743	0.73555	-0.0368195	-0.473988
247553_at	AT5G60910	1.34933	1.73753	1.71172	1.43886	1.33871	1.21329	1.62978	1.99829	1.83228	1.97032	2.9141	2.56165	1.59953	1.33029	1.82011	2.48202	-0.208461	-0.477701	0.0121275	0.674035
247558_at	AT5G61060	3.0103	3.24965	3.06539	2.88907	3.22271	3.13342	2.66549	2.95171	3.18636	3.18133	4.33581	3.97806	3.10845	3.08174	2.93452	3.83173	-0.130663	-0.157373	-0.304591	0.592627
247566_at	AT5G61170	3.60101	3.30324	2.60922	2.45925	2.62944	2.28174	2.41353	2.88831	2.59753	3.19146	3.09123	3.26681	3.17116	2.45681	2.63312	3.18317	0.31009	-0.404254	-0.22794	0.322105
247569_at	AT5G61240	3.70717	3.8237	4.00837	3.0047	2.9686	2.89769	3.06873	3.30348	3.43096	3.82272	3.46982	3.20793	3.84641	2.95699	3.26772	3.50016	0.453591	-0.435827	-0.125101	0.107337
247597_at	AT5G60860	3.3861	3.19472	3.41642	3.04233	2.82141	2.85382	3.16019	3.41183	3.52343	4.07781	3.48427	3.3724	3.33241	2.90585	3.36515	3.64483	0.0203518	-0.40621	0.0530883	0.33277
247604_at	AT5G60950	1.765	2.40611	2.56449	1.75173	1.66403	1.56522	2.25704	2.59081	2.23698	2.74332	2.86602	2.93924	2.2452	1.66033	2.36161	2.84952	-0.0339643	-0.618838	0.0824438	0.570358
247635_at	AT5G60548	2.83779	2.91557	2.1285	2.14096	2.44799	2.21694	2.07598	2.27248	2.80555	3.14098	3.03224	3.32987	2.62729	2.26863	2.38467	3.1677	0.0152172	-0.343439	-0.227404	0.555626
247636_at	AT5G60570	3.05378	3.51521	3.23904	2.601	2.98222	2.3278	2.44156	2.90113	2.80402	3.1642	4.27983	3.79278	3.26934	2.63701	2.71557	3.7456	0.177461	-0.454874	-0.37631	0.653723
247653_at	AT5G59950	2.1137	2.39703	2.04867	3.39999	3.03322	2.98036	3.40844	3.22346	2.36496	2.68625	2.52667	2.81264	2.18647	3.13786	2.99895	2.67519	-0.563148	0.388241	0.249337	-0.0744291
247656_at	AT5G59890	2.53284	2.64024	2.49267	3.07398	3.1187	2.75238	2.73182	1.78439	2.99311	3.38518	3.5104	3.34503	2.55525	2.98169	2.50311	3.41354	-0.308145	0.118294	-0.36029	0.55014
247657_at	AT5G59845	3.93244	3.69056	3.23638	3.89665	4.07843	4.51441	4.11169	4.1972	3.68734	3.2556	3.34567	3.44868	3.61979	4.16316	3.99875	3.34998	-0.163127	0.380241	0.215823	-0.432937
247721_at	AT5G59140	2.53334	2.64407	1.99429	1.69221	1.80216	1.80249	1.72731	2.13416	2.41044	2.42856	3.01181	2.7434	2.39057	1.76562	2.09064	2.72792	0.146878	-0.478064	-0.153049	0.484235
247722_at	AT5G59150	2.05546	2.65655	1.99628	1.87684	2.15208	1.83378	1.74124	1.96497	2.37488	2.82124	2.57586	2.74908	2.2361	1.95424	2.02703	2.71539	0.00290713	-0.278953	-0.206159	0.482205
247726_at	AT5G59430	2.29891	2.13875	2.37042	2.99413	3.2148	3.00755	2.31816	2.57136	2.51193	2.25388	2.37639	2.20202	2.26936	3.07216	2.46715	2.27743	-0.252164	0.550634	-0.0543759	-0.244094
247748_at	AT5G58920	2.50804	3.33541	3.11479	2.00399	1.82322	1.87696	1.91902	2.51951	2.08579	2.73065	3.18062	2.6541	2.98608	1.90139	2.17477	2.85512	0.506738	-0.577952	-0.304569	0.375783
247761_at	AT5G59160	3.6981	3.71724	3.97919	2.96366	3.51885	3.26054	3.251	3.42278	3.90281	4.025	4.09522	3.92337	3.79818	3.24768	3.52553	4.01453	0.151695	-0.398798	-0.120951	0.368054
247776_at	AT5G58700	3.68453	3.06669	3.2267	4.25249	3.90272	4.05105	4.08346	3.91902	3.9215	4.10831	3.4388	3.75665	3.32598	4.06875	3.97466	3.76792	-0.45835	0.284425	0.190335	-0.0164094
247812_at	AT5G58390	4.43036	4.4469	4.19238	3.64593	4.42321	4.64223	4.97448	4.2127	4.47225	3.465	3.48377	3.52135	4.35655	4.23713	4.55314	3.49004	0.197334	0.0779111	0.393928	-0.669173
247838_at	AT5G57990	3.62776	3.21131	3.94765	3.98522	4.16092	4.13104	4.12858	3.59821	3.84532	3.19049	3.53905	3.21254	3.59557	4.0924	3.85737	3.31402	-0.119267	0.377555	0.142529	-0.400816
247842_at	AT5G58030	4.12381	4.07743	4.27356	2.98918	3.34809	3.41898	3.24815	3.42913	4.24014	4.34787	4.11895	4.14495	4.15826	3.25208	3.63914	4.20393	0.344912	-0.56127	-0.174215	0.390573
247853_at	AT5G58140	3.38491	3.43232	3.849	3.39353	3.36117	3.51216	3.63298	3.36746	3.1906	2.91729	2.96004	2.64836	3.55541	3.42229	3.39701	2.8419	0.251259	0.118135	0.0928621	-0.462256
247862_at	AT5G58250	4.4747	4.62108	3.98603	3.51087	3.88293	3.50122	3.65019	4.01474	4.17828	4.42205	4.15751	4.10164	4.3606	3.63167	3.94774	4.22707	0.318833	-0.410098	-0.0940321	0.185298
247882_at	AT5G57785	2.5	2.71515	2.03503	1.33053	1.64736	1.36509	1.25853	1.56484	1.91959	2.21993	2.54637	2.51818	2.41672	1.44766	1.58099	2.42816	0.448342	-0.520722	-0.387397	0.459776
247892_at	AT5G57970	3.40395	3.46943	2.88946	2.31565	2.69873	2.44301	2.91485	3.19412	2.54145	3.12204	3.22188	2.89715	3.25428	2.4858	2.88347	3.08036	0.328303	-0.440178	-0.0425035	0.154378
247908_at	AT5G57440	2.20656	2.4786	2.33994	1.4346	1.79775	1.36724	1.37393	2.18101	1.76598	2.67813	3.10805	2.9502	2.3417	1.5332	1.77364	2.91213	0.201533	-0.606969	-0.366526	0.771963
247909_at	AT5G57370	2.48608	2.44141	2.09942	3.32705	3.69601	3.5361	3.3045	3.20668	3.69324	3.50129	3.31254	3.55699	2.34231	3.51972	3.40147	3.45694	-0.837803	0.33961	0.221363	0.276829
247923_at	AT5G57490	2.20582	2.73532	2.5971	1.62344	2.20291	1.82131	2.09836	2.45728	2.69952	2.62025	2.99847	2.76438	2.51275	1.88255	2.41838	2.79437	0.110735	-0.519461	0.0163717	0.392355
247971_at	AT5G56730	2.29742	1.95236	2.3561	2.58781	2.60827	2.95875	2.6873	2.86477	2.92863	2.70248	2.78353	3.51542	2.20196	2.71828	2.8269	3.00048	-0.484942	0.0313738	0.139996	0.313572
247982_at	AT5G56760	2.99834	3.00207	3.13697	2.25696	2.38876	2.28055	2.37712	2.76548	2.77391	3.01155	3.28979	3.27887	3.04579	2.30876	2.63884	3.1934	0.249094	-0.487941	-0.157861	0.396708
248031_at	AT5G55640	2.67213	3.19734	2.70706	2.0699	2.00932	2.07658	2.14175	2.42641	2.57872	2.58174	2.49204	2.53003	2.85885	2.05193	2.38229	2.53461	0.401926	-0.404987	-0.0746257	0.0776866
248036_at	AT5G55920	3.59614	4.07077	3.72366	3.85337	3.90013	4.1215	4.07257	4.10361	3.31804	3.29996	3.3244	2.68379	3.79685	3.95834	3.83141	3.10271	0.124527	0.286008	0.159078	-0.569614
248045_at	AT5G56030	3.94103	3.09702	3.44466	4.20991	4.41319	4.34314	4.14379	4.08688	4.20197	3.59271	3.63968	4.31462	3.49424	4.32208	4.14421	3.849	-0.458147	0.369699	0.191829	-0.10338
248098_at	AT5G55290	2.15634	2.30375	1.85483	1.59836	1.58578	1.42361	1.63303	1.99839	1.81555	2.28476	2.19866	2.24184	2.10497	1.53591	1.81566	2.24175	0.180397	-0.388659	-0.108916	0.317177
248102_at	AT5G55140	2.52332	2.71908	2.29468	1.72837	1.99974	1.89292	1.61548	2.29915	2.5708	2.66613	2.91858	2.79768	2.51236	1.87368	2.16181	2.79413	0.176866	-0.461819	-0.173684	0.458637
248103_at	AT5G55160	2.39586	2.83137	2.00737	1.49857	1.81404	1.76989	1.69822	2.09008	2.1559	2.62044	3.15571	2.5738	2.41154	1.69417	1.9814	2.78332	0.193931	-0.523437	-0.236205	0.56571
248107_at	AT5G55190	2.19394	1.84799	2.08501	2.19615	2.58055	2.17586	2.29475	1.90639	2.51517	2.94723	2.85486	2.93541	2.04231	2.31752	2.23877	2.9125	-0.335464	-0.0602552	-0.139006	0.534725
248117_at	AT5G55000	3.68202	3.82198	3.71709	2.9329	2.98321	2.56985	3.03541	3.14655	3.20115	3.53588	3.06954	3.36325	3.74036	2.82865	3.12771	3.32289	0.485461	-0.426249	-0.127197	0.0679851
248138_at	AT5G54960	4.16405	4.37152	4.72712	4.52781	4.36683	4.85177	4.83797	4.92333	4.43102	3.83462	4.24015	3.87419	4.4209	4.58214	4.73077	3.98299	-0.00830002	0.152939	0.301573	-0.446212
248151_at	AT5G54270	2.15186	2.21474	2.4142	2.6587	2.54624	2.63412	2.13185	2.12156	2.10972	1.1969	1.6446	1.51431	2.26027	2.61302	2.12104	1.45194	0.148701	0.501451	0.00947819	-0.659631
248173_at	AT5G54580	2.69027	2.84614	2.18495	1.98553	2.02776	1.9077	2.16903	2.22053	2.42118	2.89974	2.73855	2.69182	2.57379	1.97366	2.27025	2.7767	0.175187	-0.424937	-0.128352	0.378103
248217_at	AT5G53560	3.16566	3.40487	2.64726	2.06763	2.27733	2.24201	2.3828	2.31996	2.64868	3.18418	3.12398	3.35042	3.0726	2.19566	2.45048	3.21952	0.338033	-0.538908	-0.284085	0.48496
248232_at	AT5G53760	3.91885	3.529	3.46433	3.95555	3.58006	3.79328	3.93866	3.5143	3.40166	2.92134	2.95101	3.16675	3.63739	3.7763	3.6182	3.01303	0.126161	0.265065	0.106971	-0.498198
248235_at	AT5G53860	2.68214	2.93103	2.85098	3.02603	3.51	3.00748	3.10895	3.07913	3.43815	3.5338	3.932	3.2972	2.82138	3.18117	3.20874	3.58767	-0.378358	-0.018571	0.00900098	0.387928
248237_at	AT5G53890	3.68446	3.4961	4.016	4.502	4.38619	4.09443	3.3798	3.83797	3.44176	3.30885	4.05822	3.3862	3.73219	4.32754	3.55318	3.58443	-0.0671463	0.528208	-0.246155	-0.214906
248246_at	AT5G53200	2.20361	2.29301	1.47584	2.61334	2.64846	2.47719	3.32716	2.85879	3.02535	2.24455	1.64699	2.6331	1.99082	2.57966	3.07043	2.17488	-0.463127	0.125713	0.616484	-0.27907
248249_at	AT5G53140	3.97817	4.20937	3.83814	3.22932	3.69674	3.09846	3.23266	3.73147	3.23525	4.64339	4.45982	4.58764	4.00856	3.34151	3.3998	4.56362	0.180188	-0.486862	-0.428573	0.735247
248261_at	AT5G53280	2.89646	2.75936	3.06991	2.68687	3.09176	2.84404	2.92392	2.97491	3.47205	3.50906	4.39792	4.22694	2.90858	2.87422	3.12363	4.04464	-0.329188	-0.363544	-0.114139	0.806872
248264_at	AT5G53310	2.4619	2.82752	2.32821	1.89039	2.17546	2.18453	2.02463	2.16813	2.72687	3.23066	3.26712	3.48495	2.53921	2.08346	2.30654	3.32758	-0.0249908	-0.480738	-0.257652	0.763381
248270_at	AT5G53450	3.21938	2.96194	3.34926	3.12963	2.88519	2.9397	3.1386	2.78189	2.91628	2.37701	2.73605	2.03954	3.17686	2.98484	2.94559	2.3842	0.303986	0.111969	0.0727172	-0.488672
248288_at	AT5G52840	4.26	4.49544	4.20302	3.62532	3.76799	3.52157	3.44891	3.81025	4.32073	4.77839	4.38399	4.55402	4.31949	3.63829	3.85996	4.57213	0.222017	-0.459177	-0.237505	0.474665
248309_at	AT5G52540	3.88183	3.56316	3.87292	3.2055	3.35105	3.44942	3.80933	3.70259	4.19585	4.19259	4.5855	4.25713	3.77264	3.33533	3.90259	4.34507	-0.0662691	-0.503581	0.0636837	0.506167
248328_at	AT5G52660	3.12508	3.37531	3.12866	3.80167	3.39397	3.90641	3.41424	3.73489	3.24365	2.87965	3.03073	3.07977	3.20968	3.70068	3.46426	2.99671	-0.133154	0.357848	0.121428	-0.346122
248330_at	AT5G52810	4.02974	4.37357	4.15461	4.7646	4.67959	4.79902	4.81379	4.27338	4.56164	4.00338	4.11884	3.63804	4.18597	4.74774	4.5496	3.92009	-0.164878	0.396886	0.198753	-0.430762
248348_at	AT5G52190	2.25958	2.16818	2.10375	3.16675	2.48482	3.04308	3.16607	2.98256	2.89051	2.41204	3.29693	2.50646	2.17717	2.89822	3.01305	2.73848	-0.529556	0.191489	0.306318	0.0317485
248349_at	AT5G52240	3.06053	3.31616	3.33069	2.5806	2.63384	2.2995	2.68833	3.18297	3.31948	3.43288	3.66207	3.39974	3.23579	2.50465	3.0636	3.49823	0.160227	-0.570919	-0.0119716	0.422664
248387_at	AT5G51960	2.02003	2.55117	1.86187	1.83962	1.92831	1.55201	1.76435	1.99234	1.83568	2.2037	2.75215	2.6297	2.14436	1.77331	1.86412	2.52851	0.0667811	-0.304265	-0.213454	0.450938
248391_at	AT5G52030	2.86548	2.74333	3.22984	3.12736	3.27943	3.24197	3.12895	3.23545	2.59959	2.1565	2.61721	2.50422	2.94622	3.21625	2.988	2.42597	0.0521062	0.322144	0.0938862	-0.468136
248403_at	AT5G51410	2.8623	2.84379	2.6896	3.50977	3.25067	3.74376	3.4731	4.05317	3.07788	2.72953	2.74475	2.45168	2.79856	3.5014	3.53472	2.64199	-0.320605	0.382236	0.415549	-0.477179
248420_at	AT5G51560	3.06892	2.87037	3.20692	3.51656	3.97496	4.11935	3.52979	3.47271	3.44799	2.85778	3.08179	3.29825	3.04873	3.87029	3.4835	3.07927	-0.321715	0.49984	0.113049	-0.291174
248421_at	AT5G51510	1.54337	1.46433	1.20472	1.33391	1.41781	1.49398	1.39502	1.29179	1.15859	2.10006	1.89074	2.05813	1.40414	1.41523	1.2818	2.01631	-0.125233	-0.114138	-0.247569	0.486939
248466_at	AT5G50720	2.76716	1.88705	2.77562	1.85606	2.16873	2.10477	1.93458	2.1788	2.40545	3.807	3.50106	3.53702	2.47661	2.04319	2.17294	3.61503	-0.100332	-0.533756	-0.403998	1.03809
248487_at	AT5G51070	4.54816	4.41856	5.03643	4.3836	4.00925	4.36144	4.28473	4.31722	3.9454	3.99438	3.8675	3.66753	4.66772	4.25143	4.18245	3.84314	0.431532	0.0152488	-0.0537338	-0.393047
248550_at	AT5G50210	2.9736	2.8828	2.92345	3.69652	3.59605	3.82317	3.68166	3.66965	3.25823	3.0904	3.37991	3.87812	2.92662	3.70524	3.53651	3.44947	-0.477844	0.300782	0.13205	0.0450118
248551_at	AT5G50200	2.78727	2.94599	2.59807	3.78217	3.1169	3.01057	3.43007	3.48396	4.07272	3.46668	3.66495	3.7047	2.77711	3.30321	3.66225	3.61211	-0.561558	-0.0354577	0.323577	0.27344
248572_at	AT5G49800	1.75964	2.21367	2.02252	1.88606	1.75298	1.72664	1.62944	2.43274	1.96393	2.75038	2.83884	2.28222	1.99861	1.78856	2.00871	2.62382	-0.106312	-0.316362	-0.0962178	0.518892
248594_at	AT5G49210	2.2334	2.29375	1.94079	3.051	2.71769	3.15767	2.30313	2.59444	2.78576	2.66754	2.40154	2.32436	2.15598	2.97545	2.56111	2.46448	-0.383276	0.436197	0.0218555	-0.0747766
248629_at	AT5G48970	2.95167	3.20439	3.15248	2.03185	2.86783	2.57041	2.59216	2.70919	3.07294	3.13722	3.35872	3.14417	3.10285	2.49003	2.79143	3.21337	0.203429	-0.409389	-0.107991	0.313951
248658_at	AT5G48600	3.6836	3.65287	3.58075	4.82756	4.09118	4.27417	3.99052	4.01439	3.4809	4.12791	3.86679	4.342	3.63907	4.39764	3.8286	4.11223	-0.355315	0.403251	-0.165784	0.117847
248664_at	AT5G48580	2.94969	3.03898	3.13656	2.39585	2.76786	2.11285	2.4104	3.04726	3.39311	3.87017	3.3817	3.60801	3.04174	2.42552	2.95026	3.61996	0.0323724	-0.583849	-0.059114	0.61059
248693_at	AT5G48330	3.42592	3.42338	3.45575	2.48991	3.15126	2.36373	2.90518	2.98892	2.97563	3.18517	3.8654	3.173	3.43502	2.6683	2.95658	3.40786	0.318081	-0.44864	-0.160361	0.290919
248697_at	AT5G48370	3.03924	2.99626	3.29892	3.73888	3.90037	3.85051	3.96425	3.77581	3.79711	3.85892	3.14369	3.60227	3.11147	3.82992	3.84572	3.53496	-0.469045	0.249401	0.265205	-0.0455607
248752_at	AT5G47600	2.6598	3.87712	2.59153	2.64935	2.54351	2.96786	2.81266	4.46384	3.77009	4.26926	4.10988	5.17068	3.04282	2.72024	3.6822	4.5166	-0.447646	-0.770225	0.191732	1.02614
248767_at	AT5G47710	3.83338	4.41173	4.54016	3.4115	3.00394	3.14254	3.47378	3.77361	3.69305	4.02104	3.93634	3.99332	4.26175	3.186	3.64681	3.98357	0.492221	-0.583538	-0.122718	0.214034
248796_at	AT5G47180	2.03591	2.73375	2.50403	1.57183	2.12459	2.06049	1.82651	2.25196	2.24336	2.63622	2.70332	3.21198	2.42457	1.91897	2.10728	2.85051	0.0992357	-0.40636	-0.218054	0.525178
248800_at	AT5G47320	3.90915	4.29757	4.38231	3.2388	3.51875	3.14262	3.62012	3.71015	3.94497	4.51599	4.18066	3.91059	4.19634	3.30006	3.75841	4.20241	0.332037	-0.564249	-0.105892	0.338104
248809_at	AT5G47520	2.71352	3.46783	2.79613	2.41875	2.53199	2.72728	2.83846	3.04507	2.92606	3.13729	3.53946	3.51064	2.99249	2.55934	2.93653	3.3958	0.0214545	-0.411701	-0.0345104	0.424757
248811_at	AT5G47310	2.63152	3.28665	3.04435	2.2548	2.29882	2.00968	2.26332	2.23002	2.73989	2.59373	3.28599	2.6299	2.98751	2.18777	2.41107	2.83654	0.381784	-0.417954	-0.194648	0.230818
248827_at	AT5G47100	2.25653	2.43503	2.25108	1.68212	1.99351	1.7979	1.67562	1.79323	2.01721	2.41523	2.61873	2.56354	2.31421	1.82451	1.82869	2.5325	0.189235	-0.300469	-0.29629	0.407524
248853_at	AT5G46570	3.35594	3.97372	3.84219	3.96843	3.51217	3.87609	3.93699	3.95378	3.64589	3.01642	3.20841	2.88479	3.72395	3.78556	3.84555	3.03654	0.126046	0.187664	0.24765	-0.561361
248878_at	AT5G46160	3.02786	2.96721	3.12535	2.79739	2.59676	2.24465	2.87417	2.50962	3.01412	3.57623	3.62457	3.38723	3.04014	2.54627	2.7993	3.52935	0.0613757	-0.432497	-0.17946	0.550582
248882_at	AT5G46210	3.03326	2.77125	3.14693	3.79958	3.92653	3.4876	3.89937	3.15487	3.8698	3.03715	3.44597	3.05143	2.98381	3.73791	3.64135	3.17818	-0.401502	0.352594	0.256034	-0.207127
248886_at	AT5G46110	2.92504	2.74158	3.04452	2.45375	2.88902	2.46303	2.52382	2.86456	3.11296	3.2268	3.3539	3.4038	2.90371	2.60193	2.83378	3.32817	-0.0131844	-0.314965	-0.0831175	0.411267
248888_at	AT5G46240	3.66703	3.32383	3.6565	4.06887	3.73227	4.28033	3.55372	3.60494	3.44583	3.31734	3.45662	3.17076	3.54912	4.02716	3.53483	3.31491	-0.0573828	0.420653	-0.0716733	-0.291597
248891_at	AT5G46280	2.72497	2.90381	2.87554	3.58048	3.34611	3.68699	4.5119	4.42252	3.42843	2.93405	3.16274	3.64949	2.83478	3.53786	4.12095	3.24876	-0.600811	0.102273	0.685364	-0.186826
248906_at	AT5G46420	2.24436	2.06083	1.98235	2.99215	2.88998	2.83272	2.98851	2.82269	2.45084	1.98728	2.52192	2.3934	2.09585	2.90495	2.75401	2.30087	-0.418073	0.391031	0.240095	-0.213052
248944_at	AT5G45500	2.90686	2.64027	2.82051	3.91869	3.53546	3.45404	3.7285	3.55497	3.16147	3.31349	3.39596	3.68516	2.78921	3.63606	3.48164	3.46487	-0.553735	0.293114	0.138698	0.121923
248968_at	AT5G45280	3.78884	3.14267	3.43683	4.46301	4.1792	4.5791	3.79113	3.25693	4.19945	4.17506	4.10773	4.01109	3.45611	4.4071	3.74917	4.09796	-0.471474	0.479518	-0.178417	0.170372
248972_at	AT5G45010	2.46333	2.75596	2.38976	1.88249	1.83739	2.0136	1.98551	2.20442	2.47833	2.79829	2.97258	3.02369	2.53635	1.91116	2.22275	2.93152	0.135903	-0.489286	-0.177693	0.531076
248983_at	AT5G45130	2.77598	2.99856	2.9927	2.37652	2.45143	2.44981	2.46151	2.60963	2.61844	3.3135	3.39309	3.43139	2.92241	2.42592	2.5632	3.37933	0.0996984	-0.396793	-0.259519	0.556614
248994_at	AT5G45250	3.3426	3.30558	3.31093	3.21844	3.60697	4.11817	3.64703	3.82976	3.13797	2.67685	2.71262	2.79288	3.3197	3.64786	3.53825	2.72745	0.0113857	0.339541	0.22994	-0.580867
248996_at	AT5G45260.4	3.54162	3.7744	3.81648	3.90718	3.82293	3.82171	3.9491	3.2597	3.76468	3.05652	3.15017	3.24477	3.71083	3.85061	3.65783	3.15049	0.118394	0.258168	0.0653881	-0.44195
249002_at	AT5G44520	2.01499	1.98389	2.44767	1.82733	2.07003	1.84234	1.75936	2.34484	2.37565	2.55896	2.7794	2.76095	2.14885	1.91323	2.15995	2.69977	-0.0816032	-0.31722	-0.0704967	0.469319
249007_at	AT5G44650	4.04118	4.21234	3.84293	2.91958	3.30442	3.00261	2.95635	3.39074	3.22694	3.98434	3.86546	3.76601	4.03215	3.07554	3.19134	3.87194	0.489408	-0.467207	-0.351399	0.329198
249014_at	AT5G44710	3.60372	3.67699	2.99224	2.59992	2.8793	2.83147	2.85394	3.41743	3.49081	3.73659	3.53124	3.63884	3.42431	2.77023	3.25406	3.63556	0.153273	-0.500812	-0.0169786	0.364517
249025_at	AT5G44720	3.7507	3.22669	3.52522	2.74161	2.98397	2.53157	2.80444	3.03675	3.09385	3.3069	3.0404	2.71909	3.50087	2.75239	2.97835	3.02213	0.437437	-0.311046	-0.0850853	-0.0413056
249036_at	AT5G44200	3.18977	3.42923	3.58935	2.54936	2.81834	2.47599	3.01815	3.52722	2.90617	3.65283	3.40772	3.37432	3.40278	2.61456	3.15051	3.47829	0.241244	-0.546973	-0.0110254	0.316754
249040_at	AT5G44320	2.71533	2.75523	2.89556	2.5788	3.15846	2.48997	2.48305	2.78971	2.867	3.1954	3.89657	3.32106	2.78871	2.74241	2.71325	3.47101	-0.140136	-0.186438	-0.215592	0.542166
249049_at	AT5G44340	2.29779	1.96091	2.03379	2.14573	3.10574	2.41959	2.19296	2.51703	2.60019	3.39297	3.40966	3.56467	2.09749	2.55702	2.43673	3.45576	-0.539258	-0.0797306	-0.200023	0.819012
249057_at	AT5G44480	3.12033	3.49736	4.00949	4.21523	3.89247	3.50778	3.72198	3.74221	3.72976	2.9389	3.08086	3.04921	3.54239	3.87183	3.73132	3.02299	0.000260718	0.329695	0.189187	-0.519142
249060_at	AT5G44560	3.40196	4.15368	3.44813	3.83785	3.60512	4.05109	3.57547	3.37223	3.35853	3.07954	3.10626	3.00434	3.66793	3.83135	3.43541	3.06338	0.168408	0.331835	-0.0641085	-0.436135
249073_at	AT5G44020	2.75477	2.27105	2.80285	1.79853	2.18365	2.08042	1.87937	2.16105	2.46558	3.04382	3.16084	3.23674	2.60956	2.02087	2.16867	3.14713	0.123003	-0.46569	-0.317889	0.660576
249074_at	AT5G44080	4.29564	4.04521	4.29682	3.40408	3.63562	3.45029	3.66773	3.75738	3.73288	4.10783	4.23362	4.57737	4.21256	3.49667	3.71933	4.30627	0.278851	-0.437042	-0.214376	0.372567
249093_at	AT5G43880	2.871	2.88937	3.60123	4.22097	4.01808	4.5706	3.25266	3.36957	3.66531	4.17363	3.82847	3.75695	3.12054	4.26988	3.42918	3.91969	-0.564285	0.585061	-0.25564	0.234864
249103_at	AT5G43600	2.81584	2.72351	3.0177	3.49085	3.64377	3.77188	3.51798	2.93985	3.03862	2.81808	2.63455	3.04993	2.85235	3.6355	3.16548	2.83419	-0.269529	0.513621	0.0436025	-0.287694
249107_at	AT5G43680	2.36675	2.85048	2.24058	1.79707	2.24274	1.8841	1.86039	2.76873	2.55079	3.34662	2.95634	3.33755	2.48594	1.97464	2.39331	3.2135	-0.0309101	-0.542206	-0.12354	0.696656
249120_at	AT5G43750	3.66648	4.11306	3.512	2.71909	2.8779	2.57801	2.86549	2.80291	2.86106	3.42682	3.27834	3.75143	3.76385	2.725	2.84315	3.48553	0.559464	-0.479384	-0.36123	0.28115
249128_at	AT5G43440	2.31024	1.7746	2.24433	3.28342	2.61647	2.81533	2.64889	2.37159	2.71678	2.48947	2.47451	1.90138	2.10972	2.90507	2.57909	2.28846	-0.360862	0.434489	0.108503	-0.182129
249174_at	AT5G42900	0.834348	0.896615	0.812222	1.76512	1.46354	1.92656	1.79938	1.86414	1.7695	1.30936	1.32769	1.54259	0.847728	1.7184	1.81101	1.39321	-0.59486	0.275815	0.368419	-0.0493747
249177_at	AT5G42850	2.14462	2.24106	1.5963	1.42393	1.65431	1.93579	1.53553	1.66073	2.09003	2.37368	2.6452	2.65966	1.994	1.67135	1.7621	2.55951	-0.00274157	-0.325393	-0.234641	0.562776
249189_at	AT5G42780	3.24448	3.12118	2.54781	2.77781	2.54637	2.82776	2.51825	2.90149	2.81525	4.01948	3.15304	3.41106	2.97116	2.71732	2.745	3.52786	-0.0191746	-0.273017	-0.245336	0.537528
249199_at	AT5G42520	2.68666	2.95476	2.63856	1.94091	2.45632	2.36784	2.22619	2.54863	2.7263	2.68241	3.0606	3.17606	2.75999	2.25503	2.50038	2.97302	0.137888	-0.367079	-0.121727	0.350919
249228_at	AT5G42190	3.25073	3.15265	3.20068	2.90941	2.95506	2.87524	3.15126	3.01181	3.13172	3.62896	3.91016	3.49482	3.20136	2.91323	3.09826	3.67798	-0.0213531	-0.309474	-0.124444	0.455272
249253_at	AT5G42060	2.26021	2.02477	2.07643	3.13748	2.29396	2.49153	2.08506	2.23804	1.81998	2.09965	1.89387	1.76873	2.12047	2.64099	2.04769	1.92075	-0.0620051	0.458513	-0.134782	-0.261726
249275_at	AT5G41870	3.61707	3.6402	4.3697	3.80854	3.66539	3.9138	3.40458	3.73164	3.7212	3.09931	3.26535	2.85056	3.87566	3.79591	3.61914	3.07174	0.285043	0.205298	0.0285295	-0.518871
249276_at	AT5G41880	3.679	3.43509	3.89142	3.73855	3.95682	3.619	3.5502	3.89665	3.36154	3.28909	2.71018	3.21213	3.6685	3.77146	3.6028	3.07046	0.140198	0.24315	0.0744922	-0.45784
249304_at	AT5G41480	2.89017	2.72502	2.54946	2.86461	2.54485	2.88443	3.31755	3.30537	2.58568	2.29249	2.3935	2.16638	2.72155	2.76463	3.06953	2.28413	0.0115927	0.0546701	0.359571	-0.425834
249330_at	AT5G40970	2.44206	2.80424	2.25848	1.81315	2.06697	1.94759	2.09947	2.53786	1.94951	2.69171	2.54124	3.01538	2.50159	1.94257	2.19561	2.74944	0.15429	-0.404732	-0.151693	0.402135
249347_at	AT5G40830	2.79061	1.94666	2.5015	2.25054	2.48177	2.12267	2.02791	2.04695	2.42368	2.86926	3.51819	3.03732	2.41292	2.285	2.16618	3.14159	-0.0885	-0.216427	-0.335242	0.640169
249362_at	AT5G40550	3.1485	2.98204	3.42535	3.75803	3.66091	4.34031	4.1428	3.75365	4.03003	3.48902	3.0267	2.62829	3.1853	3.91975	3.9755	3.048	-0.34684	0.387616	0.44336	-0.484136
249366_at	AT5G40610	2.85334	3.15564	2.92131	3.87355	3.83917	3.5507	3.81515	3.33389	3.56019	3.25562	3.28134	3.16315	2.97677	3.75447	3.56974	3.23337	-0.406821	0.370885	0.186155	-0.150219
249374_at	AT5G40580	2.19934	2.165	2.21805	3.03373	3.13862	2.75815	2.92985	2.7439	3.01118	3.01699	3.23032	2.98724	2.19413	2.97683	2.89497	3.07819	-0.591901	0.190801	0.108944	0.292156
249375_at	AT5G40730	1.32566	1.69504	1.01791	1.73138	2.04353	1.49986	1.42353	1.88537	1.46938	2.22861	2.29965	2.37599	1.34621	1.75826	1.59276	2.30142	-0.403454	0.00859615	-0.1569	0.551758
249396_at	AT5G40200	4.11625	4.18937	4.18036	3.72913	4.06669	3.85723	2.98024	3.37794	3.76251	3.94399	4.10618	3.62602	4.16199	3.88435	3.37356	3.89206	0.334	0.0563565	-0.454428	0.0640718
249474_s_at	AT5G39130	4.28363	4.80997	4.82458	4.37856	3.79826	4.09758	4.07759	3.50564	4.09071	3.00479	2.58303	2.74115	4.63939	4.09147	3.89131	2.77632	0.789769	0.241842	0.0416892	-1.0733
249475_at	AT5G38890	4.68821	4.53185	3.97645	3.05553	3.04045	3.47294	3.80823	3.14349	3.90396	3.0759	3.38981	3.43453	4.39883	3.18964	3.61856	3.30008	0.772056	-0.437137	-0.00821718	-0.326702
249487_at	AT5G39040	4.14401	3.79032	4.44364	4.25595	4.07109	4.28435	3.9697	3.72929	4.36194	3.76428	3.18363	3.13516	4.12599	4.20379	4.02031	3.36102	0.198209	0.276016	0.0925313	-0.566756
249512_at	AT5G38470	4.59475	4.02643	3.97242	4.87212	5.11202	5.00251	4.97874	4.50952	5.10346	4.77404	4.1403	4.71438	4.19787	4.99555	4.86391	4.5429	-0.452189	0.34549	0.213851	-0.107152
249523_at	AT5G38630	2.3969	2.68087	2.86865	1.78493	1.98673	1.76028	2.10911	2.66979	2.64939	2.9358	3.04874	2.81443	2.64881	1.84398	2.4761	2.93299	0.173341	-0.63149	0.00062777	0.457521
249525_at	AT5G38650	1.62146	1.95527	1.76183	1.54534	1.71042	1.77958	1.6762	1.75186	2.14572	2.23448	2.58564	2.61488	1.77952	1.67845	1.85792	2.47833	-0.169034	-0.270109	-0.0906321	0.529775
249544_at	AT5G38110	1.29314	1.52131	1.20804	0.860091	0.929998	0.932265	0.996645	1.48874	1.00964	1.47977	1.58639	2.11079	1.34083	0.907451	1.16501	1.72565	0.056097	-0.377284	-0.119728	0.440915
249580_at	AT5G37740	3.1078	2.99476	3.24611	3.45889	3.47764	4.43027	3.54206	3.0719	3.33723	2.97073	2.77912	2.82685	3.11622	3.78893	3.31706	2.8589	-0.154057	0.518653	0.0467835	-0.411379
249582_at	AT5G37780	4.07526	3.95141	3.70793	3.61189	3.51504	3.54747	3.26339	3.59872	3.57526	4.38103	4.07475	4.4756	3.91153	3.55813	3.47912	4.31046	0.096722	-0.256681	-0.33569	0.49565
249645_at	AT5G36910	3.90124	3.91444	4.02381	2.1979	2.32953	2.15246	2.00795	1.96867	3.31835	3.6885	3.56221	3.21582	3.9465	2.22663	2.43166	3.48885	0.92309	-0.796776	-0.591751	0.465438
249720_at	AT5G35700	3.64469	3.07427	3.87746	3.98063	4.22305	3.777	3.92432	3.77146	3.8563	3.09981	2.90624	3.58702	3.53214	3.99356	3.8507	3.19769	-0.111383	0.350037	0.207176	-0.44583
249751_at	AT5G24650	4.37173	4.42186	4.79083	5.08782	4.66269	5.3309	5.18273	4.51171	4.8573	4.29546	4.11692	4.05109	4.52814	5.02714	4.85058	4.15449	-0.111946	0.387051	0.210493	-0.485598
249753_at	AT5G24610	1.76554	2.01618	1.38792	1.92122	2.16117	2.08923	2.10221	1.68068	1.86564	2.71682	2.63154	2.80141	1.72321	2.05721	1.88284	2.71659	-0.37175	-0.0377567	-0.212122	0.621628
249754_at	AT5G24530	3.0303	3.18895	3.84576	3.42903	3.17052	3.17727	4.14094	3.99908	3.88092	3.48509	3.58476	3.45953	3.355	3.25894	4.00698	3.50979	-0.177677	-0.273737	0.474301	-0.0228865
249764_at	AT5G24020	4.1897	4.46141	4.07415	3.44784	3.69575	3.95769	3.23548	3.77539	4.14338	4.49049	5.14185	4.39247	4.24176	3.70042	3.71809	4.67494	0.157956	-0.383378	-0.365713	0.591136
249774_at	AT5G24150	3.10942	2.93236	3.15087	3.11816	2.96411	3.46957	2.55598	2.60907	2.02333	2.23867	2.19688	1.96498	3.06421	3.18394	2.39613	2.13351	0.369765	0.489495	-0.298321	-0.560938
249801_at	AT5G23580	2.48929	2.54119	2.46203	3.84619	3.36806	3.88314	3.99145	3.23253	3.27395	2.72872	3.15013	3.26261	2.4975	3.69913	3.49931	3.04715	-0.688271	0.513357	0.313537	-0.138623
249829_at	AT5G23290	2.57133	2.89724	2.28376	1.78672	1.89918	1.70401	1.81298	2.00077	2.60187	2.87905	2.93802	2.73885	2.58411	1.79663	2.13854	2.85197	0.241299	-0.546181	-0.204275	0.509157
249830_at	AT5G23300	4.14705	4.35929	4.48373	5.01222	4.23627	4.43602	5.17488	4.81426	4.56368	3.79059	4.2381	3.96178	4.33002	4.5615	4.85094	3.99682	-0.104798	0.126682	0.416117	-0.438001
249839_at	AT5G23405	2.29707	2.96074	2.01983	1.60049	1.90694	1.61161	1.87138	2.33085	2.21428	3.17474	2.67756	2.62781	2.42588	1.70635	2.13884	2.82671	0.151439	-0.568095	-0.135607	0.552264
249843_at	AT5G23570	3.31211	3.07158	3.03611	2.78717	3.0244	2.82345	3.2304	2.85	3.29297	3.6738	3.34223	4.09587	3.13993	2.87834	3.12446	3.70397	-0.0717393	-0.333336	-0.0872179	0.492293
249850_at	AT5G23240	2.91891	3.18375	2.70997	3.3534	3.06678	3.50834	4.01831	3.46593	3.99163	3.28782	3.4391	2.94103	2.93754	3.30951	3.82529	3.22265	-0.386205	-0.0142406	0.501543	-0.101097
249865_at	AT5G22820	3.59841	3.01023	3.19185	4.16333	3.54577	3.72797	3.18545	3.20401	3.46335	3.29366	2.701	2.38192	3.26683	3.81236	3.28427	2.79219	-0.0220807	0.523445	-0.00464304	-0.496722
249869_at	AT5G23050	2.98115	2.96027	3.22845	3.48655	2.83508	3.39143	3.38511	2.69213	3.25938	2.17958	2.26046	2.27484	3.05662	3.23769	3.11221	2.23829	0.145421	0.326483	0.201005	-0.672909
249873_at	AT5G23140	2.17719	2.13857	2.62649	1.69861	2.80237	1.71459	2.07272	2.32909	2.86604	3.46509	3.04197	3.38981	2.31408	2.07186	2.42262	3.29896	-0.212798	-0.455024	-0.104259	0.77208
249922_at	AT5G19140	4.44879	4.37327	4.46881	3.64191	3.52629	3.22878	3.64014	3.00712	3.77135	4.16317	4.10503	3.53906	4.43029	3.46566	3.47287	3.93575	0.604144	-0.36048	-0.353273	0.109609
249930_at	AT5G22360	2.83191	2.75677	2.34545	1.95157	2.09947	2.01019	1.61092	2.12091	2.55404	3.08636	2.60485	2.99494	2.64471	2.02041	2.09529	2.89538	0.230762	-0.393538	-0.318658	0.481433
249931_at	AT5G22370	2.01549	2.78855	2.85783	1.75319	1.58642	1.82838	1.72104	2.2416	2.47979	2.97076	3.17138	2.84465	2.55396	1.72266	2.14748	2.9956	0.199033	-0.632259	-0.207448	0.640673
249932_at	AT5G22390	2.26467	2.67177	2.3852	2.23322	2.0001	2.08242	2.60947	2.49367	2.72742	2.63857	3.20792	2.60532	2.44055	2.10525	2.61018	2.81727	-0.0527647	-0.388065	0.116873	0.323957
249956_at	AT5G18940	2.93002	3.09839	3.45785	2.18979	2.5956	2.2622	2.47758	2.82349	2.76921	2.97128	3.56671	2.76512	3.16208	2.34919	2.6901	3.10103	0.336483	-0.476409	-0.135507	0.275433
249978_at	AT5G18850	2.37061	2.64263	2.14399	1.52862	1.51101	1.56678	1.67811	1.89566	2.0937	2.45406	2.60095	2.60285	2.38574	1.53547	1.88916	2.55262	0.294993	-0.555277	-0.201589	0.461873
250021_at	AT5G18190	3.74165	3.43343	3.962	4.26131	4.31253	4.58771	4.32191	4.03303	4.24015	3.31032	3.64561	3.17849	3.71236	4.38719	4.19837	3.37814	-0.206652	0.468174	0.279353	-0.540874
250028_at	AT5G18130	3.98185	3.94773	3.95219	3.47007	3.57959	3.9037	3.86216	3.58929	3.74826	3.44075	3.45119	2.88164	3.96059	3.65112	3.73324	3.25786	0.309888	0.000419168	0.0825336	-0.392841
250033_at	AT5G18110	1.92699	2.3254	2.4281	1.60685	1.89933	1.72932	1.81774	2.17204	1.90955	2.32654	3.14011	2.77038	2.22683	1.74517	1.96644	2.74568	0.0558011	-0.425863	-0.204585	0.574647
250061_at	AT5G17710	1.78457	1.4921	1.74319	2.78008	2.92119	2.87076	2.39258	2.08823	3.08938	1.5195	2.13681	1.87895	1.67329	2.85735	2.5234	1.84509	-0.551492	0.632568	0.298618	-0.379694
250064_at	AT5G17890	3.53314	3.68565	3.88858	4.37438	4.1964	3.73471	3.79282	3.76085	3.41869	3.08772	3.7143	2.96337	3.70246	4.10183	3.65745	3.25513	0.0232368	0.422613	-0.0217641	-0.424086
250090_at	AT5G17330	2.63107	2.49638	3.04619	3.26511	3.63612	3.76693	3.49571	3.06836	3.32347	3.58342	3.53504	3.60975	2.72455	3.55605	3.29585	3.57607	-0.563582	0.267922	0.00771988	0.287939
250096_at	AT5G17190	4.21891	4.41406	4.14826	3.52668	3.58724	3.15677	4.05287	4.08526	3.88431	4.78467	4.19426	4.44938	4.26041	3.42356	4.00748	4.4761	0.218523	-0.618327	-0.0344113	0.434215
250098_at	AT5G17350	1.68189	2.29003	1.62187	2.81469	2.66687	2.29614	2.6908	2.62004	2.60625	1.74708	2.22135	2.18963	1.8646	2.59257	2.63903	2.05269	-0.422623	0.305345	0.351809	-0.234532
250117_at	AT5G16440	3.41563	2.77119	3.45446	3.65279	3.8114	3.9032	3.95015	3.68487	4.14129	3.78045	4.23554	3.9363	3.21376	3.78913	3.92544	3.9841	-0.514347	0.0610243	0.197331	0.255992
250119_at	AT5G16470	3.01067	3.14221	2.78441	2.2263	2.57394	2.29231	2.49095	2.60451	2.92963	3.3758	3.71553	3.68549	2.9791	2.36418	2.67503	3.59227	0.0764527	-0.538462	-0.227617	0.689626
250139_at	AT5G14620	2.97851	2.86667	2.73699	1.90594	2.30205	2.12421	2.09273	2.40911	2.7727	2.43267	2.5411	2.47529	2.86072	2.11073	2.42485	2.48302	0.390891	-0.359097	-0.0449836	0.013189
250207_at	AT5G13930	2.71548	2.19466	2.86616	2.80215	2.9157	2.34968	3.1447	3.55859	3.52051	2.24506	2.55356	2.76902	2.5921	2.68918	3.40793	2.52255	-0.21084	-0.11376	0.604993	-0.280392
250209_at	AT5G14030	3.40911	3.84122	3.9503	2.68428	2.896	3.07555	2.73894	3.35587	3.59783	3.7849	3.96577	3.53681	3.73354	2.88528	3.23088	3.76249	0.330496	-0.517771	-0.172167	0.359443
250217_at	AT5G14120	3.23371	3.16567	3.28155	2.73687	3.35496	2.74244	2.75493	2.62618	2.6566	3.47675	3.27442	3.93414	3.22698	2.94476	2.67924	3.56177	0.123791	-0.158428	-0.423949	0.458586
250225_at	AT5G14105	3.56836	4.05892	3.25283	2.91231	3.20097	2.92194	2.96091	3.31359	3.50341	3.6791	4.1313	3.84894	3.6267	3.01174	3.2593	3.88645	0.180655	-0.434308	-0.186747	0.4404
250281_at	AT5G13240	3.78369	3.12897	3.82003	3.09823	3.05726	3.27125	3.5593	2.87825	3.55566	2.88002	2.49621	2.53883	3.57756	3.14224	3.33107	2.63835	0.405255	-0.030063	0.158762	-0.533954
250287_at	AT5G13330	2.5054	2.2057	2.31496	2.61087	2.86173	2.70555	2.70261	2.67662	2.79163	2.82011	2.99862	3.38513	2.34202	2.72605	2.72362	3.06795	-0.372889	0.0111398	0.00870911	0.35304
250317_at	AT5G12250	3.72066	3.26274	3.62062	2.84346	3.6176	2.89641	3.21808	3.30513	3.27189	3.88101	4.31378	4.36976	3.53467	3.11916	3.26503	4.18818	0.0079118	-0.407603	-0.261728	0.661419
250324_at	AT5G12040	4.70093	4.7958	4.94541	4.37724	4.21914	4.72262	4.81358	4.33859	4.57567	4.22116	4.27613	3.71756	4.81405	4.43966	4.57595	4.07162	0.338729	-0.035654	0.100628	-0.403703
250333_at	AT5G11690	2.77131	3.1523	2.4202	1.92211	1.9566	1.79125	1.92356	2.3544	2.52495	3.06067	2.6668	3.21975	2.78127	1.88998	2.26764	2.98241	0.300945	-0.59034	-0.212687	0.502082
250346_at	AT5G11950	3.33723	3.76692	3.64997	3.75098	3.20869	3.60088	3.08407	2.94683	3.06687	2.78119	3.01943	2.64576	3.5847	3.52018	3.03259	2.81546	0.346471	0.281948	-0.205644	-0.422774
250362_at	AT5G11380	3.96423	3.92593	4.3942	3.66381	3.53557	3.25386	4.05684	3.89566	3.41525	3.36135	3.33831	3.06325	4.09479	3.48442	3.78925	3.2543	0.439098	-0.171272	0.13356	-0.401386
250368_at	AT5G11280	2.28199	2.49163	2.82072	1.58445	1.87572	1.6254	1.85164	2.36702	2.34323	2.58087	3.06376	2.86542	2.53145	1.69519	2.1873	2.83668	0.218792	-0.617463	-0.125358	0.524029
250384_at	AT5G11500	1.67841	1.92206	1.60472	1.28792	1.31168	1.23488	1.3179	1.88895	1.53038	1.77067	2.34705	2.12232	1.73506	1.27816	1.57908	2.08001	0.0669853	-0.389918	-0.0890012	0.411934
250388_at	AT5G11310	1.66114	2.22912	2.06092	1.91998	2.35016	2.10106	2.80746	3.19129	2.72218	2.62529	3.39964	2.53661	1.98373	2.12373	2.90698	2.85385	-0.483343	-0.343338	0.439905	0.386776
250390_at	AT5G11340	2.08452	2.65008	1.67135	1.1597	1.49441	1.36164	1.4721	1.20955	1.98171	2.76052	2.59355	2.51924	2.13531	1.33858	1.55446	2.62443	0.222118	-0.574613	-0.358742	0.711237
250394_at	AT5G10910	4.06246	4.44728	4.29048	3.33645	3.3255	3.40532	3.42121	3.38544	3.693	3.60859	4.38017	3.80077	4.26674	3.35576	3.49988	3.92985	0.503681	-0.407299	-0.263173	0.166791
250398_at	AT5G11000	2.66647	2.33761	1.64069	3.13909	2.70272	2.80125	2.96491	3.37799	3.07292	2.49579	2.72365	2.5383	2.21492	2.88102	3.13861	2.58591	-0.490195	0.175906	0.433493	-0.119204
250404_at	AT5G10960	2.96566	3.06436	2.95666	2.11396	2.51873	2.54979	2.22495	2.7731	3.25099	3.41009	4.64896	3.30685	2.99556	2.39416	2.74968	3.78863	0.0135504	-0.587848	-0.232327	0.806624
250421_at	AT5G11270	2.65449	3.21349	3.12783	3.64083	3.73001	3.90453	4.0409	4.3513	3.68037	3.78356	3.82313	4.18494	2.9986	3.75846	4.02419	3.93054	-0.679345	0.0805099	0.346243	0.252592
250444_at	AT5G10560	3.6498	3.33468	3.6045	3.59377	4.0401	4.40574	3.4971	3.39669	3.56861	3.21766	3.55602	3.02978	3.52966	4.0132	3.48747	3.26782	-0.0448795	0.438665	-0.0870684	-0.306717
250451_at	AT5G10270	3.59442	3.2981	3.81658	4.57702	3.88784	4.55422	4.27909	4.13882	4.01764	3.66224	3.98221	3.66058	3.5697	4.33969	4.14518	3.76834	-0.386029	0.383963	0.189454	-0.187387
250475_at	AT5G10180	3.64122	3.6336	3.77062	2.32947	2.97844	2.42908	2.66307	2.69129	3.33425	3.06366	3.41516	3.1865	3.68181	2.579	2.8962	3.22177	0.587119	-0.5157	-0.198495	0.127076
250500_at	AT5G09530	4.39718	4.76141	4.57143	4.40221	5.01685	5.29833	3.42322	4.67442	4.39294	5.70155	5.2563	5.73339	4.57667	4.9058	4.16353	5.56375	-0.225764	0.103364	-0.63891	0.761309
250517_at	AT5G08260	2.08161	2.07707	1.68359	2.52812	3.01903	2.87266	3.10979	2.3373	2.86103	1.81402	2.48238	2.15094	1.94742	2.8066	2.76937	2.14911	-0.470704	0.388477	0.351245	-0.269018
250525_at	AT5G08550	3.6734	4.18856	4.43234	4.14735	4.30002	4.76657	4.47109	3.92366	4.44038	3.49127	3.64375	3.66737	4.0981	4.40465	4.27838	3.60079	0.00262062	0.309167	0.182898	-0.494685
250527_at	AT5G08590	2.88906	3.16498	3.13223	2.26452	2.92636	2.62858	2.77328	2.96718	3.02169	3.0019	3.45558	3.64069	3.06209	2.60649	2.92072	3.36606	0.0732532	-0.382352	-0.0681209	0.37722
250544_at	AT5G08080	2.05602	2.20018	1.8317	2.86538	2.76672	2.86145	2.72594	2.49722	2.49895	2.34983	2.75691	2.41054	2.0293	2.83119	2.57404	2.50576	-0.455772	0.346116	0.0889648	0.020691
250553_at	AT5G07960	2.0437	2.74927	1.72001	1.63341	1.65765	1.50455	1.57283	1.78822	2.03147	2.4349	2.58561	2.72038	2.171	1.59854	1.7975	2.5803	0.134162	-0.438297	-0.239329	0.543464
250564_at	AT5G08060	3.39871	3.83707	3.49262	2.87322	3.31027	3.03232	3.1861	3.40937	3.66767	3.87394	3.91232	3.86425	3.57614	3.07194	3.42104	3.8835	0.08798	-0.416218	-0.0671105	0.395348
250571_at	AT5G08200	2.84071	2.87646	3.14936	2.79408	2.73806	2.88196	2.44573	3.05448	2.93202	3.62149	3.69865	3.24019	2.95551	2.8047	2.81074	3.52011	-0.0672555	-0.218066	-0.212023	0.497344
250609_at	AT5G07470	3.28604	3.73825	3.61485	2.78882	3.05486	3.06646	3.17408	3.07827	3.54236	4.35385	4.02135	4.0593	3.54638	2.97005	3.2649	4.14484	0.0648371	-0.511493	-0.216638	0.663294
250618_at	AT5G07220	2.35764	2.30821	2.02478	1.77342	2.17261	1.90578	1.92885	1.65877	2.16018	2.80503	2.43914	2.98218	2.23021	1.9506	1.91594	2.74212	0.0204945	-0.259114	-0.29378	0.5324
250623_at	AT5G07320	3.75231	4.04575	3.79037	2.78312	2.93503	2.98415	2.95785	3.47543	3.36252	3.01083	4.05997	3.70496	3.86281	2.90076	3.26527	3.59192	0.457618	-0.504427	-0.139922	0.186731
250661_at	AT5G07030	4.08042	3.47489	4.28479	4.85761	4.94305	5.25497	5.30164	5.54992	4.98713	4.91707	5.09943	4.56061	3.9467	5.01854	5.27956	4.85904	-0.82926	0.242583	0.5036	0.0830765
250714_at	AT5G06140	2.33577	2.44899	2.46033	1.88619	2.21503	1.94888	1.90223	2.63213	2.15181	2.82801	3.06626	2.73314	2.41503	2.0167	2.22872	2.8758	0.0309678	-0.367366	-0.15534	0.491738
250718_at	AT5G06240	1.86923	2.15564	2.16697	1.51957	1.48375	1.3278	1.75397	2.05976	2.17774	2.2558	2.63209	2.38162	2.06394	1.44371	1.99716	2.42317	0.0819481	-0.538287	0.0151637	0.441175
250722_at	AT5G06190	1.77408	2.53512	1.82669	1.44654	1.20965	1.25993	1.12659	1.57896	2.05254	2.50289	2.12498	2.73758	2.0453	1.30537	1.58603	2.45515	0.197333	-0.542589	-0.261933	0.607189
250734_at	AT5G06270	2.54106	2.63363	1.63803	1.28578	1.43045	1.25942	1.32029	1.70109	2.3629	2.63431	2.58436	3.34991	2.27091	1.32521	1.79476	2.85619	0.20914	-0.736555	-0.267008	0.794423
250768_at	AT5G05670	2.90075	3.21614	3.11104	2.42548	2.4165	2.55163	2.69989	2.82539	3.07	3.14874	3.5831	3.41563	3.07597	2.46454	2.86509	3.38249	0.12895	-0.482487	-0.0819284	0.435465
250788_at	AT5G05570	3.47652	3.47967	3.60326	3.73496	3.77959	4.33872	4.06983	3.34612	4.40253	3.36152	2.49672	2.64843	3.51982	3.95109	3.93949	2.83556	-0.0416732	0.389601	0.378004	-0.725932
250794_at	AT5G05270	4.09242	3.33376	3.0828	3.50572	3.7295	3.12789	3.03004	3.07427	3.32257	4.25973	3.96387	4.31495	3.503	3.45437	3.14229	4.17952	-0.0667976	-0.115423	-0.427501	0.609722
250811_at	AT5G05110	3.98595	4.21432	4.32273	3.54767	3.17511	3.93245	3.52432	3.2823	3.39091	4.0076	3.52181	3.53941	4.17433	3.55174	3.39918	3.6896	0.470617	-0.15197	-0.304536	-0.0141112
250813_at	AT5G05000	1.75337	1.53886	2.15539	2.88537	2.37971	3.13431	2.70849	2.64689	2.66167	1.49963	1.88895	1.58758	1.81587	2.7998	2.67235	1.65872	-0.420812	0.563112	0.435665	-0.577965
250820_at	AT5G05160	3.94226	3.857	3.72805	4.6501	4.40472	4.39261	4.39925	3.65451	4.32432	3.80658	3.80072	3.73291	3.84244	4.48247	4.12603	3.78007	-0.215318	0.424721	0.0682772	-0.277681
250829_at	AT5G04720	3.13706	3.1194	3.15256	3.61288	3.7788	3.74451	3.75428	3.35539	3.32165	2.82518	3.42496	2.66059	3.13634	3.71206	3.47711	2.97024	-0.1876	0.388126	0.153168	-0.353694
250852_at	AT5G04670	2.79752	2.87316	2.68221	2.9325	2.81183	2.82915	3.03012	3.19522	3.08324	3.85566	3.34001	3.35866	2.7843	2.85782	3.10286	3.51811	-0.281474	-0.207949	0.0370875	0.452335
250859_at	AT5G04660	3.20661	3.57727	3.48018	3.17428	2.73246	2.85919	3.39703	3.23623	3.53298	4.11601	3.49335	4.26531	3.42135	2.92198	3.38875	3.95823	-0.0012253	-0.500596	-0.0338303	0.535652
250863_at	AT5G04750	3.2068	3.65775	3.21104	2.38524	2.53909	2.70047	2.75679	3.06928	3.24555	3.46885	3.5255	3.34252	3.35853	2.5416	3.02387	3.44562	0.266123	-0.550807	-0.0685323	0.353217
250898_at	AT5G03300	2.68151	2.34939	2.82306	3.41231	3.55909	3.57416	3.38241	2.83806	3.67574	2.92631	3.16676	3.38201	2.61799	3.51519	3.29874	3.15836	-0.529582	0.367619	0.151172	0.0107909
250899_at	AT5G03340	3.8411	3.28919	3.15328	4.44973	4.40713	4.20601	3.99288	4.33843	4.05513	4.01438	4.37465	4.16413	3.42786	4.35429	4.12881	4.18439	-0.595979	0.330453	0.104976	0.160549
250921_at	AT5G03460	2.36322	2.27676	2.19095	3.30859	2.59421	2.86641	2.76062	2.8971	2.8861	3.17566	3.05496	2.92558	2.27698	2.92307	2.84794	3.05207	-0.498036	0.148056	0.0729254	0.277055
250922_at	AT5G03345	1.57638	1.85281	1.30654	1.31275	1.23599	1.17967	1.19213	1.39629	1.58224	2.48226	2.12041	2.10886	1.57858	1.2428	1.39022	2.23718	-0.0336187	-0.369391	-0.221971	0.624981
250925_at	AT5G03370	3.26133	3.42645	3.47453	4.03629	4.04094	4.30972	3.72752	4.05172	4.15538	3.64306	3.95695	3.52659	3.38744	4.12898	3.97821	3.70887	-0.413436	0.328109	0.177333	-0.0920063
250974_at	AT5G02820	3.51589	3.28029	3.18326	2.41456	2.88726	2.06229	2.94167	2.91967	3.77468	3.65631	3.42539	3.66754	3.32648	2.45471	3.212	3.58308	0.182412	-0.689362	0.0679368	0.439013
250975_at	AT5G03050	1.48369	1.09941	1.20551	2.08551	2.20556	2.15998	2.28263	1.71062	2.16992	1.75242	2.10091	1.95722	1.26287	2.15035	2.05439	1.93685	-0.588244	0.299235	0.203275	0.0857333
251036_at	AT5G02160	4.77261	4.69329	4.1008	3.74696	4.16077	3.94557	4.15287	4.11403	4.20485	4.85584	4.85216	4.82267	4.52223	3.9511	4.15725	4.84356	0.153698	-0.417435	-0.211285	0.475022
251038_at	AT5G02240	3.93935	4.20206	3.82507	3.15481	3.23947	3.16426	3.46265	3.43044	3.74695	4.03349	4.0629	3.86629	3.98883	3.18618	3.54668	3.98756	0.311517	-0.491133	-0.130633	0.310248
251040_at	AT5G02250	4.18505	4.72202	4.23521	3.30434	3.82669	3.72778	3.44138	3.49195	3.83748	3.97563	4.33821	3.92319	4.38076	3.6196	3.59027	4.07901	0.46335	-0.297807	-0.327141	0.161599
251046_at	AT5G02370	3.81249	2.86331	3.68506	4.08215	4.0517	4.40775	3.9288	3.06628	3.42048	3.14789	2.99282	3.2357	3.45362	4.18053	3.47185	3.12547	-0.10425	0.622663	-0.086017	-0.432396
251050_at	AT5G02440	2.54775	3.04314	2.22439	2.1733	1.94861	1.79256	2.03496	2.58268	2.06272	2.72514	2.89141	3.36718	2.60509	1.97149	2.22679	2.99458	0.155608	-0.477998	-0.222699	0.54509
251065_at	AT5G01870	4.99092	5.12337	4.68734	3.81863	3.88828	3.71509	4.26452	4.84823	5.15905	4.55359	5.01076	5.10643	4.93387	3.80733	4.75727	4.89026	0.336692	-0.789851	0.160084	0.293075
251150_at	AT3G63120	2.01224	2.36101	1.9164	1.60423	1.69964	1.55747	1.50801	2.1177	1.883	2.00838	2.68063	2.50295	2.09655	1.62045	1.83623	2.39732	0.108914	-0.367191	-0.151406	0.409683
251153_at	AT3G63000	3.40483	3.56973	3.10886	2.2584	2.67599	2.39691	2.63873	3.12332	2.78787	2.85992	3.48039	3.35642	3.36114	2.44377	2.84997	3.23224	0.389358	-0.528014	-0.121806	0.260462
251182_at	AT3G62600	3.23834	3.56506	3.40374	2.44209	2.96797	2.71519	2.61059	3.15062	3.42491	3.85034	3.6773	3.63519	3.40238	2.70841	3.06204	3.72094	0.178937	-0.51503	-0.161406	0.4975
251186_at	AT3G62790	2.52365	2.70821	1.97848	2.06241	2.12436	2.16054	2.04154	2.17141	2.14874	2.74531	3.16456	2.88458	2.40345	2.11577	2.12056	2.93148	0.0106306	-0.277046	-0.272252	0.538667
251191_at	AT3G62590	3.10206	2.95475	3.0789	3.69522	3.65857	4.13594	3.55223	3.10428	3.45685	2.9977	3.08879	2.91842	3.04524	3.82991	3.37112	3.00163	-0.266739	0.517935	0.0591454	-0.310342
251240_at	AT3G62450	3.21134	3.46378	2.79941	2.44533	2.66959	2.48586	2.52789	3.00594	3.13707	3.73089	3.71046	3.75273	3.15818	2.53359	2.8903	3.73136	0.0798186	-0.544765	-0.188057	0.653004
251298_at	AT3G62040	2.8098	2.94306	3.71979	4.02067	3.42613	3.95533	3.36861	2.97961	3.23835	2.90446	2.84301	2.69828	3.15755	3.80071	3.19552	2.81525	-0.0847075	0.558452	-0.046736	-0.427008
251306_at	AT3G61260	3.1732	3.33452	3.2101	2.59897	2.76785	2.75313	2.68713	2.90382	3.14605	3.49329	3.47957	3.67056	3.23927	2.70665	2.91233	3.5478	0.137757	-0.394865	-0.189182	0.44629
251341_at	AT3G60770	3.46807	3.15547	2.88062	3.33267	3.19683	2.70858	3.18041	3.3067	3.3736	3.85974	3.83619	3.89242	3.16806	3.07936	3.2869	3.86278	-0.181219	-0.269916	-0.0623721	0.513507
251358_at	AT3G61160	2.37101	2.24927	1.86352	1.88164	1.75387	1.67831	1.69977	1.74423	1.76505	2.38572	2.5003	2.5359	2.16126	1.77127	1.73635	2.47397	0.12555	-0.264442	-0.299365	0.438258
251369_at	AT3G60480	2.48708	2.99487	2.39649	1.93145	1.9958	1.84471	2.16656	2.74404	2.32918	2.99902	3.19624	3.26548	2.62615	1.92399	2.41326	3.15358	0.0969013	-0.605258	-0.115981	0.624338
251389_at	AT3G60850	2.62815	3.22926	2.50526	2.52442	2.64181	2.79173	2.33472	2.69587	2.30356	2.95298	3.53889	3.70168	2.78756	2.65265	2.44472	3.39785	-0.0331375	-0.168043	-0.375977	0.577157
251399_at	AT3G60590	2.78223	3.088	2.88105	2.09273	2.8618	2.32976	2.77114	3.2907	2.89313	3.16036	3.30151	3.06405	2.91709	2.4281	2.98499	3.17531	0.0407204	-0.448273	0.108618	0.298935
251409_at	AT3G60245	2.96021	3.34208	2.77519	2.12362	2.60891	2.3286	2.28211	2.83526	2.90819	3.10421	3.46727	3.21337	3.02583	2.35371	2.67519	3.26162	0.196743	-0.475378	-0.153898	0.432533
251432_at	AT3G59820	3.33489	3.42661	3.44015	4.31531	3.86307	4.16815	4.46812	4.18932	3.94585	3.91718	3.19536	3.81786	3.40055	4.11551	4.2011	3.64347	-0.439606	0.275354	0.360941	-0.196689
251437_at	AT3G59910	3.2969	3.57338	3.06723	2.93416	3.47585	2.9455	2.72679	3.13172	3.308	3.5639	3.93217	3.90688	3.3125	3.1185	3.0555	3.80098	-0.00937079	-0.203371	-0.266369	0.47911
251447_at	AT3G59810	2.50287	2.81024	2.13578	1.76304	2.10037	2.14879	1.85375	2.16593	2.44109	3.20031	2.83099	2.86115	2.48296	2.00407	2.15359	2.96415	0.0817709	-0.397127	-0.247602	0.562957
251524_at	AT3G58990	4.12991	4.1361	3.99738	2.71395	3.46445	2.84554	3.29683	3.22367	3.88673	3.16809	3.72564	3.79427	4.0878	3.00798	3.46908	3.56266	0.555918	-0.523901	-0.0628011	0.030785
251533_at	AT3G58460	3.65119	3.80469	4.14597	2.90719	3.03044	3.22266	3.3763	3.51529	3.39006	3.60833	3.59313	3.40149	3.86728	3.05343	3.42721	3.53432	0.396719	-0.41713	-0.0433469	0.0637577
251539_at	AT3G58690	2.98958	2.81508	3.3534	3.55474	3.28088	3.91844	3.03105	3.61374	3.3349	2.72807	2.70219	2.47617	3.05268	3.58469	3.32656	2.63548	-0.0971691	0.434832	0.176711	-0.514373
251546_at	AT3G58830	2.04366	2.29742	2.84624	3.4164	3.18609	2.95745	2.98707	3.39853	3.15722	2.88179	3.0649	3.25684	2.39577	3.18665	3.18094	3.06785	-0.562027	0.228846	0.223136	0.110045
251552_at	AT3G58700	2.63904	2.77729	2.44358	2.05317	2.3659	1.9731	2.00294	2.6231	2.17534	3.04872	2.74598	3.14327	2.61997	2.13072	2.26713	2.97933	0.120683	-0.368565	-0.232158	0.48004
251556_at	AT3G58840	4.92271	5.21372	5.17533	3.85296	3.87947	3.44558	4.12941	4.14984	4.2605	3.97559	5.3778	4.39943	5.10392	3.726	4.17991	4.58427	0.705394	-0.672524	-0.218615	0.185745
251589_at	AT3G58040	2.87028	2.63011	3.06645	3.13719	3.26955	3.15408	3.53889	3.93518	3.29523	2.64832	2.96176	2.81524	2.85561	3.18694	3.58977	2.80844	-0.254578	0.0767506	0.479577	-0.301749
251602_at	AT3G57785	2.563	3.24306	2.56649	2.1944	2.21306	2.24042	2.10411	2.40901	2.77974	2.93054	3.36635	3.07352	2.79085	2.21596	2.43096	3.12347	0.150541	-0.424349	-0.209354	0.483162
251610_at	AT3G57930	3.57889	3.4628	2.5222	2.19608	2.75154	2.4915	2.34029	2.80734	2.97273	3.53622	3.4551	3.43988	3.18796	2.47971	2.70679	3.47707	0.225081	-0.483172	-0.256094	0.514186
251639_at	AT3G57560	4.0483	4.00432	4.08051	3.43164	3.91834	3.44098	3.33083	3.87101	4.2648	4.65006	4.13158	4.77005	4.04437	3.59699	3.82221	4.51723	0.0491723	-0.398213	-0.172989	0.52203
251643_at	AT3G57550	3.44287	3.47068	3.39352	2.57606	2.9722	2.62508	2.68279	3.14462	3.54793	3.63005	4.36856	3.9313	3.43569	2.72445	3.12512	3.97663	0.120218	-0.591025	-0.190355	0.661162
251659_at	AT3G57090	3.00231	2.89444	3.00114	3.85633	3.74765	3.96377	3.20371	2.90927	3.8626	3.84903	3.32208	3.45638	2.96596	3.85592	3.32519	3.5425	-0.456429	0.433525	-0.0971997	0.120104
251666_at	AT3G57050	2.54597	2.862	3.15347	1.77601	2.13805	1.82034	2.02288	2.26061	2.29393	2.11695	3.00524	2.69068	2.85381	1.91147	2.19247	2.60429	0.463301	-0.479043	-0.198038	0.21378
251679_at	AT3G57030	2.67556	1.93902	2.38685	2.28916	2.42699	2.11057	2.58389	2.54855	2.51839	2.77848	3.19415	2.98409	2.33381	2.27557	2.55027	2.98557	-0.202499	-0.260733	0.0139676	0.449264
251705_at	AT3G56400	2.7976	3.37324	3.57398	3.25194	2.83668	3.24956	2.69662	2.55813	2.98614	2.53345	2.61432	1.99511	3.24827	3.11273	2.74696	2.38096	0.376044	0.240497	-0.125268	-0.491273
251707_at	AT3G56490	3.61173	4.11847	3.48865	2.97856	3.1458	2.93899	2.92496	3.62086	3.80002	4.04675	4.00685	3.9235	3.73962	3.02112	3.44861	3.99237	0.18919	-0.529312	-0.101817	0.441939
251739_at	AT3G56170	2.06855	2.42971	2.56164	1.70407	1.83171	1.78612	1.99733	2.34099	2.18544	2.58065	2.69998	2.56042	2.3533	1.77397	2.17459	2.61368	0.124414	-0.454916	-0.0542961	0.384798
251741_at	AT3G56040	3.11799	3.40973	3.85209	3.81212	3.42091	3.46688	3.5673	3.31	3.11899	2.67166	2.64587	2.01653	3.45994	3.56663	3.3321	2.44469	0.259098	0.365796	0.131258	-0.756152
251759_at	AT3G55630	2.86454	2.76142	2.99915	2.68205	2.33846	2.52644	2.74793	2.58979	2.2133	2.17148	2.28777	2.02275	2.87503	2.51565	2.517	2.16067	0.357945	-0.0014398	-8.39242e-05	-0.356422
251814_at	AT3G54890	2.688	2.86346	3.00818	2.90845	2.75257	2.75709	2.44912	2.73957	2.5141	1.7629	1.95664	1.86866	2.85321	2.80604	2.5676	1.86273	0.330819	0.283642	0.0452015	-0.659662
251815_at	AT3G54900	4.20074	4.9463	4.37628	3.50425	3.62584	3.6969	3.25338	3.84519	4.58344	4.38066	4.6855	4.96993	4.50777	3.609	3.894	4.6787	0.335406	-0.563371	-0.278365	0.506331
251855_at	AT3G54690	3.1397	3.50931	3.12172	2.84855	3.19179	2.47219	3.39196	3.6409	2.86088	3.85195	4.60194	4.17446	3.25691	2.83751	3.29791	4.20945	-0.143535	-0.562934	-0.102534	0.809003
251928_at	AT3G53980	5.13419	5.4666	5.26552	4.29254	4.39706	4.02517	3.91047	4.30299	5.10432	5.28202	5.3028	5.50562	5.28877	4.23826	4.43926	5.36348	0.456325	-0.594184	-0.393179	0.531039
251960_at	AT3G53610	2.06566	2.2404	2.73227	2.01708	2.07422	1.91493	2.10312	2.21637	2.349	2.81275	2.77856	3.13655	2.34611	2.00208	2.22283	2.90929	-0.0239635	-0.368001	-0.147249	0.539213
251975_at	AT3G53230	3.78042	3.53709	3.54643	4.35789	4.48143	3.92341	4.55848	4.12592	4.13602	3.94959	3.03566	3.38652	3.62131	4.25424	4.27347	3.45726	-0.280259	0.352673	0.3719	-0.444315
251977_at	AT3G53250	3.60739	3.34331	2.92433	2.64882	2.41727	2.45236	2.75541	2.57147	2.80035	3.47166	3.21124	3.16244	3.29168	2.50615	2.70908	3.28178	0.344505	-0.44102	-0.238094	0.334608
251983_at	AT3G53210	1.9861	2.41908	2.18915	1.4689	1.57874	1.59861	1.79686	1.65653	2.10394	2.13404	2.33682	2.40013	2.19811	1.54875	1.85245	2.29033	0.225701	-0.42366	-0.119964	0.317923
252015_at	252015_at	1.11823	1.48853	1.28207	1.9585	1.84562	1.9083	1.9191	1.77783	1.86237	1.77395	2.37339	1.88579	1.29627	1.90414	1.8531	2.01104	-0.469865	0.138001	0.0869605	0.244904
252033_at	AT3G51950	3.04611	3.47676	3.41896	2.57978	2.82335	3.02106	3.14287	2.96842	2.90479	2.72895	2.61881	2.30575	3.31394	2.80806	3.00536	2.55117	0.39431	-0.111571	0.0857237	-0.368463
252038_at	AT3G52120	2.25035	2.74849	3.04807	3.04143	2.84238	3.60021	3.07868	2.9916	3.14105	2.19313	2.53518	2.41614	2.6823	3.16134	3.07044	2.38149	-0.141589	0.337446	0.246551	-0.442408
252041_at	AT3G52090	3.76716	3.79195	3.29617	3.07676	3.30463	3.24709	3.33393	3.44566	3.72807	3.95799	3.70758	4.13765	3.61843	3.20949	3.50255	3.93441	0.0522066	-0.356726	-0.0636682	0.368187
252058_at	AT3G52470	3.60882	3.32671	3.7527	3.47371	3.40611	3.52231	2.90877	3.42585	3.77166	3.90676	4.31343	4.05991	3.56274	3.46738	3.36876	4.09337	-0.0603202	-0.155685	-0.254302	0.470307
252115_at	AT3G51600	4.70029	4.74576	4.26101	3.76778	3.40039	3.78217	3.85544	3.85059	4.46011	4.6474	4.61875	4.55321	4.56902	3.65011	4.05538	4.60645	0.348778	-0.570129	-0.164861	0.386212
252117_at	AT3G51430	3.03036	3.59058	3.47936	3.88903	4.01242	3.72591	3.96545	3.66997	3.80211	3.03988	3.29198	2.79813	3.36676	3.87579	3.81251	3.04333	-0.157832	0.351189	0.287912	-0.481269
252120_at	AT3G51130	3.78489	3.45539	3.95101	4.05247	3.73544	4.06461	3.85778	3.58976	3.40217	3.45509	2.94639	3.06391	3.73043	3.95084	3.61657	3.15513	0.117187	0.337599	0.0033267	-0.458113
252123_at	AT3G51240	2.18061	2.04472	2.15137	2.26871	2.18869	2.17959	2.78639	3.12973	3.05585	2.80737	2.5769	3.27313	2.12557	2.21233	2.99065	2.8858	-0.42802	-0.341257	0.437064	0.332213
252124_at	AT3G51010	3.02598	3.57885	3.09193	2.48647	2.66274	2.64127	2.55869	3.20094	3.15742	3.71229	3.62096	3.40126	3.23225	2.59683	2.97235	3.57817	0.137355	-0.498074	-0.122551	0.483271
252169_at	AT3G50520	3.0126	3.40427	3.13538	2.26671	2.39727	2.09877	2.28344	2.6393	2.84965	3.27901	4.03292	3.21341	3.18408	2.25425	2.5908	3.50845	0.29969	-0.630143	-0.293598	0.624052
252189_at	AT3G50070	3.07787	3.44871	2.89158	2.38799	2.70456	2.48861	2.68428	2.75656	2.85332	3.69707	3.23163	3.31027	3.13939	2.52705	2.76472	3.41299	0.178351	-0.433987	-0.196317	0.451953
252192_at	AT3G50000	2.532	2.48741	2.29784	1.75124	2.21398	1.83999	1.51926	1.92499	2.41668	2.85707	2.81167	2.95836	2.43908	1.93507	1.95364	2.8757	0.138209	-0.365805	-0.34723	0.574826
252287_at	AT3G49080	3.28107	3.13996	3.19117	3.54869	4.18032	3.80786	3.08634	3.40376	3.84114	3.81595	4.13027	4.13364	3.20407	3.84563	3.44375	4.02662	-0.425948	0.215611	-0.186269	0.396606
252291_s_at	AT3G49110	4.18026	4.18566	4.1654	4.48516	4.20902	4.60361	4.54152	4.44175	4.33546	3.72966	3.69423	3.60398	4.17711	4.43259	4.43958	3.67596	-0.00420043	0.251284	0.25827	-0.505354
252327_at	AT3G48740	2.79079	2.71492	3.04239	2.86779	2.96242	2.82454	3.41732	2.72204	3.51777	3.94913	4.33481	3.68696	2.84937	2.88492	3.21904	3.9903	-0.386541	-0.35099	-0.0168653	0.754396
252337_at	AT3G48750	2.34472	2.16374	2.86265	1.3998	2.23893	1.64945	2.03658	2.31656	2.01981	3.11086	2.78044	3.18807	2.45704	1.76273	2.12432	3.02646	0.114401	-0.579907	-0.218318	0.683824
252338_at	AT3G48890	4.1589	4.75918	4.3947	3.86837	3.59346	3.79323	4.10776	4.26142	4.94245	4.59132	4.65833	4.37956	4.4376	3.75169	4.43721	4.54307	0.145204	-0.540703	0.144819	0.25068
252362_at	AT3G48500	3.26928	3.45496	3.84752	4.42092	4.37126	4.32511	4.35443	3.80427	3.66894	3.41907	3.56863	3.61019	3.52392	4.37243	3.94255	3.53263	-0.318961	0.529548	0.0996645	-0.310251
252365_at	AT3G48350	2.97083	3.26262	3.3906	3.22604	3.70769	3.89557	3.20279	3.55271	3.55668	4.26879	3.59599	4.37448	3.20801	3.60977	3.43739	4.07975	-0.375718	0.0260354	-0.146338	0.49602
252385_at	AT3G47810	3.25347	3.46066	3.35464	2.27231	2.57404	2.58308	2.6579	2.55706	2.87584	2.68146	2.90935	2.89736	3.35626	2.47648	2.69693	2.82939	0.516492	-0.363288	-0.142832	-0.010372
252430_at	AT3G47470	2.22831	2.20209	2.44796	2.49379	2.501	2.59811	2.07384	2.39308	2.03692	1.14184	1.6277	1.65728	2.29279	2.53097	2.16795	1.47561	0.175962	0.414139	0.051119	-0.64122
252442_at	AT3G46940	4.83158	4.76796	4.2768	3.81674	4.33973	3.59448	3.70496	3.74568	4.79627	4.80465	4.93805	5.24884	4.62545	3.91698	4.0823	4.99718	0.219968	-0.488495	-0.323176	0.591703
252444_at	AT3G46980	2.97275	3.03562	3.35142	3.50511	3.2507	3.28172	3.57629	3.54438	3.5691	3.09614	2.96106	2.44417	3.11993	3.34585	3.56326	2.83379	-0.0957746	0.130141	0.347549	-0.381916
252459_s_at	AT3G47220	3.41125	3.57401	3.45852	4.06288	3.86469	4.20091	3.97275	3.4565	3.87649	3.104	3.60884	3.23892	3.48126	4.04282	3.76858	3.31725	-0.171221	0.390347	0.116102	-0.335228
252468_at	AT3G46970	2.84956	3.02281	2.79842	3.59569	3.72432	3.64446	3.55765	3.0206	3.28058	3.12205	2.93865	2.98695	2.89026	3.65483	3.28628	3.01588	-0.321551	0.443014	0.0744654	-0.195929
252472_at	AT3G46830	3.0379	2.70452	2.97309	3.45836	3.16735	3.37658	2.87876	3.2508	3.19409	3.92242	3.93343	3.88019	2.90517	3.33409	3.10788	3.91201	-0.409619	0.0193044	-0.206908	0.597223
252475_s_at	AT3G46640	2.44454	2.75393	3.05564	2.42844	2.59644	1.94028	2.17977	2.82454	2.33984	2.93144	4.07408	3.35532	2.75137	2.32172	2.44805	3.45361	0.00768344	-0.421967	-0.29564	0.709923
252548_at	AT3G45850	3.91273	3.58747	3.70825	3.81141	3.43384	3.57953	3.52329	3.70146	3.28064	2.94345	3.16528	2.84227	3.73615	3.60826	3.5018	2.98367	0.278681	0.150793	0.0443281	-0.473802
252564_at	AT3G46010	2.60085	2.90654	2.66337	3.00728	2.67605	2.55226	2.56915	2.52372	2.66883	3.40252	3.22148	3.34843	2.72359	2.7452	2.58724	3.32414	-0.121452	-0.0998441	-0.257805	0.479101
252565_at	AT3G46000	3.56968	3.46744	3.2039	2.91846	2.86837	3.123	2.91404	3.05831	3.34506	4.35235	3.80255	3.83924	3.41367	2.96994	3.1058	3.99804	0.041809	-0.401925	-0.266062	0.626177
252606_at	AT3G45010	4.70453	4.31886	4.52509	4.71466	4.32351	4.4148	4.47484	4.36403	4.02174	3.66096	3.77873	3.79654	4.51616	4.48433	4.28687	3.74541	0.257969	0.226134	0.0286772	-0.512781
252618_at	AT3G45140	3.8688	3.29904	4.02003	4.54989	4.44377	4.65197	4.17776	3.85404	3.95522	4.09683	4.02573	3.98499	3.72929	4.54854	3.99567	4.03585	-0.348048	0.471203	-0.0816642	-0.0414907
252643_at	AT3G44590	3.37345	4.01496	2.83876	2.67283	2.80847	2.49078	2.13871	2.9013	3.23272	3.66816	3.53304	4.00505	3.40906	2.65736	2.75758	3.73542	0.269205	-0.482495	-0.382273	0.595564
252647_at	AT3G44620	4.38626	4.78027	4.73504	4.12823	4.37602	4.18096	4.3674	4.3252	4.60586	5.23673	4.9983	5.00671	4.63386	4.2284	4.43282	5.08058	0.0399418	-0.365512	-0.161095	0.486665
252678_s_at	AT3G44300	4.02709	3.93173	4.76074	2.73201	3.24212	3.56887	3.42385	3.55797	3.87714	3.45718	3.94871	3.64169	4.23985	3.181	3.61965	3.68253	0.559094	-0.499758	-0.061105	0.00176877
252703_at	AT3G43740	2.53768	3.12288	3.38183	1.93109	2.4055	2.17838	2.33905	2.45753	2.8346	3.05305	3.2812	2.8443	3.01413	2.17166	2.54373	3.05952	0.316869	-0.525601	-0.153527	0.362259
252713_at	AT3G43810	5.04123	5.02966	4.32797	4.43202	4.33272	4.21229	4.41175	4.26743	4.73013	5.42305	4.70765	5.27126	4.79962	4.32568	4.46977	5.13399	0.117357	-0.356587	-0.212493	0.451724
252850_at	AT4G39880	3.3624	3.30697	3.08342	2.77269	2.41418	2.58593	2.57898	3.64682	3.12655	4.00015	3.82567	3.66883	3.25093	2.59093	3.11745	3.83155	0.0532165	-0.606784	-0.0802666	0.633834
252863_at	AT4G39800	3.58447	3.47831	3.54978	3.59274	3.84517	4.16747	3.22653	3.64557	3.47238	3.05423	2.84169	3.31303	3.53752	3.86846	3.44816	3.06965	0.0565711	0.387513	-0.0327852	-0.411299
252870_at	AT4G39940	3.49943	3.25413	4.15455	2.35586	2.74289	2.44909	2.68868	2.69374	3.04303	3.39297	2.82938	3.41756	3.63604	2.51594	2.80848	3.2133	0.592594	-0.527497	-0.234958	0.169862
252875_at	AT4G39990	3.30008	3.28459	2.57742	2.46905	2.45598	2.43406	2.80473	2.65165	3.23212	3.33065	3.46336	2.96889	3.05403	2.45303	2.89616	3.2543	0.139649	-0.461353	-0.0182167	0.33992
252888_at	AT4G39210	2.81027	3.36528	3.40872	3.59028	3.53303	4.10195	3.75783	3.91767	3.87865	3.10889	3.18656	2.69544	3.19476	3.74175	3.85138	2.99696	-0.251457	0.295539	0.405168	-0.44925
252895_at	AT4G39420.4	1.47614	1.74711	1.75213	2.83266	2.16922	2.38459	2.86669	2.8919	2.52135	2.28211	2.63605	2.06461	1.65846	2.46216	2.75998	2.32759	-0.643585	0.160109	0.457932	0.0255434
252906_at	AT4G39640	2.66887	2.19524	2.32904	2.35784	2.73137	2.34401	2.31477	2.46392	3.13801	2.98203	3.28928	3.69976	2.39772	2.47774	2.6389	3.32369	-0.311796	-0.231771	-0.0706098	0.614176
252922_at	AT4G39040	2.34511	2.78789	2.70945	3.11277	3.34895	3.53113	3.07128	3.49312	3.44192	2.5839	3.00741	2.99847	2.61415	3.33095	3.33544	2.86326	-0.421803	0.295	0.299491	-0.172688
252927_at	AT4G39090	5.10402	4.83111	5.31229	4.15044	4.42243	4.37288	4.40311	4.47506	4.46642	4.60001	4.67038	4.50019	5.08247	4.31525	4.44819	4.5902	0.473444	-0.293779	-0.160834	-0.0188314
252946_at	AT4G39235	2.69645	2.96399	2.38691	2.14552	2.08547	2.09706	2.06853	2.7197	2.69076	2.74838	3.23829	2.9026	2.68245	2.10935	2.493	2.96309	0.120478	-0.45262	-0.0689759	0.401118
252950_at	AT4G38690	2.63141	2.58381	3.20103	2.22399	2.20941	2.23533	2.48663	3.0236	2.65433	2.92161	3.07761	3.08578	2.80542	2.22291	2.72152	3.02833	0.110871	-0.471634	0.0269737	0.333789
252959_at	AT4G38640	3.47663	3.95108	3.49338	2.66812	3.18129	3.01477	3.14198	3.64782	3.35489	3.5619	3.82963	3.90928	3.64036	2.95473	3.38156	3.76694	0.204466	-0.481171	-0.0543357	0.33104
252979_at	AT4G38225	2.85714	2.94658	2.98047	3.55729	3.77814	3.82995	3.66892	3.97474	3.77841	3.5358	3.38682	2.99047	2.92806	3.72179	3.80736	3.30436	-0.512331	0.281399	0.366963	-0.136031
252994_at	AT4G38480	2.96476	3.3318	3.45693	2.15789	2.2	2.39767	2.80797	3.01413	2.94066	2.76628	3.51666	2.92921	3.25116	2.25185	2.92092	3.07072	0.377499	-0.621811	0.0472583	0.197054
253007_at	AT4G38090	2.31863	3.27472	2.80857	1.76325	2.16006	2.01208	2.14797	2.49168	2.71581	3.38428	2.82147	3.27284	2.80064	1.97846	2.45182	3.15953	0.203025	-0.619151	-0.145791	0.561917
253038_at	AT4G37790	2.17048	1.80299	1.56755	2.84724	2.76581	2.22843	2.49097	2.21473	2.0409	2.78871	2.43415	2.28618	1.847	2.61383	2.24887	2.50301	-0.456172	0.31065	-0.0543109	0.199833
253039_at	AT4G37760	2.87734	3.16834	3.03201	2.13888	2.46988	1.89819	2.66812	2.84852	2.96848	2.53021	2.76343	2.8588	3.02589	2.16898	2.82837	2.71748	0.340712	-0.516199	0.143191	0.0322966
253058_at	AT4G37660	2.14893	2.66431	1.6687	1.82006	1.55577	1.81372	1.58911	2.48345	2.44196	2.97148	3.29825	3.0995	2.16065	1.72985	2.17151	3.12307	-0.135624	-0.566417	-0.124763	0.826804
253078_at	AT4G36180	4.71763	4.17624	4.65102	5.1039	5.43802	5.55337	5.05322	4.45094	4.47327	4.76088	4.27503	4.46117	4.51497	5.3651	4.65915	4.49903	-0.244594	0.605539	-0.100413	-0.260532
253117_at	AT4G35905	2.22509	2.87094	2.1402	1.70264	1.85054	1.6337	1.75495	2.22796	2.389	2.61878	3.17715	2.94418	2.41208	1.72896	2.12397	2.91337	0.117483	-0.565633	-0.170624	0.618775
253119_at	AT4G35980	2.52696	2.66783	1.98988	1.65648	1.84706	1.78848	1.76978	2.18943	2.66957	2.6173	2.92277	2.9534	2.39489	1.76401	2.20959	2.83116	0.0949795	-0.535906	-0.0903173	0.531244
253125_at	AT4G36040	3.86836	3.41084	3.17311	4.23677	3.92394	4.10533	3.80982	3.71042	3.44308	3.20699	3.3294	3.01394	3.4841	4.08868	3.65444	3.18344	-0.118562	0.486014	0.0517736	-0.419225
253138_at	AT4G35490	3.19966	3.37026	2.91549	1.95973	2.13517	1.95562	2.16418	2.80104	2.85141	3.65989	3.69512	3.49782	3.1618	2.01684	2.60555	3.61761	0.311354	-0.83361	-0.244903	0.767158
253160_at	AT4G35760	2.98777	3.40256	3.25007	2.25655	2.53722	2.38245	2.48311	2.28391	2.83615	2.96853	3.074	2.6044	3.21347	2.39207	2.53439	2.88231	0.457906	-0.363487	-0.221171	0.126751
253174_at	AT4G35090	3.21992	3.32096	3.6606	3.72908	3.73836	3.69975	4.27233	3.85048	3.67203	2.82642	3.46082	3.11121	3.4005	3.7224	3.93161	3.13282	-0.146336	0.175567	0.384783	-0.414014
253182_at	AT4G35190	3.07362	3.08974	2.73125	2.18816	2.61877	2.36679	2.4959	2.85554	2.82657	3.16956	3.25612	3.18954	2.96487	2.39124	2.726	3.20507	0.143071	-0.430556	-0.0957921	0.383277
253197_at	AT4G35250	3.32963	2.97882	3.3924	3.9862	4.0295	4.33072	3.88315	3.83045	3.92905	3.50756	3.81073	3.24667	3.23362	4.11547	3.88088	3.52165	-0.454291	0.427566	0.192976	-0.166251
253204_at	AT4G34460	3.33916	3.56659	2.98832	2.65226	3.03729	3.0013	2.85574	3.02563	3.21907	3.55433	4.05524	4.33417	3.29802	2.89695	3.03348	3.98124	-0.00440334	-0.405473	-0.268945	0.67882
253212_s_at	AT4G34890	4.0288	3.89558	3.97174	4.06632	3.24472	4.38242	3.37901	3.12326	2.87266	3.1625	3.19027	2.5513	3.96537	3.89782	3.12498	2.96802	0.476325	0.408771	-0.364072	-0.521025
253230_at	AT4G34700	3.72419	3.90791	3.25783	2.7399	3.18528	2.92662	2.89603	2.92922	3.72154	4.19324	4.34673	3.45666	3.62998	2.9506	3.18226	3.99888	0.189547	-0.48983	-0.258166	0.558448
253275_at	AT4G34215	4.13824	4.40673	3.98559	2.93389	3.40068	3.78857	3.69807	3.71688	3.9393	4.34589	4.21054	4.46994	4.17685	3.37438	3.78475	4.34213	0.257326	-0.545149	-0.134776	0.422598
253391_at	AT4G32590	3.36173	3.77148	3.26777	2.64039	2.73673	2.61907	2.79029	3.20572	3.38722	3.69894	3.99804	3.50955	3.46699	2.6654	3.12774	3.73551	0.218083	-0.583514	-0.121169	0.4866
253421_at	AT4G32340	1.29034	1.31348	1.33067	3.05783	2.61326	2.78292	3.33632	2.81053	2.7323	2.57821	2.14152	2.18124	1.3115	2.818	2.95972	2.30032	-1.03589	0.470619	0.612332	-0.0470608
253441_at	AT4G32560	3.48653	3.17076	3.47188	4.51793	4.02898	4.06883	3.74919	3.3009	3.50463	3.29608	3.81522	3.06358	3.37639	4.20525	3.51824	3.39163	-0.246486	0.58237	-0.104636	-0.231248
253460_at	253460_at	2.13043	2.86287	2.81568	2.0568	2.27931	1.9946	2.02386	2.9861	2.73085	3.01493	3.25618	3.52969	2.60299	2.11024	2.58027	3.26693	-0.0371158	-0.529872	-0.0598361	0.626824
253465_at	AT4G32120	2.38734	2.75344	3.12239	2.12177	1.90624	1.83043	2.10579	2.63171	2.62853	2.66777	2.76208	2.88325	2.75439	1.95281	2.45534	2.77103	0.270994	-0.530582	-0.0280507	0.28764
253484_at	AT4G31720	1.8777	2.56598	2.05785	1.42174	1.64401	1.37977	1.71419	1.99329	1.66794	2.06549	2.58154	2.47521	2.16718	1.48184	1.79181	2.37408	0.21345	-0.471883	-0.16192	0.420354
253493_at	AT4G31820	3.66889	4.40505	4.42262	3.12949	3.50922	3.39271	3.89012	3.35763	3.23635	3.85205	4.30318	3.77997	4.16552	3.34381	3.4947	3.9784	0.419912	-0.401799	-0.250905	0.232792
253523_at	AT4G31340	2.35857	2.76398	2.77518	1.84695	2.5025	1.89182	1.86412	2.28893	3.2238	3.26953	3.41086	3.27484	2.63258	2.08042	2.45895	3.31841	0.00998848	-0.542168	-0.163641	0.695821
253526_at	AT4G31420	2.19706	2.25393	2.04996	3.52919	2.84594	3.0115	2.86396	2.27665	2.99067	2.7611	2.34788	2.08589	2.16699	3.12888	2.71043	2.39829	-0.434159	0.527733	0.109281	-0.202855
253551_at	AT4G30996	2.36125	1.91624	1.79585	2.63973	2.53539	2.45737	2.62013	2.55847	2.51155	3.0787	2.54735	3.42363	2.02444	2.54416	2.56338	3.01656	-0.512695	0.00702694	0.0262457	0.479422
253585_at	AT4G30720	2.48331	2.39214	2.70158	2.89993	3.08122	2.93461	2.88184	3.06882	2.57195	1.94678	2.55666	2.26926	2.52568	2.97192	2.84087	2.25757	-0.12333	0.322912	0.191861	-0.391442
253596_s_at	AT4G30730	2.41608	3.18331	2.9619	2.18142	2.36869	2.18879	2.40835	2.56887	2.75324	2.91471	2.92043	3.24509	2.85376	2.2463	2.57682	3.02674	0.177858	-0.429609	-0.0990864	0.350837
253607_at	AT4G30330	3.58727	3.6007	3.47362	2.87734	2.67045	2.8134	2.99482	3.34246	3.48815	3.74872	3.56135	3.76811	3.55386	2.78706	3.27515	3.69273	0.226664	-0.540139	-0.0520538	0.365529
253614_at	AT4G30350	3.80943	4.08963	3.99068	3.51532	3.50613	3.50482	3.77622	3.81028	3.7119	3.3307	3.48379	2.93359	3.96325	3.50876	3.76614	3.24936	0.341374	-0.113119	0.144261	-0.372516
253630_at	AT4G30490	3.2939	3.61893	3.71812	3.2949	3.20467	3.42088	2.85773	2.66815	2.9832	3.27274	2.93866	2.63214	3.54365	3.30682	2.83636	2.94784	0.384984	0.148148	-0.322309	-0.210823
253636_at	AT4G30500	3.28839	3.0684	3.23695	2.98382	2.36731	2.10038	1.89919	2.24988	3.02899	3.63783	3.53495	3.15053	3.19791	2.48384	2.39269	3.4411	0.319027	-0.395048	-0.486199	0.56222
253660_at	AT4G30140	5.00232	4.80167	5.68497	3.27515	3.75106	3.87838	3.79255	4.24071	5.35281	4.32479	4.47736	4.29956	5.16299	3.63487	4.46202	4.36724	0.75621	-0.771914	0.0552437	-0.0395394
253691_at	AT4G29660	2.89472	3.1765	2.90921	2.5077	2.2286	2.26264	2.51106	2.59826	2.39822	3.30665	3.13059	2.67612	2.99348	2.33298	2.50251	3.03779	0.276788	-0.383708	-0.214177	0.321097
253700_at	AT4G29840	2.15619	2.27698	2.33171	3.52272	3.30667	3.08195	3.04744	2.58136	3.45039	2.2957	3.08357	3.03438	2.25496	3.30378	3.0264	2.80455	-0.592464	0.45636	0.178975	-0.0428712
253709_at	AT4G29220	3.62266	3.59662	3.96566	4.20404	3.72129	3.7975	3.87047	3.54459	3.49526	3.32165	3.1074	3.06844	3.72831	3.90761	3.63677	3.16583	0.11868	0.29798	0.0271415	-0.443801
253726_at	AT4G29430	3.82406	4.87329	4.39021	3.66176	3.7856	3.28583	3.28398	3.80604	4.12545	4.52659	4.26893	4.4879	4.36252	3.57773	3.73849	4.4278	0.335885	-0.448907	-0.288147	0.401168
253751_at	AT4G29070	3.39775	3.63049	3.86919	4.10157	3.91851	4.19876	3.50118	3.55221	3.51917	3.14866	3.57084	3.16477	3.63248	4.07295	3.52419	3.29476	0.00138565	0.441855	-0.106907	-0.336334
253754_at	AT4G29020	3.74402	2.78618	2.43161	2.02157	1.78967	2.04087	1.71285	2.29418	2.79755	3.92265	4.50978	3.9968	2.98727	1.95071	2.26819	4.14308	0.149959	-0.886606	-0.569117	1.30576
253841_at	AT4G27830	2.7023	2.32789	2.9829	3.56809	2.93101	3.46855	2.88142	2.81393	2.92076	2.36029	2.26021	2.28672	2.67103	3.32255	2.87204	2.30241	-0.120977	0.530546	0.0800315	-0.4896
253854_at	AT4G27900	1.64531	1.55897	2.30131	2.51669	2.3833	2.7859	2.31843	2.43442	2.59735	2.37646	2.82634	2.53584	1.8352	2.56196	2.45006	2.57955	-0.521495	0.20527	0.0933712	0.222854
253857_at	AT4G27990	3.42463	3.37715	3.18654	3.34239	3.71536	3.61893	3.95095	3.38111	4.09811	4.36448	4.4963	4.05202	3.32944	3.55889	3.81006	4.30426	-0.421221	-0.191773	0.059393	0.553601
253872_at	AT4G27410	2.29995	2.83711	2.15735	2.79219	2.67023	3.16668	2.51591	3.15009	2.53228	1.86957	2.02817	2.07652	2.43147	2.87637	2.73276	1.99142	-0.0765335	0.368362	0.224755	-0.516583
253879_s_at	AT4G27560	3.57258	3.44112	3.28458	4.82225	4.12088	4.61908	4.39113	3.98478	4.79497	4.06571	4.45788	3.77778	3.43276	4.52074	4.39029	4.10045	-0.678303	0.409675	0.279234	-0.0106059
253898_s_at	AT4G27070	2.49078	2.41723	2.62163	2.91084	3.1744	3.00946	2.75409	2.80942	3.62856	3.02424	3.54532	3.45192	2.50988	3.03157	3.06402	3.34049	-0.47661	0.0450774	0.0775327	0.354
253917_at	AT4G27380	2.28624	2.58051	1.99114	1.62146	1.97753	1.71385	1.68676	1.94788	2.05132	3.04308	2.58033	2.80269	2.28596	1.77095	1.89532	2.8087	0.0957279	-0.419284	-0.294911	0.618468
253925_at	AT4G26690	4.59223	4.4558	4.76151	3.36814	4.3106	3.9442	3.60755	3.64335	3.52497	4.7892	4.78867	4.46423	4.60318	3.87431	3.59196	4.6807	0.415644	-0.313226	-0.595581	0.493164
253952_at	AT4G26840	3.45533	3.39331	3.03264	2.74776	3.35508	3.04203	3.00593	3.13253	3.41393	4.2117	3.80442	4.40597	3.29376	3.04829	3.18413	4.14069	-0.122958	-0.368428	-0.232589	0.723976
253975_at	AT4G26600	1.63704	2.20442	2.05035	1.6946	1.87234	2.21024	2.43744	3.22075	2.33733	0.899172	1.51314	1.05332	1.96394	1.92573	2.66517	1.15521	0.0364242	-0.00178284	0.73766	-0.772301
253982_at	AT4G26570	2.51963	2.85943	2.34559	1.72623	1.79084	1.92935	1.87189	2.41636	2.57278	2.76516	2.94387	3.10875	2.57489	1.81547	2.28701	2.93926	0.170729	-0.588686	-0.117144	0.535101
253986_at	AT4G26210	3.00576	3.14469	2.74182	2.46023	2.16173	2.12646	2.36167	2.65767	3.02069	3.38789	3.5006	3.22702	2.96409	2.24947	2.68001	3.37184	0.147734	-0.566879	-0.136341	0.555486
253988_at	AT4G26310	2.9003	3.07749	3.41817	2.54966	2.79413	2.62748	2.60835	2.71787	2.77146	3.32308	3.87899	2.94446	3.13199	2.65709	2.69923	3.38217	0.164368	-0.310528	-0.268394	0.414554
253989_at	AT4G26130	3.52225	3.80132	3.26897	4.06932	4.2715	4.31251	4.27542	4.55528	4.22566	4.11536	4.38517	3.93338	3.53085	4.21778	4.35212	4.14463	-0.530495	0.156431	0.290775	0.08329
254041_at	AT4G25830	2.20051	2.34649	1.95668	1.70049	1.72925	1.64605	1.75286	2.15203	2.38103	2.61451	2.48294	2.53188	2.1679	1.69193	2.09531	2.54311	0.0433347	-0.43263	-0.0292557	0.418551
254058_at	AT4G25210	4.5465	4.31052	4.07837	3.46129	3.83077	3.51684	3.75776	3.85651	4.35504	4.82339	4.43589	4.80114	4.3118	3.60297	3.98977	4.68681	0.163963	-0.544869	-0.158065	0.538971
254063_at	AT4G25390	3.24015	3.60895	3.7155	3.56653	2.87162	3.45427	2.85349	3.57501	3.03229	3.91982	3.98194	3.91043	3.52153	3.29747	3.15359	3.9374	0.0440336	-0.180025	-0.323906	0.459897
254084_at	AT4G24940	3.59784	2.85872	3.63649	4.33304	4.10022	4.41569	4.36907	3.71159	4.27203	3.88295	3.64689	3.49091	3.36435	4.28299	4.11756	3.67358	-0.495272	0.423366	0.257942	-0.186037
254103_at	AT4G25030	3.22223	3.30646	3.57128	2.79015	3.10412	2.88146	2.8791	3.2465	3.4005	3.75161	3.71404	3.96226	3.36666	2.92524	3.17537	3.8093	0.0475134	-0.393898	-0.143775	0.490159
254108_at	AT4G25230	3.52681	3.43619	3.36851	2.43519	2.85576	3.01867	2.64193	2.81018	3.08401	3.48716	3.42281	3.51843	3.44384	2.76987	2.84537	3.47614	0.310034	-0.363932	-0.288434	0.342332
254112_at	AT4G24970	3.26778	2.9451	3.46377	3.57855	3.83131	3.79925	3.44152	3.71148	3.3488	3.13823	2.82597	2.88381	3.22555	3.73637	3.5006	2.94934	-0.127414	0.383406	0.147635	-0.403627
254127_at	AT4G24520	2.44925	2.54559	2.35648	1.63396	2.1962	1.93111	1.94165	2.55378	2.89225	2.65721	2.9716	2.80898	2.45044	1.92042	2.46256	2.8126	0.0389321	-0.491081	0.0510559	0.401093
254132_at	AT4G24660	3.27126	3.95545	3.25897	2.57012	2.75973	2.78641	2.74395	3.2073	2.68783	3.54215	3.05229	3.46169	3.49522	2.70542	2.8797	3.35204	0.387129	-0.402675	-0.2284	0.243947
254162_at	AT4G24440	2.03836	2.40594	1.83807	1.49059	1.59667	1.49047	1.80961	2.10636	2.25782	2.51508	2.87387	2.61561	2.09412	1.52591	2.05793	2.66819	0.00758532	-0.560624	-0.0286101	0.581649
254198_at	AT4G24090	2.98741	2.63666	2.70196	3.7209	3.7066	3.31215	3.3219	3.85829	3.04024	3.48937	3.34747	3.67432	2.77534	3.57988	3.40681	3.50372	-0.541098	0.263442	0.0903746	0.187281
254216_at	AT4G23710	3.56564	3.64833	3.16822	2.54782	2.69891	2.61491	2.86609	3.05596	3.45972	3.98548	3.19883	3.82651	3.46073	2.62054	3.12726	3.67027	0.241031	-0.599158	-0.0924448	0.450572
254227_at	AT4G23630	4.63804	3.90368	4.94757	3.45531	3.31041	3.37258	3.89239	3.3725	3.47545	3.84508	3.90515	3.83272	4.49643	3.37944	3.58011	3.86098	0.667191	-0.449804	-0.249128	0.0317416
254234_at	AT4G23680	2.43281	2.31739	2.60862	3.78859	3.45503	3.51601	3.5831	3.23416	3.36272	3.45113	2.71002	2.9251	2.45294	3.58655	3.39333	3.02875	-0.66245	0.471156	0.277936	-0.0866417
254241_at	AT4G23190	3.60718	3.14335	3.89107	4.26542	3.57525	4.66625	3.52317	2.77413	2.96082	3.09794	3.14543	3.43781	3.5472	4.16897	3.08604	3.22706	0.0398794	0.661655	-0.421277	-0.280258
254279_at	AT4G22750	1.85132	2.12119	2.45941	1.5514	1.5541	1.74449	1.44558	1.89684	2.02676	2.47529	2.60501	2.56995	2.14397	1.61666	1.78973	2.55009	0.118862	-0.408448	-0.235387	0.524973
254317_at	AT4G22510	5.19258	5.16923	4.80786	5.06636	5.16913	5.17849	5.2603	5.10437	4.86391	4.78975	4.14103	4.29224	5.05656	5.13799	5.07619	4.40767	0.136952	0.218389	0.156591	-0.511931
254328_at	AT4G22570	2.18119	3.01045	2.50188	1.40231	1.5813	1.27319	1.70785	1.81205	2.05228	2.82661	3.16673	2.54676	2.56451	1.41893	1.85739	2.8467	0.392625	-0.752951	-0.314492	0.674818
254333_at	AT4G22753.3	1.69351	1.87773	2.34714	2.9437	2.63044	2.76344	2.63401	2.73731	2.46661	2.40309	2.57756	2.3784	1.97279	2.77919	2.61264	2.45301	-0.48162	0.324784	0.158231	-0.00139557
254345_at	AT4G22000	3.08439	3.1048	3.12298	2.63432	2.5346	2.67533	2.60335	2.79627	2.92876	3.51925	3.53714	3.69899	3.10406	2.61475	2.77613	3.58513	0.0840398	-0.405265	-0.243888	0.565113
254349_at	AT4G22250	2.05216	2.86399	1.98565	1.6092	1.76411	1.7373	1.84641	2.13956	2.01949	2.75856	2.87785	3.14343	2.3006	1.70354	2.00182	2.92661	0.067456	-0.529606	-0.231321	0.693471
254358_at	AT4G22310	4.80426	4.8135	4.63151	4.195	3.81736	3.7937	4.00502	3.67222	4.32933	4.40516	4.64362	4.30963	4.74975	3.93535	4.00219	4.4528	0.464731	-0.349673	-0.282838	0.16778
254362_at	AT4G22160	1.5156	1.31165	1.14079	0.912479	1.0405	0.851209	1.14355	1.21939	1.18283	1.41645	1.7293	1.82107	1.32268	0.934731	1.18192	1.65561	0.048944	-0.339004	-0.0918102	0.38187
254398_at	AT4G21280	4.75118	4.7413	4.62435	3.89855	4.07686	3.94109	4.09666	4.3384	4.37536	4.59127	4.60693	4.40987	4.70561	3.97217	4.27014	4.53602	0.334624	-0.398818	-0.100843	0.165038
254410_at	AT4G21410	3.28813	2.96706	3.27433	2.55099	1.80058	1.9662	1.92864	2.30429	2.10424	2.66781	3.00236	2.97816	3.17651	2.10593	2.11239	2.88278	0.607107	-0.463474	-0.45701	0.313377
254462_at	AT4G20150	3.96318	4.02687	3.61737	2.88747	3.14974	3.20466	3.03243	3.56602	3.68816	3.79916	4.12821	4.59207	3.86914	3.08062	3.42887	4.17315	0.231195	-0.557322	-0.209077	0.535203
254505_at	AT4G19985	3.06655	3.0312	2.60545	2.12454	2.37568	1.97163	2.15121	2.19834	2.26946	2.72639	2.70667	2.66533	2.90107	2.15728	2.20633	2.69946	0.41003	-0.333753	-0.284703	0.208426
254530_at	AT4G19640	2.65289	2.55739	2.6899	1.99317	2.32682	2.13006	2.31592	2.43826	2.84126	3.28643	2.74027	3.02644	2.63339	2.15001	2.53181	3.01771	0.0501586	-0.433218	-0.0514214	0.434481
254547_at	AT4G19860	3.2724	3.52342	4.08983	3.69702	3.35949	3.9327	3.55112	3.50636	3.2796	2.80891	2.79861	2.77242	3.62855	3.66307	3.44569	2.79331	0.245893	0.280412	0.0630371	-0.589342
254617_s_at	AT4G18730	2.50124	2.86443	2.57133	2.09551	2.23279	2.046	2.03671	2.48499	2.67571	3.32643	2.80811	2.89787	2.64567	2.12477	2.39914	3.0108	0.100573	-0.420327	-0.145955	0.465709
254620_at	AT4G18590	2.18768	2.55152	1.94923	1.86761	1.9229	1.58839	1.86354	2.26246	1.95595	2.58768	2.84668	2.48766	2.22947	1.79297	2.02732	2.64067	0.0568676	-0.379642	-0.145291	0.468065
254659_at	AT4G18240	3.74009	3.68459	4.28695	4.61742	3.91581	4.53718	4.46948	4.20163	4.36885	3.63219	3.5646	3.54281	3.90388	4.3568	4.34665	3.57986	-0.142923	0.310004	0.299853	-0.466935
254663_at	AT4G18290	3.64788	3.18442	3.00735	3.19344	3.02515	3.39982	2.95007	2.76526	2.85753	2.43008	2.68782	2.29925	3.27988	3.20613	2.85762	2.47239	0.325878	0.252127	-0.0963848	-0.481621
254681_at	AT4G18140	1.95118	2.08092	2.52499	1.77634	1.70378	1.77773	2.9104	2.50214	1.92336	1.57692	1.84734	1.7233	2.1857	1.75261	2.4453	1.71585	0.160831	-0.272253	0.420435	-0.309014
254686_at	AT4G13720	2.95912	3.59637	3.03803	1.84999	2.40627	1.98813	2.26586	2.69593	3.20118	3.49086	4.10765	3.39803	3.19784	2.08146	2.72099	3.66551	0.281388	-0.834988	-0.195461	0.749062
254741_s_at	AT4G13920	3.9484	3.86398	4.12584	4.84026	4.60294	4.91205	3.57101	3.03119	3.66979	3.12223	4.08348	3.54789	3.97941	4.78508	3.424	3.58453	0.0361512	0.841828	-0.519257	-0.358722
254756_at	AT4G13235	2.66444	2.98147	2.29643	1.78196	2.40102	1.91932	2.07438	2.37819	2.29047	3.06909	2.97723	3.11522	2.64745	2.0341	2.24768	3.05385	0.151679	-0.461669	-0.24809	0.558079
254789_at	AT4G12880	2.90004	3.12473	2.94146	1.28869	1.68196	1.4813	2.02138	2.12744	2.37933	3.4812	3.36511	3.06324	2.98874	1.48398	2.17605	3.30318	0.500753	-1.00401	-0.311937	0.815194
254830_at	AT4G12590	2.78148	2.70975	3.28974	3.66524	3.61953	3.65667	3.7307	3.27956	3.87596	3.62253	3.82477	3.37951	2.92699	3.64715	3.62874	3.60894	-0.525963	0.194194	0.175785	0.155984
254832_at	AT4G12490	5.30346	5.28366	4.98252	5.69	5.66444	5.4233	5.5163	5.98822	5.18502	4.93191	4.13807	4.40472	5.18988	5.59258	5.56318	4.49157	-0.0194233	0.383279	0.353879	-0.717735
254833_s_at	AT4G12280	3.77665	4.1717	3.77995	4.57887	3.92949	4.14529	4.00855	4.49396	3.99896	3.68553	3.59442	3.14807	3.90943	4.21788	4.16716	3.47601	-0.033189	0.275265	0.224536	-0.466612
254835_s_at	AT4G12310	2.09636	1.94985	2.62054	3.34689	3.42495	3.25197	3.27331	2.78592	3.35342	2.50299	2.97769	2.93431	2.22225	3.34127	3.13755	2.805	-0.654268	0.464755	0.261031	-0.0715173
254861_at	AT4G12040	2.43477	3.31589	2.2975	2.04466	2.19388	2.10748	1.95224	2.07163	2.56666	3.01564	2.73884	3.03026	2.68272	2.11534	2.19685	2.92825	0.201932	-0.365447	-0.283943	0.447458
254863_at	AT4G11980	2.76319	3.31914	2.96904	4.269	3.85894	3.93602	3.90357	3.31468	4.13346	3.80923	3.56491	3.18303	3.01713	4.02132	3.7839	3.51906	-0.568225	0.435967	0.198554	-0.066296
254890_at	AT4G11600	2.99337	3.10527	3.15526	3.93653	3.63431	3.86299	3.94487	3.92948	3.54662	3.64246	3.51194	3.26112	3.08463	3.81128	3.80699	3.47184	-0.459051	0.267592	0.263304	-0.0718451
254918_at	AT4G11260	2.77347	2.80336	2.88506	3.34313	3.71634	3.6095	3.17392	3.27681	3.58142	4.00899	3.60379	3.70313	2.82063	3.55632	3.34405	3.77197	-0.552611	0.18308	-0.0291931	0.398725
255012_at	AT4G10030	3.31912	3.54306	3.61188	2.44752	2.41501	2.41666	2.77263	3.03768	2.84424	3.05774	3.12719	2.7504	3.49136	2.4264	2.88485	2.97844	0.546095	-0.518861	-0.0604133	0.0331794
255016_at	AT4G10120	3.73462	3.85008	3.85293	3.98091	3.74274	3.81036	3.95846	3.66107	3.31223	3.19644	3.16641	2.9223	3.81254	3.84467	3.64392	3.09505	0.213497	0.245625	0.0448731	-0.503995
255021_at	AT4G10330	2.27226	2.36594	2.08523	2.17414	1.72378	1.97116	2.18571	2.23561	2.12705	2.50256	2.82114	2.68221	2.24114	1.95636	2.18279	2.66864	-0.0210905	-0.305871	-0.0794405	0.406402
255028_at	AT4G09890	3.1106	2.88731	2.50795	2.38572	2.3053	2.2717	2.50017	2.25331	2.83471	3.37006	3.23342	3.04567	2.83529	2.32091	2.52939	3.21639	0.109792	-0.404585	-0.196099	0.490892
255032_at	AT4G09500	2.75116	2.61065	2.84509	3.39271	3.31092	3.24465	2.74766	3.05468	3.00111	1.83204	1.95721	2.63563	2.73563	3.31609	2.93448	2.14163	-0.0463254	0.534134	0.152525	-0.640334
255055_at	AT4G09810	2.59944	3.2562	3.28737	1.54636	1.72398	1.76359	1.75747	2.33827	2.18202	2.67781	2.57992	2.75248	3.04767	1.67798	2.09259	2.67007	0.675593	-0.6941	-0.279485	0.297993
255130_at	AT4G08240	2.23617	2.85178	1.93543	1.39131	1.60244	1.36713	1.71452	2.3071	1.90669	2.32222	2.40218	2.65739	2.34113	1.45363	1.9761	2.4606	0.283261	-0.604236	-0.0817605	0.402735
255132_at	AT4G08170	3.09237	2.90791	3.16187	3.25171	3.10742	3.45176	2.9374	2.78445	2.7047	2.43019	2.31701	2.67467	3.05405	3.2703	2.80885	2.47396	0.152259	0.368511	-0.0929385	-0.427831
255176_s_at	AT1G01210	1.87793	1.82176	1.46016	1.24936	1.19126	1.22976	1.23165	1.32637	1.66905	1.65134	2.19488	2.07292	1.71995	1.22346	1.40902	1.97305	0.13858	-0.357909	-0.172347	0.391676
255199_at	AT4G07390	2.60962	3.03276	3.35515	2.30021	2.19389	2.23988	2.24065	2.66742	2.54241	2.56181	2.36578	2.73551	2.99918	2.24466	2.48349	2.55436	0.428753	-0.325761	-0.0869314	-0.0160598
255226_at	AT4G05420	3.19409	3.23761	3.10936	3.53892	4.0323	4.11796	3.8689	3.61445	4.05504	3.89884	3.97554	4.22571	3.18035	3.89639	3.84613	4.03336	-0.558707	0.157333	0.107071	0.294304
255283_at	AT4G04620	2.20065	2.04292	2.29424	2.52881	2.00932	2.41534	2.01096	1.90604	2.14578	1.78919	1.52405	1.42812	2.17927	2.31782	2.02092	1.58045	0.154652	0.293206	-0.00369368	-0.444164
255284_at	AT4G04610	4.4367	4.10048	5.00075	4.66318	4.36513	4.77751	4.21436	3.62445	4.06276	3.62126	3.9506	3.72742	4.51264	4.60194	3.96719	3.76643	0.300593	0.389891	-0.24486	-0.445624
255296_at	AT4G04790	2.49304	3.28287	2.98035	3.09409	2.95231	3.69293	3.09349	3.31082	2.91497	2.0642	2.43741	1.98237	2.91875	3.24644	3.10643	2.16133	0.0605149	0.388205	0.24819	-0.696909
255302_at	AT4G04830	2.63942	2.93583	2.64582	1.61059	1.72954	1.59847	1.80155	2.08631	2.02721	2.12273	2.5801	2.09465	2.74036	1.6462	1.97169	2.26583	0.584339	-0.509819	-0.184329	0.109809
255345_at	AT4G04460	4.39011	4.61739	5.12742	5.02658	4.97778	4.92059	4.10282	3.74097	4.45936	4.82566	4.59761	4.65898	4.71164	4.97498	4.10105	4.69408	0.0912022	0.354545	-0.51939	0.0736429
255364_s_at	AT4G04020	4.81166	5.15791	5.62287	4.13536	4.25106	4.82155	4.31968	4.46416	4.48698	5.08044	4.53991	4.97876	5.19748	4.40266	4.42361	4.86637	0.474951	-0.319869	-0.298923	0.14384
255413_at	AT4G03140	2.01115	2.42142	2.30454	2.76606	2.28436	2.23117	2.47232	2.65819	2.47	2.01289	1.89006	1.52441	2.2457	2.4272	2.5335	1.80912	-0.00818011	0.173317	0.279621	-0.444758
255450_at	AT4G02850	2.78259	2.65688	2.68341	1.87992	2.44458	2.07088	2.28109	2.48063	2.89372	2.90974	3.16603	2.93996	2.70763	2.13179	2.55181	3.00524	0.10851	-0.467325	-0.047306	0.406122
255452_at	AT4G02880	2.01915	1.23362	1.36645	2.6163	2.77917	2.25408	2.01656	2.09751	2.40739	2.29773	2.28916	2.02241	1.53974	2.54985	2.17382	2.2031	-0.576887	0.43322	0.0571945	0.0864724
255457_at	AT4G02770	4.30934	4.71127	4.7121	4.03643	3.80941	3.62799	3.98042	3.92226	4.21109	4.66666	4.44138	4.38158	4.57757	3.82461	4.03793	4.49654	0.343408	-0.409553	-0.196236	0.26238
255459_at	AT4G02890	3.55148	3.11979	3.21271	3.96203	3.42539	3.75245	3.67945	3.28827	3.52702	3.00159	2.69082	2.75319	3.29466	3.71329	3.49825	2.8152	-0.0356866	0.382939	0.167896	-0.515149
255465_at	AT4G02990	2.95033	2.86245	3.38584	4.31533	4.32604	4.09114	4.01766	3.14266	3.98008	2.87496	3.56111	2.87709	3.06621	4.24417	3.71347	3.10438	-0.465849	0.712112	0.18141	-0.427673
255477_at	AT4G02370	1.88588	1.57684	1.56698	2.45559	2.98976	2.22049	1.89005	2.48331	2.76068	3.11693	2.52597	2.7637	1.67657	2.55528	2.37801	2.8022	-0.67645	0.202264	0.024999	0.449187
255505_at	AT4G02080	2.39433	2.27403	2.14835	2.40697	2.86943	2.58931	2.59567	3.11659	2.79918	2.90699	2.91461	3.16265	2.27223	2.6219	2.83715	2.99475	-0.409276	-0.0596051	0.15564	0.313241
255506_at	AT4G02130	2.13068	2.22856	2.16903	1.66599	2.29878	1.78083	2.12898	2.57483	2.41871	2.62524	2.57935	2.97509	2.17609	1.9152	2.37418	2.72656	-0.121916	-0.382805	0.0761706	0.428551
255508_at	AT4G02220	2.73061	3.08196	3.02307	1.98892	2.34919	2.01333	2.57137	2.58864	2.85324	2.88759	3.76507	2.576	2.94522	2.11715	2.67108	3.07622	0.2428	-0.58527	-0.031336	0.373806
255513_at	AT4G02060	3.81389	3.6722	3.78403	4.12686	4.342	4.49225	4.16056	3.92675	3.76296	3.13215	3.39977	3.54193	3.75671	4.32037	3.95009	3.35795	-0.0895713	0.474093	0.103811	-0.488332
255595_at	AT4G01700	3.47892	3.27145	2.31913	2.74703	2.40719	2.7064	3.39119	3.43567	3.47148	4.10305	3.53019	4.04117	3.02317	2.62021	3.43278	3.89147	-0.21874	-0.621697	0.190873	0.649564
255598_at	AT4G00830	3.10912	3.09981	2.71153	2.31748	2.63136	2.42962	2.42397	3.24699	2.66222	3.29885	3.20624	3.58199	2.97349	2.45949	2.77773	3.36236	0.0802197	-0.433776	-0.115539	0.469096
255600_s_at	AT4G01020	4.61938	4.28623	4.77279	4.88282	4.72503	4.61961	4.7321	4.19294	4.42794	3.9527	4.20982	3.64421	4.55947	4.74249	4.45099	3.93558	0.137336	0.320355	0.0288605	-0.486552
255602_at	AT4G01026	3.02477	3.75531	3.65624	2.50243	2.65097	2.99539	3.00704	2.91068	3.55063	3.59462	3.53754	3.37376	3.47878	2.71626	3.15612	3.50197	0.265495	-0.497018	-0.0571664	0.288689
255607_at	AT4G01130	2.67802	2.62327	2.69467	2.74696	2.45895	2.4058	2.36607	2.02894	1.89065	2.13234	1.76297	1.86279	2.66532	2.53723	2.09522	1.91937	0.361035	0.232948	-0.209065	-0.384918
255613_at	AT4G01270	3.23467	3.03542	2.87801	3.62088	3.08638	2.93117	4.05691	3.70688	3.67118	3.34335	3.20264	2.97198	3.04937	3.21281	3.81165	3.17266	-0.262254	-0.0988124	0.500031	-0.138965
255689_at	255689_at	3.90468	3.58112	3.10869	3.44171	3.08172	3.29707	3.59918	3.15924	3.18516	2.77736	2.9125	2.38468	3.5315	3.2735	3.31453	2.69151	0.328737	0.0707414	0.111768	-0.511247
255702_at	AT4G00230	2.63954	2.76714	2.51563	3.72992	3.32816	3.47535	3.04075	2.65255	2.74585	2.30445	2.73813	2.59672	2.64077	3.51114	2.81305	2.54644	-0.237078	0.633293	-0.0648014	-0.331413
255706_at	AT4G00100	2.05918	2.10363	1.93316	2.69356	3.10578	2.59127	2.48395	2.37894	3.00613	2.46768	2.64204	2.36714	2.03199	2.79687	2.62301	2.49229	-0.454047	0.310832	0.136969	0.00624695
255726_at	AT1G25530	1.88992	2.56085	2.42774	1.23486	1.8908	1.48375	1.44536	1.43549	1.97405	2.00597	2.64771	2.83139	2.29284	1.53647	1.6183	2.49502	0.307179	-0.449187	-0.367357	0.509365
255777_at	AT1G18630	3.79519	3.42798	3.81603	2.80427	2.57513	2.59301	2.98057	3.6341	3.36746	3.91342	3.56305	3.50949	3.67973	2.65747	3.32738	3.66199	0.348092	-0.674172	-0.00426519	0.330345
255778_at	AT1G18640	2.21757	2.48118	2.68916	2.20223	2.58397	2.27362	2.58333	2.50373	2.59014	3.50905	3.50749	3.17038	2.46264	2.35327	2.55907	3.39564	-0.230018	-0.339383	-0.133586	0.702986
255788_at	AT2G33310	3.5994	3.13763	3.46753	2.73185	3.04725	2.71337	2.48712	3.04748	3.35211	4.1107	3.46816	4.11052	3.40152	2.83082	2.96224	3.89646	0.128762	-0.441936	-0.310523	0.623697
255819_s_at	AT2G40510	2.98635	2.8934	2.47381	3.37102	3.40078	3.73176	3.38246	3.66794	3.64379	3.32952	2.68665	3.27449	2.78452	3.50119	3.56473	3.09689	-0.452312	0.264355	0.327899	-0.139942
255821_at	AT2G40570	2.70785	3.04513	3.13172	2.31375	2.53778	2.93032	2.25295	2.08776	2.30222	3.00067	2.80062	2.73703	2.96157	2.59395	2.21431	2.84611	0.307584	-0.0600332	-0.439674	0.192123
255822_at	AT2G40610	2.92886	3.21985	2.58869	3.43864	3.59346	4.13841	3.27842	3.84031	3.3098	2.81549	2.63092	2.6987	2.91247	3.7235	3.47618	2.71504	-0.294327	0.516707	0.269381	-0.491761
255857_at	AT1G67080	3.12679	3.1704	3.23794	2.31462	2.37224	2.37338	2.2142	2.50434	2.93334	2.98305	2.9626	2.43914	3.17838	2.35341	2.55063	2.79493	0.459041	-0.365924	-0.168711	0.0755938
255865_at	AT2G30330	3.37043	3.08378	2.66655	1.94342	1.96785	2.16112	1.94383	2.44719	2.52193	2.86844	3.46234	3.51396	3.04026	2.02413	2.30432	3.28158	0.377685	-0.638443	-0.358253	0.619011
255977_at	AT1G34030	3.1923	3.17999	3.48447	2.73259	2.6301	2.15511	2.47181	2.74955	3.13107	3.66822	3.58638	3.27721	3.28559	2.50593	2.78415	3.5106	0.264018	-0.515633	-0.237421	0.489036
255978_at	AT1G34010	2.01276	2.52118	2.07396	1.77164	2.04389	1.71628	1.88875	2.22429	1.99369	2.28617	2.86941	2.53284	2.20264	1.84394	2.03558	2.56281	0.041396	-0.317304	-0.125663	0.40157
255997_s_at	AT1G29910	2.56086	2.44268	2.56034	2.69217	2.56481	2.49188	2.32333	2.22414	2.4145	2.03083	1.92522	1.62683	2.5213	2.58295	2.32066	1.86096	0.199829	0.261489	-0.000809153	-0.460509
256035_at	AT1G07140	2.54165	2.29954	2.25244	2.80812	3.20798	3.41339	2.71236	2.81213	3.40627	2.90843	2.95212	3.10037	2.36454	3.14316	2.97692	2.98697	-0.503358	0.275263	0.109022	0.119073
256043_at	AT1G07210	2.3004	2.40669	2.62784	2.94679	3.54938	2.86543	3.13828	3.48524	3.28495	3.06466	3.39766	2.69357	2.44498	3.12053	3.30282	3.05197	-0.535098	0.140459	0.322748	0.0718907
256065_at	AT1G07070	3.52297	3.60707	2.85717	2.70223	2.93419	2.22587	2.37566	2.8758	3.69834	4.21805	4.12159	4.21563	3.32907	2.62076	2.98327	4.18509	0.0495225	-0.658785	-0.296281	0.905543
256072_at	AT1G18080	3.65278	3.65445	4.1543	3.24635	3.88629	3.56912	3.54012	3.5996	4.06703	4.32227	4.39183	4.25033	3.82051	3.56725	3.73558	4.32147	-0.0406948	-0.293952	-0.125621	0.460268
256097_at	AT1G13670	2.42526	2.39181	2.19605	2.33529	2.15974	1.9861	1.84728	2.31013	2.71174	2.80868	2.80705	3.44385	2.3377	2.16037	2.28972	3.01986	-0.114209	-0.29154	-0.162197	0.567945
256112_at	AT1G16920	1.9039	1.71622	1.51775	1.15203	1.3476	1.03042	1.13403	1.60832	1.4955	1.77325	2.07708	1.8296	1.71262	1.17668	1.41262	1.89331	0.163814	-0.372124	-0.136192	0.344502
256147_at	AT1G55080	3.88621	3.90455	3.61605	3.29975	3.55225	3.41152	3.35619	3.6315	3.97387	4.15049	4.02966	4.34102	3.80227	3.42117	3.65385	4.17372	0.0395145	-0.341581	-0.108901	0.410967
256184_at	AT1G51650	2.44252	2.61802	1.87413	1.68605	2.07554	1.92583	1.9393	2.41123	2.24425	2.59632	2.82913	2.95523	2.31156	1.89581	2.19826	2.79356	0.0117591	-0.403986	-0.101536	0.493763
256234_at	AT3G12370	2.72523	2.7722	2.48965	2.166	2.06134	1.98811	2.00276	2.2583	2.48918	2.96853	3.52024	3.48617	2.66236	2.07182	2.25008	3.32498	0.0850491	-0.505494	-0.327228	0.747672
256240_at	AT3G12600	2.67377	2.75609	2.28583	1.77528	2.20686	1.77323	1.88738	2.42069	2.32281	2.80424	2.80847	2.93518	2.57189	1.91846	2.21029	2.8493	0.184408	-0.469029	-0.177191	0.461812
256243_at	AT3G12500	5.48258	5.45685	5.74611	5.81254	5.5503	6.26952	5.9991	5.82739	5.38128	5.06711	5.21158	4.66122	5.56185	5.87745	5.73592	4.97997	0.02305	0.338653	0.197124	-0.558827
256253_at	AT3G11250	3.41212	3.39043	3.47424	3.66146	4.40413	4.43538	3.89609	3.92559	4.53193	4.211	4.10661	3.93804	3.4256	4.16699	4.11787	4.08522	-0.523321	0.21807	0.168953	0.136299
256264_at	AT3G12210	2.56973	3.418	3.32458	2.63193	2.65542	2.55094	2.53787	3.02612	3.07652	3.42813	4.04515	3.39605	3.1041	2.61276	2.88017	3.62311	0.0490671	-0.442275	-0.174867	0.568075
256267_at	AT3G12260	3.65469	3.93551	3.49298	2.84004	3.21318	2.95776	2.83266	3.16333	3.74956	4.17834	4.23814	4.04241	3.69439	3.00366	3.24852	4.15296	0.169508	-0.52122	-0.276368	0.62808
256329_at	AT1G76850	3.48919	3.05526	3.39563	3.88688	3.51873	3.81825	3.44635	3.11124	3.56267	2.9955	2.88423	3.09972	3.31336	3.74129	3.37342	2.99315	-0.0419433	0.385983	0.0181152	-0.362155
256343_at	AT1G72090	4.02894	4.5204	4.60373	4.07241	3.85991	3.88914	4.12579	4.27705	4.09859	3.80823	3.77752	3.46384	4.38435	3.94048	4.16714	3.6832	0.34056	-0.103311	0.123347	-0.360597
256401_at	AT3G06200	2.77916	2.86322	3.0635	2.73025	3.34465	3.26777	3.29301	4.07884	3.59538	3.29862	3.64772	3.49183	2.90196	3.11422	3.65574	3.47939	-0.385867	-0.173607	0.367915	0.191559
256403_at	AT3G06190	2.21949	2.05666	2.01765	2.92527	2.83907	3.15604	2.86089	3.01804	3.24917	2.24489	2.56522	2.43671	2.09793	2.97346	3.0427	2.41561	-0.534493	0.341034	0.410276	-0.216817
256415_at	AT3G11210	1.96334	2.36819	2.68117	2.2185	2.20288	1.76086	2.41729	3.13022	2.40053	3.01355	3.28191	3.48101	2.33757	2.06075	2.64935	3.25883	-0.239054	-0.515875	0.0727257	0.682204
256422_at	AT1G33520	3.82544	4.44517	4.40818	2.85961	3.29066	3.04996	2.86465	3.66563	3.79774	3.89445	4.40015	4.06007	4.22626	3.06675	3.44267	4.11822	0.512787	-0.64673	-0.270803	0.404746
256424_at	AT1G33490	4.35136	3.87234	4.66919	4.95461	4.19955	4.54162	4.76384	4.38658	4.64472	3.86838	3.47235	3.47665	4.29763	4.56526	4.59838	3.60579	0.0308632	0.298494	0.331615	-0.660972
256456_at	AT1G75180	3.60461	3.58094	3.81107	2.25421	3.19052	2.56838	2.76018	2.97151	2.46571	3.42891	3.0483	3.55398	3.66554	2.67104	2.73247	3.34373	0.562348	-0.432157	-0.370728	0.240537
256464_at	AT1G32560	4.48606	4.05204	3.6099	3.90918	3.82364	4.44228	3.65677	3.3444	3.72949	3.61502	2.84546	3.12531	4.04933	4.05837	3.57689	3.19526	0.32937	0.338404	-0.143075	-0.524699
256482_at	AT1G31420	3.86577	3.81946	3.51597	2.64466	3.07238	3.23679	3.06431	3.5215	3.27331	4.07163	3.86305	3.90518	3.73374	2.98461	3.28637	3.94662	0.245901	-0.503225	-0.201462	0.458786
256503_at	AT1G75250	5.21751	4.75132	4.5656	5.1155	4.96747	4.91517	5.03486	4.24142	4.7111	5.37318	5.74183	5.57851	4.84481	4.99938	4.66246	5.5645	-0.17298	-0.0184067	-0.35533	0.546716
256512_at	AT1G33265	3.28635	3.49998	3.24749	1.97791	2.36236	2.25663	2.29927	3.19446	3.10205	3.33621	3.1485	2.96161	3.3446	2.19897	2.86526	3.14877	0.455203	-0.690433	-0.0241421	0.259372
256523_at	AT1G66070	4.39438	4.33466	3.9767	3.58126	3.75183	3.90435	4.0457	4.09392	4.20946	5.10304	4.25493	4.95903	4.23525	3.74582	4.11636	4.77234	0.0178066	-0.471622	-0.101081	0.554896
256527_at	AT1G66100	4.58756	4.47293	4.54197	4.01951	3.9376	3.80139	3.90146	4.02344	4.15326	5.20938	4.73172	4.27828	4.53415	3.9195	4.02605	4.73979	0.229279	-0.385376	-0.278822	0.43492
256543_at	AT1G42480	3.00728	3.13396	3.01363	2.79768	2.46413	2.42932	2.53755	2.91115	3.07802	3.2545	3.4113	3.4998	3.05162	2.56371	2.84224	3.38853	0.0900959	-0.397815	-0.119287	0.427006
256567_at	AT3G19553	2.79926	2.92518	2.95842	2.15651	2.21582	2.04679	2.75445	2.96067	2.92927	3.05385	2.86791	3.10804	2.89429	2.13971	2.88146	3.00993	0.16294	-0.591642	0.150115	0.278587
256568_at	AT3G19520	2.45493	2.77749	2.54435	1.78098	1.96474	1.84109	1.88002	1.87264	2.27454	2.30964	2.75591	2.16697	2.59226	1.86227	2.00906	2.41084	0.373651	-0.356339	-0.209543	0.192232
256589_at	AT3G28740	3.45421	3.41439	3.79364	4.03145	3.45724	4.12165	4.19801	3.95241	3.45184	2.77528	3.16487	2.2845	3.55408	3.87012	3.86742	2.74155	0.0457893	0.361824	0.359128	-0.766741
256603_at	AT3G28270	2.33191	2.30323	2.1545	2.76819	2.58654	3.0719	2.77942	2.51386	2.10136	2.12942	2.16366	1.83961	2.26321	2.80888	2.46488	2.04423	-0.132089	0.413577	0.0695805	-0.351069
256607_at	AT3G32930	3.95569	3.8013	4.35719	4.80405	4.26071	4.62848	4.92419	4.125	4.4134	3.96535	3.8829	3.53299	4.03806	4.56441	4.48753	3.79375	-0.182879	0.343477	0.266593	-0.427191
256616_at	AT3G22260	1.70665	1.81708	1.83362	2.77661	2.66032	2.98649	2.26848	3.02977	2.88861	2.20146	2.87651	2.26882	1.78578	2.80781	2.72895	2.44893	-0.657083	0.36494	0.286083	0.00606074
256637_at	AT3G12030	1.84157	2.1954	1.93346	1.78605	1.84695	1.87879	1.76412	2.26781	2.23023	3.01968	2.41221	2.48333	1.99014	1.83726	2.08739	2.63841	-0.148158	-0.301037	-0.0509127	0.500108
256675_at	AT3G52170	4.20612	3.64743	3.6547	3.13145	3.15357	3.44191	3.16522	3.77184	3.97938	3.99623	4.14618	4.37928	3.83609	3.24231	3.63882	4.1739	0.113308	-0.480467	-0.0839615	0.45112
256743_at	AT3G29370	2.53556	2.1475	1.61175	1.61047	1.76433	1.66554	1.90181	1.56632	2.58618	2.89747	2.71234	2.67905	2.09827	1.68011	2.0181	2.76295	-0.0415879	-0.459747	-0.121759	0.623094
256766_at	AT3G22231	2.81719	2.94468	2.18621	3.33478	4.06322	3.27218	3.21861	3.52215	3.65335	3.24691	3.20369	3.16701	2.64936	3.55673	3.46471	3.20587	-0.569807	0.337563	0.24554	-0.0132958
256807_at	AT3G20970	2.92509	3.0536	3.20257	2.90449	3.15468	2.90258	2.60032	3.19248	3.66308	4.19353	3.78619	3.69199	3.06042	2.98725	3.15196	3.89057	-0.212129	-0.285304	-0.120589	0.618022
256819_at	AT3G21390	2.11933	2.13336	2.16971	1.22772	1.64466	1.34016	1.78494	1.60697	1.53734	1.79425	1.84571	1.97978	2.1408	1.40418	1.64308	1.87325	0.375472	-0.361144	-0.122248	0.107919
256837_at	AT3G22900	2.24481	2.67332	2.64221	1.97025	1.53991	1.69147	1.88907	2.7027	2.34461	2.48371	2.52554	2.10953	2.52011	1.73388	2.31212	2.37293	0.285352	-0.500883	0.0773643	0.138166
256882_at	AT3G26420.3	3.96125	3.94362	4.02548	3.23426	3.77659	3.66873	3.75085	3.95677	4.07783	4.66354	4.51328	4.32836	3.97678	3.55986	3.92848	4.50173	-0.014929	-0.431853	-0.0632326	0.510015
256883_at	AT3G26440	2.19275	2.50902	2.49742	3.16987	2.60381	3.30573	2.81528	2.97993	2.78827	2.14861	1.93305	1.64504	2.39973	3.02647	2.86116	1.9089	-0.149334	0.477406	0.312094	-0.640166
256905_at	AT3G23990	2.12296	2.47369	2.73649	3.13843	2.56621	3.23295	2.83512	3.35985	3.28015	1.70918	2.62103	2.14467	2.44438	2.9792	3.15837	2.15829	-0.240681	0.294137	0.473312	-0.526768
256921_at	AT3G18940	2.53024	2.47475	2.71539	2.92643	2.87238	2.61333	2.79576	2.97872	3.21479	3.33638	3.53131	3.31007	2.57346	2.80405	2.99642	3.39259	-0.36817	-0.137582	0.0547945	0.450958
256926_at	AT3G22540	3.47181	3.0457	2.976	2.22849	2.35578	2.22999	2.18671	2.77006	2.37099	3.29656	3.20494	3.98762	3.16451	2.27142	2.44259	3.49637	0.320783	-0.572303	-0.401132	0.652651
256939_at	AT3G22630	3.19378	3.87941	2.802	2.33028	2.45124	2.28263	2.52163	2.367	3.37803	3.81032	3.44036	3.23194	3.29173	2.35472	2.75556	3.4942	0.317677	-0.619334	-0.218496	0.520153
256964_at	AT3G13520	2.39832	2.34549	1.73263	1.2899	1.50157	1.38848	1.34876	1.68598	1.49407	1.95585	2.32341	2.33885	2.15881	1.39332	1.50961	2.20603	0.341871	-0.423625	-0.307336	0.38909
256979_at	AT3G21055	3.83226	3.95501	3.61172	3.09868	2.98058	2.97596	3.08942	3.37845	3.03526	3.45152	3.33683	3.16577	3.79966	3.01841	3.16771	3.31804	0.473709	-0.307549	-0.158245	-0.0079158
257005_at	AT3G14190	4.45631	4.61462	4.03753	5.10955	4.66661	5.19126	5.07038	4.37386	4.78776	4.38181	3.5853	4.24585	4.36949	4.98914	4.744	4.07098	-0.173916	0.445735	0.200599	-0.472418
257008_at	AT3G14210	3.79559	4.17013	4.5622	3.44548	3.77393	3.5919	3.26099	3.36534	3.87353	3.30431	3.51823	3.30896	4.17597	3.60377	3.49995	3.37717	0.511757	-0.0604441	-0.164263	-0.28705
257021_at	AT3G19710	4.52543	4.00372	4.54038	3.1963	3.68126	3.35662	3.57006	3.54513	3.64123	3.62851	3.38938	3.94211	4.35651	3.41139	3.58547	3.65333	0.604834	-0.340285	-0.166206	-0.0983429
257050_at	AT3G15260	2.30776	2.72301	2.22745	1.87428	1.9192	1.72481	1.96517	2.35019	2.12853	2.48683	2.96595	2.75403	2.41941	1.83943	2.14796	2.7356	0.133808	-0.446172	-0.137637	0.450001
257067_at	AT3G18270	3.69931	3.76029	3.58782	2.57695	3.19527	3.1152	2.51775	2.98107	3.18298	3.35378	3.35174	2.94299	3.68247	2.96247	2.89393	3.21617	0.49371	-0.226291	-0.294827	0.0274081
257088_at	AT3G20510	3.69361	3.40982	3.08258	2.766	3.17717	3.04995	3.00644	3.1039	3.26714	3.89626	3.89066	3.91395	3.39534	2.99771	3.12583	3.90029	0.0405456	-0.357082	-0.228963	0.5455
257198_at	AT3G23690	3.19081	3.07939	3.35969	3.60228	3.51539	3.4997	3.41994	3.63337	2.7674	2.68723	2.58393	3.01573	3.20996	3.53913	3.27357	2.7623	0.0137235	0.342887	0.077332	-0.433942
257204_at	AT3G23805	2.61874	2.52081	2.01457	2.38136	2.18986	2.14065	2.46776	2.55137	3.08301	3.36635	3.06652	3.0099	2.38471	2.23729	2.70072	3.14759	-0.232869	-0.380287	0.0831423	0.530014
257269_at	AT3G17440	3.39795	3.58219	3.06822	2.22994	2.4807	2.46234	2.21216	2.14675	3.09401	3.75566	4.11445	3.95166	3.34946	2.391	2.48431	3.94059	0.308118	-0.65034	-0.557031	0.899254
257279_at	AT3G14430	3.40914	3.6152	2.57399	2.00469	2.4003	1.99071	2.39926	2.46365	2.56721	3.53992	3.29887	3.33297	3.19944	2.1319	2.47671	3.39058	0.399785	-0.667758	-0.322951	0.590925
257374_at	AT2G43280	1.99971	2.30844	2.3419	1.75969	1.65351	1.61214	1.76907	2.29413	1.89769	2.32374	3.00539	2.20143	2.21668	1.67511	1.98696	2.51019	0.119446	-0.422122	-0.110273	0.412949
257426_at	AT1G54850	3.57701	4.21909	3.55425	3.01005	3.14025	3.13374	2.79249	3.59107	3.94663	4.22101	4.05018	4.17016	3.78345	3.09468	3.4434	4.14712	0.166288	-0.52248	-0.173765	0.529957
257495_at	AT1G07960	2.30249	2.1137	1.92145	1.82825	1.90167	1.61163	1.96485	2.18457	2.13129	2.83968	2.46365	2.53432	2.11255	1.78051	2.09357	2.61255	-0.0372499	-0.369282	-0.0562238	0.462756
257506_at	AT1G29440	1.92288	1.87115	1.6374	2.95207	2.22615	2.53479	2.30267	2.14499	1.71685	1.98975	1.8828	1.59491	1.81048	2.57101	2.05484	1.82249	-0.254223	0.506304	-0.00986445	-0.242216
257513_s_at	AT1G12340	0.978965	1.1191	1.10895	0.657333	0.771247	0.858784	0.752257	1.25313	1.20593	1.27806	1.35833	2.1046	1.06901	0.762455	1.07044	1.58033	-0.0515517	-0.358102	-0.0501184	0.459773
257618_at	AT3G24715	3.77721	3.45174	3.71344	2.62964	2.19346	2.6162	3.1842	2.55101	3.04222	3.10701	3.72501	3.55777	3.64746	2.47977	2.92581	3.46327	0.518387	-0.649308	-0.203268	0.33419
257705_at	AT3G12760	2.00832	2.14044	2.1624	1.42959	1.46601	1.45829	1.61911	1.80343	1.87897	1.93382	2.32335	2.30882	2.10372	1.4513	1.76717	2.18866	0.226009	-0.426415	-0.110542	0.310948
257729_at	AT3G18520	3.28734	3.62095	3.22735	2.71874	2.799	2.84848	3.15283	3.0029	2.87659	2.49201	2.81067	2.66006	3.37855	2.78874	3.01077	2.65425	0.420472	-0.169336	0.0526948	-0.30383
257755_at	AT3G18760	3.90267	4.05948	3.86944	3.05638	2.94212	3.03358	2.91266	3.48121	3.93155	4.40953	4.45308	3.83813	3.94386	3.01069	3.4418	4.23358	0.286377	-0.646793	-0.215681	0.576096
257769_at	AT3G23050	4.5764	4.64089	4.80661	3.94476	4.0802	3.59804	4.23299	4.00939	3.94963	4.68497	4.7335	4.24314	4.67463	3.87433	4.064	4.55387	0.382925	-0.417377	-0.227708	0.26216
257789_at	AT3G27020	3.52235	3.47537	3.91105	3.89401	3.87796	4.18652	4.24505	3.95	4.41444	3.50106	3.50878	3.47661	3.63625	3.98616	4.20316	3.49548	-0.194011	0.155897	0.372899	-0.334785
257818_at	AT3G25120	1.49524	1.85113	1.40066	1.08444	1.24969	1.13891	1.01919	1.15497	1.07396	1.55789	1.76051	2.12646	1.58234	1.15768	1.08271	1.81495	0.172922	-0.251741	-0.326713	0.405531
257832_at	AT3G26740	4.42902	4.81719	3.99065	3.6712	3.42289	3.33847	3.61567	3.55447	3.39657	3.92547	3.46234	3.42578	4.41229	3.47752	3.52224	3.60453	0.658144	-0.276623	-0.231908	-0.149613
257854_at	AT3G12980	2.76295	2.83979	2.88614	3.11355	3.2688	3.56434	2.93629	3.34273	3.04245	3.43087	3.89589	3.86574	2.82963	3.31556	3.10716	3.73083	-0.416168	0.0697669	-0.138637	0.485038
257867_at	AT3G17780	2.90703	3.40179	3.51565	3.01315	3.04812	2.91932	2.89283	3.35366	3.66043	3.87502	4.72998	4.47405	3.27482	2.99353	3.30231	4.35968	-0.207764	-0.489057	-0.180275	0.877097
257910_at	AT3G25580	3.42303	3.42175	3.71051	4.38346	4.63399	4.58547	3.85973	3.90458	3.78151	3.7961	3.34625	3.89048	3.51843	4.53431	3.8486	3.67761	-0.376306	0.639568	-0.0461336	-0.217129
257923_at	AT3G23160	2.35198	2.48584	2.93819	2.5647	2.53282	2.57767	2.21417	2.23442	2.63114	3.10967	3.41371	3.06546	2.59201	2.55839	2.35991	3.19628	-0.0846403	-0.118255	-0.31674	0.519636
257956_at	AT3G25400	3.33924	4.04111	3.89318	3.2082	3.02626	2.87231	3.17897	2.8409	3.2641	3.2704	4.34704	3.8842	3.75784	3.03559	3.09466	3.83388	0.327351	-0.394904	-0.335833	0.403387
257959_at	AT3G25560	3.23698	3.15517	3.54032	3.87081	3.45013	3.90774	3.71053	3.12486	3.53247	2.77384	3.30923	2.85031	3.31082	3.7429	3.45595	2.97779	-0.061045	0.37103	0.084087	-0.394072
257978_at	AT3G20860	2.83381	2.42563	3.00889	3.33723	2.91542	3.35242	2.88821	2.86623	2.73486	2.36637	2.16287	2.38031	2.75611	3.20169	2.82977	2.30318	-0.0165794	0.429004	0.0570781	-0.469502
258044_at	AT3G21270	2.52488	2.72688	2.2004	1.92874	2.28341	2.07555	2.31235	2.79021	2.83741	2.69739	2.71215	3.31651	2.48406	2.0959	2.64665	2.90868	-0.0497668	-0.437923	0.11283	0.374859
258056_at	AT3G29010	2.43003	3.04968	2.76256	2.34107	2.06858	2.09204	2.02356	2.56491	2.80541	3.06174	3.37663	2.83153	2.74742	2.16723	2.46462	3.08997	0.130112	-0.450081	-0.152686	0.472655
258091_at	AT3G14560	2.83235	2.46395	2.65312	2.53023	2.03063	2.11308	2.51041	2.05285	2.20668	3.31111	3.25301	3.35256	2.64981	2.22465	2.25664	3.30556	0.0406433	-0.384517	-0.35252	0.696394
258108_at	AT3G23570	3.4546	2.94369	3.61625	2.23789	2.47432	2.2093	2.34172	2.40155	3.38319	3.76683	3.64373	3.2878	3.33818	2.30717	2.70882	3.56612	0.358106	-0.672902	-0.271251	0.586047
258126_at	AT3G24490	2.82983	3.18154	2.76369	2.05883	2.76665	2.42478	2.32667	2.95466	2.82103	3.12862	3.55347	3.77303	2.92502	2.41675	2.70079	3.48504	0.0431216	-0.465147	-0.181113	0.603139
258135_at	AT3G24506	1.96056	2.32376	1.66212	1.40449	1.76555	1.43515	1.40159	1.73025	1.77471	2.26099	2.59257	2.35438	1.98214	1.53506	1.63552	2.40265	0.0933022	-0.353779	-0.253326	0.513803
258138_at	AT3G24495	3.44254	4.38466	3.87245	3.27784	3.30922	3.73577	3.70286	4.17808	3.39944	2.75393	2.92136	3.08995	3.89988	3.44094	3.76013	2.92175	0.394208	-0.0647326	0.254453	-0.583929
258161_at	AT3G17930	3.71104	4.15702	3.90195	3.0879	3.0659	3.01869	3.22709	3.115	3.74293	3.53316	3.72942	3.62766	3.92334	3.0575	3.36168	3.63008	0.430189	-0.43565	-0.131473	0.136934
258171_at	AT3G21610	2.7857	2.98605	2.76481	2.15298	2.40579	2.25082	2.59834	2.99549	2.4804	3.2422	3.46548	3.43352	2.84552	2.26986	2.69141	3.3804	0.0487227	-0.526935	-0.10539	0.583602
258173_at	AT3G21630	4.10371	3.75934	4.25133	3.82287	4.21537	3.79876	4.40499	3.95808	4.0271	4.58479	4.78639	4.60349	4.03813	3.94567	4.13006	4.65822	-0.15489	-0.247353	-0.0629588	0.465202
258201_at	AT3G13910	1.76569	2.06072	1.11778	1.52539	1.31493	1.37834	1.46763	1.29902	1.26297	2.01158	2.08477	2.27938	1.64806	1.40622	1.34321	2.12524	0.0173817	-0.224464	-0.287476	0.494559
258219_at	AT3G17880.5	2.56109	2.19235	2.25523	3.33393	3.10179	3.5549	2.97392	2.91732	2.72357	2.62587	2.69444	2.90806	2.33622	3.3302	2.8716	2.74279	-0.483981	0.51	0.0513983	-0.0774172
258252_at	AT3G15720	2.43476	3.10889	2.12056	1.94581	1.32842	1.70394	2.15164	2.00451	2.1933	2.91069	2.54879	2.32666	2.55474	1.65939	2.11648	2.59538	0.323239	-0.572106	-0.115015	0.363882
258270_at	AT3G15650	3.1736	3.45911	3.68386	2.91229	3.43968	3.1044	3.4286	3.90942	3.44911	4.53418	4.20556	4.2449	3.43885	3.15212	3.59571	4.32821	-0.18987	-0.476602	-0.0330149	0.699487
258276_at	AT3G15710	3.18106	3.95565	3.75547	2.36727	2.38403	2.30253	2.13401	2.57008	3.05634	3.51709	3.86278	4.39865	3.63073	2.35127	2.58681	3.92617	0.506982	-0.772472	-0.536937	0.802428
258322_at	AT3G22740	4.38885	4.12445	4.2034	3.89748	3.95428	3.89702	4.26649	3.65356	3.97277	2.8947	2.98234	3.61617	4.2389	3.91626	3.96427	3.1644	0.417941	0.0953021	0.143313	-0.656556
258336_at	AT3G16050	2.64947	2.93866	3.32299	2.37347	2.71404	2.77258	2.6868	2.37899	3.19381	3.29178	3.73856	3.55476	2.97037	2.62003	2.7532	3.52837	0.0023774	-0.347962	-0.214789	0.560373
258345_at	AT3G22845	3.57473	3.1532	3.6819	2.83802	2.85343	2.41335	2.82968	2.95738	3.32983	3.66653	3.27737	3.21074	3.46994	2.7016	3.03896	3.38488	0.321098	-0.447247	-0.109883	0.236032
258361_at	AT3G14270	4.52221	4.54438	4.49192	4.27641	4.47499	4.28597	4.13354	4.69675	4.06097	4.79295	4.99505	5.27673	4.5195	4.34579	4.29709	5.02158	-0.0264858	-0.200199	-0.248904	0.475589
258374_at	AT3G14360	3.51821	2.63791	3.287	3.36227	3.39224	3.62577	3.65457	3.34033	3.06931	2.54187	2.24164	2.94852	3.14771	3.46009	3.35474	2.57734	0.0127383	0.325122	0.219767	-0.557627
258393_at	AT3G15480	2.91945	2.45385	2.66361	2.49299	2.2951	2.55558	2.42132	2.63743	3.00931	3.26225	3.34657	3.4912	2.67897	2.44789	2.68936	3.36668	-0.116753	-0.347832	-0.106368	0.570953
258409_at	AT3G17640	3.6138	4.28309	3.85316	4.59176	4.71683	4.93642	4.89295	4.19705	4.10515	3.67622	4.0082	3.82988	3.91668	4.74834	4.39838	3.8381	-0.308693	0.522961	0.173008	-0.387276
258483_at	AT3G02570	3.53493	3.44311	3.42662	2.57435	3.04614	2.62251	2.66545	2.93221	3.23166	3.55941	3.22949	3.29991	3.46822	2.74767	2.94311	3.36294	0.337736	-0.382815	-0.187376	0.232454
258491_at	AT3G02700	2.0875	2.31924	2.22675	1.35683	1.84353	1.18113	1.6765	2.14025	1.89706	1.90828	2.74442	2.7916	2.21116	1.4605	1.9046	2.48143	0.19674	-0.553927	-0.109821	0.467008
258501_at	AT3G06780	2.88942	2.73543	2.58278	2.4017	2.39339	1.9939	2.17552	2.36846	2.09233	2.76764	2.89218	3.21044	2.73588	2.263	2.21211	2.95675	0.193945	-0.278936	-0.329827	0.414818
258507_at	AT3G06500	2.29848	1.72064	2.39038	3.30085	2.77733	3.57877	2.66006	2.09695	2.43944	2.0476	2.20992	1.72926	2.1365	3.21898	2.39882	1.99559	-0.300974	0.781508	-0.0386555	-0.441879
258511_at	AT3G06590	3.59246	4.16083	3.74592	2.41185	2.76862	2.6671	2.77551	3.31124	3.00949	3.85937	3.94002	3.99104	3.83307	2.61586	3.03208	3.93014	0.480281	-0.736928	-0.320707	0.577355
258514_at	AT3G06610	3.0702	3.19628	2.9308	2.09328	2.53589	2.49164	2.3048	2.88018	3.2418	3.06855	3.64135	3.70684	3.06576	2.3736	2.80893	3.47225	0.135627	-0.556533	-0.121207	0.542113
258530_at	AT3G06840	3.58178	3.12566	3.05902	4.03824	3.66792	3.79531	3.80815	3.96691	4.15823	3.48749	2.78928	3.11649	3.25549	3.83382	3.97776	3.13109	-0.294054	0.284285	0.428223	-0.418454
258548_at	AT3G06910	4.35044	3.95835	4.56787	3.67554	3.6568	3.24817	3.13745	3.6968	3.17724	3.17386	3.51492	3.50846	4.29222	3.52684	3.33716	3.39908	0.653396	-0.111988	-0.301662	-0.239746
258555_at	AT3G06860	3.47944	3.4425	4.33496	4.52639	4.37791	4.62356	4.15382	3.63925	4.17135	3.86525	3.70328	3.70786	3.7523	4.50929	3.98814	3.75879	-0.249828	0.507158	-0.0139934	-0.243336
258563_at	AT3G05970	3.58115	3.41409	4.1594	4.02124	3.90269	4.3899	3.79379	3.14079	3.6056	3.14409	3.28453	3.22809	3.71821	4.10461	3.51339	3.2189	0.0794333	0.465831	-0.125386	-0.419878
258576_at	AT3G04230	2.22784	2.3267	1.41169	2.44454	2.22358	2.12764	1.96281	2.066	2.40622	3.71654	2.86442	3.99137	1.98875	2.26525	2.14501	3.52411	-0.492035	-0.215526	-0.335769	1.04333
258585_at	AT3G04340	4.24566	4.13978	5.03661	5.61869	4.95394	5.29195	5.33871	4.78238	4.55756	4.3102	4.03649	4.4109	4.47401	5.28819	4.89289	4.25253	-0.252891	0.561289	0.165979	-0.474377
258595_at	AT3G04500	2.65719	2.79707	2.78405	4.27936	3.67455	4.65736	4.11213	4.03109	4.27896	3.51714	3.1321	3.29376	2.7461	4.20376	4.14073	3.31433	-0.855127	0.602528	0.539498	-0.286899
258614_at	AT3G02770	2.75363	2.96499	2.75142	2.32839	2.64901	2.39925	2.49605	2.73015	2.81581	3.65374	3.30427	3.54714	2.82334	2.45888	2.68067	3.50172	-0.0428074	-0.407272	-0.185484	0.635564
258617_at	AT3G03000	3.27526	3.41057	2.71417	2.21243	2.17778	2.17963	2.59048	2.8909	2.45511	3.15325	3.35688	4.12152	3.13333	2.18995	2.6455	3.54388	0.255169	-0.688219	-0.232669	0.665719
258637_at	AT3G07880	3.60401	3.77183	2.88768	3.01096	3.21463	3.13241	3.13353	3.157	3.1696	3.68917	4.40792	3.99822	3.42117	3.11933	3.15337	4.03177	-0.0102396	-0.312081	-0.278038	0.600359
258650_at	AT3G09830	3.24257	3.24623	3.75975	3.79491	3.26787	3.73314	3.19636	2.70836	3.18587	2.90146	2.79693	2.69499	3.41618	3.59864	3.0302	2.79779	0.205477	0.38794	-0.180504	-0.412913
258659_at	AT3G09880	2.217	2.28325	2.13897	2.6189	2.76043	2.35038	2.51655	2.98209	2.47122	2.6673	3.03413	3.09529	2.21307	2.57657	2.65662	2.93224	-0.381552	-0.0180552	0.0619945	0.337612
258679_at	AT3G08590	3.55489	3.66923	3.75356	4.48357	4.3122	4.5252	4.41943	3.91789	4.37076	3.76785	4.0891	4.12207	3.65923	4.44033	4.23603	3.99301	-0.422918	0.358179	0.15388	-0.0891413
258706_at	AT3G09570	3.44089	3.88376	3.85678	3.42396	3.58352	3.12939	3.49778	3.88323	3.67314	4.22818	3.94337	4.35095	3.72714	3.37895	3.68472	4.17417	-0.0141023	-0.362291	-0.0565292	0.432922
258707_at	AT3G09480	3.37716	2.88831	1.93132	3.70364	3.39155	4.04394	3.89299	3.82009	3.98792	3.55747	3.05114	3.25765	2.73226	3.71304	3.90033	3.28875	-0.676334	0.304443	0.491735	-0.119844
258712_s_at	AT3G09680	3.03726	2.8783	2.80734	2.28443	2.55753	2.29142	2.19126	2.50501	2.94063	3.34699	3.60203	3.11461	2.90763	2.37779	2.54563	3.35454	0.111232	-0.418608	-0.250766	0.558141
258713_at	AT3G09735	2.51898	2.433	1.83293	1.56432	1.54784	1.33004	1.68334	1.86608	1.84249	2.04118	2.87212	2.01163	2.26164	1.48073	1.7973	2.30831	0.299641	-0.481263	-0.164693	0.346314
258717_at	AT3G09740	2.90305	2.94147	2.96732	2.19927	2.729	2.61759	2.56639	2.85566	2.93305	3.37066	3.57595	3.26937	2.93728	2.51529	2.78504	3.40532	0.0265487	-0.395444	-0.125697	0.494593
258747_at	AT3G05810	2.25751	1.9292	1.57129	1.11293	1.47209	1.08183	1.24062	1.5652	1.84146	2.067	2.28183	2.50375	1.91934	1.22229	1.54909	2.28419	0.175609	-0.521442	-0.194633	0.540466
258749_at	AT3G05760	2.6925	3.0979	2.57462	1.86729	1.93875	1.61768	1.84879	2.33652	2.51079	2.7972	3.20714	2.8216	2.78834	1.80791	2.23203	2.94198	0.345775	-0.634656	-0.210534	0.499415
258750_at	AT3G05910	3.20866	3.92041	3.39549	2.27344	2.96146	2.67058	2.83138	2.9634	3.44902	3.2866	3.45831	3.21761	3.50819	2.63516	3.08127	3.32084	0.371824	-0.501204	-0.055095	0.184475
258775_at	AT3G10850	3.50675	3.74507	3.57911	2.61532	2.87053	2.79299	2.8483	3.09397	3.43169	4.03491	4.18227	3.94986	3.61031	2.75962	3.12465	4.05568	0.222747	-0.627949	-0.26291	0.668112
258776_at	AT3G11830	2.67547	2.31637	2.87504	3.53579	3.86523	3.77748	3.89588	3.35498	3.24264	2.78819	3.42724	3.42465	2.62229	3.72617	3.49783	3.21336	-0.642619	0.461255	0.232918	-0.0515536
258782_at	AT3G11750	2.16794	2.0623	2.36013	1.78587	1.73853	2.13278	2.42358	2.0463	2.25263	2.79763	2.68629	2.6552	2.19679	1.88573	2.24083	2.71304	-0.0623066	-0.373372	-0.018264	0.453943
258807_at	AT3G04030	3.10212	3.1788	3.50275	4.09811	3.45671	4.31489	3.62527	3.66903	3.20176	2.9167	2.8757	2.75467	3.26122	3.95657	3.49869	2.84902	-0.130153	0.565194	0.107312	-0.542352
258814_at	AT3G03980	2.0415	2.64595	3.07169	4.09436	3.67937	4.11696	3.66028	4.43814	4.21068	2.72813	3.43713	2.87738	2.58638	3.96356	4.10303	3.01421	-0.830417	0.546767	0.686235	-0.402585
258815_at	AT3G04000	2.94865	2.77167	2.81018	3.57262	3.19768	3.60452	3.51829	4.16559	3.7607	3.081	3.39556	3.21591	2.8435	3.45827	3.81486	3.23082	-0.493365	0.121408	0.477996	-0.10604
258837_at	AT3G07110	2.56116	2.41024	3.04383	2.09325	2.36704	1.95126	2.04206	2.24783	2.73202	3.10327	3.11883	3.16716	2.67174	2.13718	2.34064	3.12976	0.101914	-0.432645	-0.229194	0.559925
258846_at	AT3G03070	3.19183	3.38176	2.92271	2.53519	2.85478	2.71774	2.72996	3.03968	3.29703	3.54414	3.38068	3.68638	3.16543	2.70257	3.02222	3.53707	0.0586094	-0.404253	-0.0845993	0.430243
258856_at	AT3G02040	2.98591	2.6576	2.8401	2.98325	2.93306	3.05257	3.52696	3.43796	3.13974	2.33303	2.64808	2.56427	2.82787	2.98963	3.36822	2.51512	-0.0973413	0.0644164	0.44301	-0.410085
258858_at	AT3G02080	2.07712	2.10627	1.81054	1.84719	2.01553	1.63351	1.61786	2.01793	2.04482	2.65659	2.5787	2.57677	1.99797	1.83208	1.89354	2.60402	-0.0839267	-0.249825	-0.188366	0.522118
258864_at	AT3G03210	3.24569	3.89685	3.29333	3.26558	3.05078	3.03223	2.97174	3.70074	2.61865	4.16245	4.00487	3.82274	3.47862	3.1162	3.09704	3.99669	0.0564858	-0.305939	-0.325096	0.57455
258875_at	AT3G03160	2.0862	2.28171	1.97439	1.51768	1.98617	1.65244	1.24654	2.04014	2.27972	3.17126	2.79391	3.62268	2.1141	1.71876	1.85546	3.19595	-0.10697	-0.502306	-0.365607	0.974882
258887_at	AT3G05630	2.9602	3.51112	3.38604	3.94261	3.67442	4.08679	3.69256	3.56092	3.28471	2.81214	2.96993	3.06575	3.28579	3.90127	3.51273	2.94927	-0.126477	0.489007	0.100461	-0.462991
258921_at	AT3G10500	3.20529	3.10684	3.15445	3.74714	3.06766	3.74509	3.3599	2.80695	2.93184	2.59203	2.76346	2.55171	3.15553	3.51996	3.0329	2.63573	0.0694957	0.433932	-0.0531314	-0.450296
258935_at	AT3G10120	3.32358	2.99388	2.75078	4.05829	3.37232	3.69913	3.83212	3.59092	3.10079	2.79194	3.00422	2.18568	3.02275	3.70991	3.50794	2.66062	-0.202557	0.484609	0.282638	-0.56469
258937_at	AT3G10090	2.34737	2.13268	1.91733	1.75132	1.48034	1.57262	1.70908	2.13035	2.16055	2.44288	2.89838	2.67284	2.13246	1.60143	1.99999	2.67137	0.0311497	-0.499886	-0.101319	0.570055
258938_at	AT3G10080	3.991	4.00133	3.86437	3.17038	3.69354	2.87486	3.2288	3.92882	4.04299	4.03786	4.10116	4.06895	3.95223	3.24626	3.73354	4.06933	0.201895	-0.50408	-0.0168019	0.318987
258949_at	AT3G01370	3.7701	4.02962	4.28192	4.80441	4.31613	4.7474	4.32605	3.9534	4.01885	3.5005	3.71894	3.26626	4.02721	4.62265	4.09944	3.49523	-0.0339206	0.561515	0.038303	-0.565898
258978_at	AT3G09320	1.67529	2.13361	1.89846	1.54649	1.3817	1.33176	1.39002	1.22985	1.65834	1.92938	2.32086	2.18855	1.90245	1.41998	1.42607	2.14626	0.178761	-0.303709	-0.297621	0.422569
258989_at	AT3G08920	1.89974	2.2545	2.00885	2.89405	2.49382	2.48939	3.41358	3.21504	2.79416	2.41802	2.38475	2.86873	2.05436	2.62575	3.14093	2.55717	-0.540189	0.0311997	0.546376	-0.037386
258991_at	AT3G08820	3.7167	3.42798	3.78063	3.18642	3.20026	3.54133	4.07296	3.92026	4.0875	3.43379	3.12533	2.86296	3.64177	3.30933	4.02691	3.1407	0.112092	-0.220343	0.497231	-0.388981
259013_at	AT3G07430	4.00837	4.35991	3.90318	3.0429	3.86172	3.2224	3.21149	4.07564	4.06127	4.07045	4.70591	4.73635	4.09049	3.37567	3.7828	4.50424	0.152186	-0.562628	-0.155496	0.565938
259016_at	AT3G07480	3.42353	3.48913	3.12057	3.18168	3.43466	3.06394	2.97497	3.05292	3.78203	4.25025	3.99613	4.01414	3.34441	3.22676	3.26997	4.08684	-0.137584	-0.255238	-0.212022	0.604844
259039_at	AT3G09250	4.34321	4.77156	5.05208	3.9172	3.64116	3.96391	4.20896	4.2128	4.3339	4.51763	4.76092	4.7313	4.72229	3.84075	4.25188	4.66995	0.351068	-0.530464	-0.119334	0.29873
259058_at	AT3G03470	4.39994	3.63006	4.36238	4.2802	3.91251	4.56911	4.03613	4.1445	3.52286	3.24042	3.39915	3.15935	4.1308	4.25394	3.90117	3.2663	0.242744	0.365888	0.0131143	-0.621747
259061_at	AT3G07410	1.40464	1.47357	1.35831	2.17693	2.00749	1.8741	1.84026	2.13145	1.9445	1.90875	2.36912	2.1662	1.41218	2.01951	1.97207	2.14802	-0.475768	0.131564	0.0841245	0.26008
259062_at	AT3G07440	3.09214	3.15627	3.4422	2.60507	2.79203	2.66065	2.65925	3.09885	3.19762	3.54152	3.05394	3.63759	3.2302	2.68592	2.98524	3.41102	0.152108	-0.392176	-0.0928567	0.332925
259068_at	AT3G07560	2.48945	2.51186	2.32988	2.04946	2.47008	2.10189	2.31604	2.22608	2.16717	2.77019	2.96385	3.01468	2.44373	2.20714	2.23643	2.91624	-0.00715881	-0.243741	-0.214455	0.465355
259072_at	AT3G11700	3.56575	4.34642	4.45394	2.7795	3.25232	3.31492	3.63623	3.39361	3.99119	3.93319	4.37658	3.65979	4.12204	3.11558	3.67367	3.98986	0.396751	-0.609706	-0.0516131	0.264568
259082_at	AT3G04820	3.06545	3.48391	3.4161	3.79324	3.20698	4.15361	3.57513	3.22938	3.42473	2.67537	3.08912	2.8751	3.32182	3.71795	3.40975	2.87986	-0.0105217	0.385602	0.0774022	-0.452482
259085_at	AT3G05000	2.55324	2.27851	1.92711	1.49545	1.81507	1.7356	1.64307	1.17682	2.23253	2.3641	2.37857	2.99288	2.25295	1.68204	1.68414	2.57852	0.203542	-0.367373	-0.365276	0.529107
259100_at	AT3G04880	3.21171	3.57075	3.18649	2.3054	2.78408	2.43746	2.71519	3.09633	2.93978	3.49233	4.151	4.23015	3.32298	2.50898	2.9171	3.95783	0.146262	-0.667742	-0.259622	0.781102
259111_at	AT3G05520	2.91924	3.34593	3.10654	2.35341	2.44047	2.40384	2.53149	2.78156	2.6344	3.11408	3.65488	2.84906	3.12391	2.39924	2.64915	3.20601	0.279331	-0.445337	-0.195425	0.361431
259112_at	AT3G05560	3.10808	3.49007	3.05375	2.50698	2.60005	2.51302	2.43832	2.66458	3.02593	3.43286	3.49928	3.69584	3.2173	2.54002	2.70961	3.54266	0.214902	-0.462378	-0.292788	0.540265
259123_at	AT3G02200	2.02242	2.00623	2.0109	1.84475	1.93809	1.69026	1.85607	2.15064	1.91499	2.53789	2.3562	2.69461	2.01319	1.82437	1.9739	2.52957	-0.0720687	-0.260889	-0.111355	0.444312
259147_at	259147_at	3.85096	3.8233	3.81144	3.34937	3.87856	3.91983	3.07285	4.05798	3.44497	2.70999	3.15754	2.87999	3.82857	3.71592	3.52526	2.91584	0.332169	0.21952	0.0288665	-0.580555
259161_at	AT3G01500	3.04298	3.25613	3.5751	3.64863	3.77134	3.83025	3.71408	3.16107	3.86438	2.75794	3.13722	2.52218	3.2914	3.75007	3.57984	2.80578	-0.0653717	0.393299	0.223068	-0.550995
259162_at	AT3G01640	2.8022	2.95213	2.88998	1.98697	2.64373	2.63706	2.14035	3.0178	2.68597	3.64982	3.5156	3.53229	2.88144	2.42258	2.61471	3.56591	0.0102776	-0.448576	-0.256449	0.694747
259171_at	AT3G03590	4.24918	4.8807	3.70301	3.08343	3.49048	3.41699	3.59541	4.09468	4.19081	4.69285	4.0101	4.56745	4.27763	3.3303	3.9603	4.42346	0.279706	-0.667624	-0.0376218	0.42554
259176_at	AT3G01610	3.54174	3.75434	3.94354	4.01076	4.20636	3.92435	3.79521	3.71608	3.5445	3.4187	3.37825	3.01394	3.74654	4.04715	3.68526	3.27029	0.0592274	0.359841	-0.00204964	-0.417019
259184_at	AT3G01520	1.33114	1.25381	1.46491	1.27683	1.33566	1.43339	1.17788	1.52198	1.46782	2.21984	2.40298	2.10414	1.34995	1.34863	1.38922	2.24232	-0.23258	-0.233904	-0.193307	0.659791
259247_at	259247_at	3.13862	3.38258	2.51318	1.95126	2.51043	2.4406	2.31239	2.56641	2.87276	3.12744	3.2743	3.1609	3.01146	2.30076	2.58385	3.18755	0.24055	-0.470142	-0.187053	0.416645
259252_at	AT3G07610	3.68378	3.61595	3.66342	4.47253	4.16796	3.97588	3.83244	4.03645	4.14475	3.90939	3.42428	3.14684	3.65438	4.20546	4.00455	3.49351	-0.185089	0.365985	0.165072	-0.345967
259255_at	AT3G07690	2.87504	2.8391	2.84261	4.13597	3.43976	3.43664	3.08208	2.94604	3.14028	2.82778	2.06942	3.03114	2.85225	3.67079	3.05613	2.64278	-0.203239	0.615303	0.000642877	-0.412707
259256_at	AT3G07680	2.61833	2.52327	2.62095	3.79443	3.67306	3.52049	3.70022	3.65931	3.41075	3.04865	3.02708	3.34537	2.58752	3.66266	3.59009	3.14037	-0.657641	0.417501	0.344935	-0.104794
259292_at	AT3G11560	3.89877	3.89746	4.26997	4.34952	4.01776	4.56257	4.22374	3.74893	4.23817	3.52045	3.67062	3.20606	4.02207	4.30995	4.07028	3.46571	0.0550672	0.342948	0.103276	-0.501292
259298_at	AT3G05370	2.74405	2.54437	2.73357	3.47296	2.73106	3.10424	2.4927	2.2265	2.47321	2.17268	2.44871	2.63834	2.674	3.10275	2.39747	2.41991	0.0254648	0.45422	-0.251061	-0.228624
259299_at	AT3G05080	3.45426	2.54095	2.80834	3.75626	3.6471	3.35588	3.49402	3.21762	2.88219	2.62772	2.65727	1.61428	2.93452	3.58641	3.19794	2.29976	-0.0701402	0.581755	0.193285	-0.704899
259308_at	AT3G05180	3.10547	2.83534	3.17258	3.29838	3.48115	3.56106	3.24456	3.2986	3.5906	2.90298	2.50364	2.54146	3.0378	3.44686	3.37792	2.64936	-0.0901875	0.318875	0.249938	-0.478625
259330_at	AT3G16270	2.84209	2.90016	3.06228	2.73067	3.45796	3.22663	3.01168	3.61542	3.30869	3.48425	3.91673	3.89719	2.93484	3.13842	3.31193	3.76606	-0.352969	-0.149393	0.0241181	0.478243
259356_at	AT3G05250	2.07391	2.58833	2.34912	1.50862	1.50927	1.62567	1.84928	2.05704	1.87429	1.98021	2.03653	1.89152	2.33712	1.54785	1.92687	1.96942	0.391805	-0.397461	-0.0184478	0.0241036
259394_at	AT1G06420	3.56971	3.75835	3.49184	3.01672	3.44011	3.57258	3.38848	2.87046	2.86673	4.0111	4.8535	3.71541	3.60663	3.34313	3.04189	4.19333	0.0603833	-0.203114	-0.504356	0.647086
259396_at	AT1G06390	2.97046	3.50369	3.46193	1.87338	2.61225	2.25954	2.02164	2.50497	3.04346	3.3872	3.43606	3.0706	3.31203	2.24839	2.52336	3.29795	0.466598	-0.597043	-0.322077	0.452522
259399_at	AT1G17710	3.70074	3.15146	3.13286	4.28323	3.13326	4.0773	3.94305	3.57438	3.71205	2.48492	2.75823	2.23035	3.32835	3.83126	3.74316	2.49117	-0.0201344	0.482779	0.394674	-0.857319
259401_at	AT1G17760	3.44451	3.11424	3.33265	3.68018	3.37096	3.52604	3.35313	3.26675	3.09381	2.95202	2.74629	2.56233	3.29713	3.52572	3.23789	2.75354	0.093558	0.322152	0.0343205	-0.45003
259402_at	AT1G17730	4.31695	4.11671	4.38097	4.63659	4.95853	4.9244	4.55712	3.66934	4.62402	4.22598	3.37293	3.33078	4.27154	4.83984	4.28349	3.64323	0.0120153	0.580313	0.0239677	-0.616296
259403_at	AT1G17745	2.95816	3.01406	3.20259	3.65659	3.71448	4.23921	3.62878	3.40917	3.92761	4.23746	4.46464	3.95553	3.05827	3.87009	3.65519	4.21921	-0.642421	0.169404	-0.0455026	0.51852
259420_at	AT1G13900	3.98233	3.624	3.54836	4.42734	4.11268	4.32856	4.12162	3.86203	3.60001	3.4995	3.79446	3.37066	3.71823	4.28953	3.86122	3.55487	-0.137734	0.433564	0.00525801	-0.301088
259477_at	AT1G19120	2.44957	2.87443	2.64625	1.97366	2.0283	1.69918	2.24179	2.66216	2.3487	2.66375	3.15231	2.45165	2.65675	1.90038	2.41755	2.7559	0.224105	-0.532266	-0.0150981	0.323259
259491_at	AT1G15820	3.69025	3.73544	4.28453	3.15523	3.45682	3.37274	3.3726	3.1537	3.87719	3.81792	4.27327	4.13399	3.90341	3.32826	3.46783	4.07506	0.209768	-0.365377	-0.225812	0.381421
259517_at	AT1G20630	3.7402	3.63942	3.71837	4.45317	4.41482	4.70202	4.91984	4.14591	4.42738	3.52824	4.16723	3.96892	3.69933	4.52334	4.49771	3.88813	-0.452797	0.371211	0.345584	-0.263997
259538_at	AT1G12310	3.73748	3.21883	2.83032	2.66793	3.0394	2.89272	2.42329	2.71253	2.91307	4.14517	3.58967	4.47588	3.26221	2.86668	2.68297	4.07024	0.0416837	-0.353841	-0.537559	0.849716
259541_at	AT1G20650	2.70745	3.2142	3.04645	2.12998	2.32365	2.19717	2.29199	2.61838	2.1381	2.69733	2.38888	2.72949	2.98937	2.21693	2.34949	2.60523	0.449113	-0.323324	-0.190765	0.0649756
259561_at	AT1G21250	3.69562	3.80989	4.23785	4.5057	4.28202	4.77905	4.86755	4.54286	4.37891	3.78455	3.69652	4.04862	3.91445	4.52226	4.59644	3.84323	-0.304643	0.303161	0.377347	-0.375865
259562_at	AT1G21200	3.78541	3.85057	3.81005	3.14656	4.16658	3.7846	3.1616	2.97672	3.37874	3.79568	4.11593	4.07529	3.81535	3.69925	3.17236	3.99564	0.144699	0.028601	-0.49829	0.32499
259605_at	AT1G27910	2.85807	3.04551	3.08267	3.41482	3.15658	3.52375	3.22643	2.63806	3.00103	2.55635	2.60532	2.75663	2.99542	3.36505	2.95517	2.63943	0.00664662	0.376285	-0.0335937	-0.349338
259606_at	AT1G27920	3.55066	3.15592	3.2745	3.95983	3.49903	4.1109	2.75534	2.69301	3.18258	3.49013	3.78801	3.34695	3.32703	3.85659	2.87697	3.54169	-0.0735439	0.456018	-0.523597	0.141123
259633_at	AT1G56500.2	2.47241	2.49691	3.03757	3.80269	3.20057	3.82418	3.13973	2.83703	2.84913	2.65004	2.50741	2.26336	2.66896	3.60915	2.94196	2.47361	-0.254456	0.685726	0.0185438	-0.449814
259639_at	AT1G52380	2.93976	3.06412	2.70649	3.83348	3.88294	3.6657	4.0774	3.42969	4.07889	3.15126	3.22325	3.30132	2.90346	3.79404	3.86199	3.22527	-0.542734	0.347848	0.415802	-0.220917
259655_at	AT1G55210	4.28412	4.12963	3.85284	3.50419	3.52937	3.43487	3.73494	4.27107	4.26782	4.19155	4.30544	4.37361	4.08887	3.48948	4.09128	4.2902	0.0989117	-0.500477	0.101321	0.300244
259659_at	AT1G55170	4.1603	4.19264	3.34998	3.75713	3.51969	3.37354	3.72154	3.03327	3.44969	4.69194	4.15176	4.26593	3.90098	3.55012	3.4015	4.36988	0.0953571	-0.255498	-0.404118	0.564258
259660_at	AT1G55260	3.63551	3.93046	3.60734	2.4694	3.1161	2.38162	2.90502	3.47763	3.73964	3.76195	4.10338	4.20529	3.72444	2.65571	3.3741	4.02354	0.279992	-0.788739	-0.0703466	0.579094
259663_at	AT1G55190	2.95778	2.75282	2.51234	2.37172	2.79332	2.05454	2.13128	2.05077	2.47902	3.1243	3.08291	3.21309	2.74098	2.40653	2.22036	3.1401	0.113986	-0.220463	-0.406632	0.51311
259665_at	AT1G55160	3.10875	3.1027	2.57311	3.74641	4.00655	3.78816	3.31959	3.99686	4.10774	3.16292	3.47348	3.63689	2.92819	3.84704	3.80806	3.42443	-0.573744	0.345112	0.306135	-0.0775022
259669_at	AT1G52340	2.43656	2.47537	2.3421	2.11355	1.74149	1.6333	2.25296	1.98249	2.59259	2.75561	2.69416	2.42268	2.41801	1.82945	2.27601	2.62415	0.131107	-0.457456	-0.0108911	0.337241
259678_at	AT1G77750	3.32369	3.37653	3.06304	2.25632	2.58926	2.50236	2.26627	3.17773	3.38027	3.43784	3.44801	3.73385	3.25442	2.44931	2.94142	3.5399	0.208156	-0.596951	-0.104842	0.493638
259688_at	AT1G63120	2.81949	2.98608	3.09957	4.20638	3.67769	3.73502	3.8053	3.2582	3.50036	3.30277	3.76814	3.10617	2.96838	3.87303	3.52129	3.39236	-0.470383	0.434267	0.0825226	-0.0464059
259705_at	AT1G77450	2.35266	1.93897	2.38635	3.11754	2.70548	3.17012	3.12394	2.8567	2.82299	2.29499	2.70915	2.14765	2.22599	2.99772	2.93454	2.38393	-0.409551	0.36217	0.298997	-0.251616
259718_at	AT1G61040	2.66238	2.8277	2.3062	2.87436	3.15637	3.09402	2.62957	3.0838	2.84125	3.03148	3.30526	3.83813	2.59876	3.04158	2.85154	3.39162	-0.372116	0.0707044	-0.119336	0.420747
259738_at	AT1G64355	2.72496	2.76345	2.15373	2.48813	3.19946	2.42578	2.68398	2.87475	3.10301	3.29508	3.48017	3.91041	2.54738	2.70446	2.88725	3.56189	-0.377862	-0.220783	-0.0379975	0.636643
259747_at	AT1G71170	2.99872	3.26011	2.92103	2.0105	2.44832	2.87807	2.9788	3.59163	2.58368	3.45057	3.69007	3.32792	3.05995	2.44563	3.05137	3.48952	0.0483329	-0.565986	0.0397516	0.477901
259748_at	AT1G71180	2.79677	3.27748	3.07419	2.3306	2.28235	2.28457	2.24486	3.06525	2.67805	2.78219	3.51402	3.28957	3.04948	2.29917	2.66272	3.19526	0.247821	-0.502486	-0.138937	0.393602
259754_at	AT1G71090	2.61525	2.65932	2.22427	3.55023	3.34408	3.13289	3.48874	2.90006	3.38635	2.87193	3.49507	2.73788	2.49961	3.3424	3.25839	3.03496	-0.534225	0.308556	0.224547	0.00112164
259759_at	AT1G77550	3.61562	3.62206	3.97716	3.67452	3.56567	3.67858	3.34504	3.26583	3.52726	3.19216	2.47692	3.08407	3.73828	3.63959	3.37938	2.91772	0.319537	0.22085	-0.0393643	-0.501023
259788_at	AT1G29670	2.9476	3.32942	4.23565	2.15156	2.59141	2.32917	2.71485	3.14022	3.69071	3.51852	4.20278	3.94373	3.50422	2.35738	3.18193	3.88834	0.271253	-0.875589	-0.0510394	0.655375
259803_at	AT1G72150	3.92124	3.85689	4.09497	3.58525	3.74607	3.46005	3.75231	3.84741	4.15525	4.34532	4.17066	4.40973	3.9577	3.59712	3.91833	4.30857	0.0122733	-0.348308	-0.0271039	0.363139
259817_at	AT1G49880	2.42871	2.59569	2.5723	2.00349	2.03761	2.25366	2.45406	2.29933	2.96999	2.70131	3.0047	2.8828	2.53223	2.09825	2.57446	2.86294	0.0152636	-0.418718	0.0574889	0.345966
259831_at	AT1G69600	2.71052	2.91533	2.24867	2.54251	2.9945	2.3873	2.90985	3.07371	3.57286	4.04841	3.43282	4.1811	2.62484	2.64144	3.18547	3.88744	-0.459957	-0.443362	0.100673	0.802647
259832_at	AT1G69580	3.18668	3.05252	3.49981	3.76246	3.55351	3.80619	3.40141	3.43811	3.02339	2.54658	3.07536	3.16375	3.24634	3.70739	3.28764	2.92856	-0.0461445	0.414906	-0.00484482	-0.363917
259834_at	AT1G69570	2.96789	3.0336	3.70949	2.78035	2.85946	2.83333	2.28852	2.31725	2.85913	2.1788	2.39661	2.58443	3.237	2.82438	2.4883	2.38661	0.502923	0.0903068	-0.245772	-0.347458
259882_at	AT1G76670	2.62798	2.75002	2.69918	2.13434	2.51306	2.05378	2.43662	2.27572	2.62079	2.85197	3.14718	3.02162	2.69239	2.23373	2.44438	3.00692	0.098039	-0.36063	-0.149978	0.412569
259908_at	AT1G60850	3.55819	2.4574	2.96571	3.58506	3.90029	3.89469	4.08768	3.88923	3.57973	3.88061	3.4914	3.53444	2.99377	3.79335	3.85222	3.63548	-0.574937	0.224644	0.283513	0.0667797
259955_s_at	AT1G19350	3.33142	3.64084	3.09787	2.44956	2.84553	2.64481	2.59926	2.98405	3.13553	3.22063	3.63491	3.16536	3.35671	2.64663	2.90628	3.3403	0.294228	-0.415847	-0.156201	0.277819
259956_at	AT1G75110	2.7621	3.34296	2.37041	2.3338	2.63379	1.90848	3.16801	3.71315	3.05932	3.39322	3.54151	3.844	2.82516	2.29202	3.31349	3.59291	-0.18074	-0.713871	0.307596	0.587016
259992_at	AT1G67970	2.17326	2.514	2.42818	3.5628	2.98716	3.14383	3.26254	3.38857	3.0894	2.53314	3.75922	3.52488	2.37181	3.23126	3.24684	3.27241	-0.658768	0.200681	0.216257	0.241831
259996_at	AT1G67910	2.20633	2.39167	2.05288	1.5304	1.48537	1.31159	1.55212	2.17619	1.67082	2.12929	2.12964	2.13208	2.21696	1.44245	1.79971	2.13034	0.319593	-0.454912	-0.0976536	0.232972
260000_at	AT1G68060	3.70221	3.53178	3.03668	4.0445	4.28742	4.20746	4.39003	4.39045	3.70108	4.0583	3.54955	3.83845	3.42356	4.1798	4.16052	3.81544	-0.471269	0.284969	0.265691	-0.0793908
260007_at	AT1G67870	3.75513	3.99791	3.9127	3.22447	3.33291	3.05632	3.57107	3.30936	3.48882	4.45559	4.34223	4.66282	3.88858	3.20457	3.45641	4.48688	0.12947	-0.554544	-0.302695	0.72777
260026_at	AT1G29970	1.78237	2.02281	1.63323	1.26875	1.36971	1.27835	1.27655	1.34472	1.52058	1.47875	2.36392	2.19645	1.8128	1.3056	1.38062	2.01304	0.184787	-0.322413	-0.247398	0.385025
260069_at	AT1G73820	2.97263	3.43351	2.9493	2.59309	2.46998	2.47351	2.54751	2.67144	3.137	3.58877	3.67272	3.1773	3.11848	2.51219	2.78531	3.4796	0.144582	-0.461702	-0.188581	0.505702
260081_at	AT1G78170	3.23275	3.44805	3.07863	3.74929	3.37239	3.58554	3.68991	3.32407	3.0506	2.78494	3.07246	2.56842	3.25314	3.56907	3.35486	2.8086	0.0067243	0.322653	0.108439	-0.437816
260083_at	AT1G63220	4.701	4.61419	4.04374	3.46519	3.8537	3.42858	4.34966	4.29749	4.87174	5.38683	5.16286	4.82062	4.45298	3.58249	4.5063	5.12344	0.0366765	-0.833809	0.0899963	0.707136
260094_at	AT1G73250	1.35564	1.71658	1.46291	2.35216	2.26552	1.70782	1.95253	2.03761	2.27629	2.04017	2.53343	2.30876	1.51171	2.1085	2.08881	2.29412	-0.489075	0.107715	0.0880257	0.293335
260138_at	AT1G66410	4.77965	4.79122	4.41786	3.64914	3.79824	3.47601	3.5923	3.80922	3.96522	4.88306	4.42653	4.78949	4.66291	3.64113	3.78891	4.69969	0.46475	-0.55703	-0.409251	0.501531
260141_at	AT1G66350	3.00581	3.41965	3.63413	4.17932	3.50086	4.15988	3.31837	3.5636	3.75001	2.71162	3.07954	3.28398	3.3532	3.94669	3.54399	3.02505	-0.114034	0.479454	0.0767626	-0.442183
260281_at	AT1G80500	2.78069	3.12197	2.48061	1.92789	2.24493	2.08409	2.01538	2.18919	2.49002	2.51355	2.33233	2.45745	2.79442	2.08564	2.23153	2.43444	0.407917	-0.300873	-0.154979	0.0479354
260316_at	AT1G63810	3.70078	3.57282	4.43604	3.79784	3.51736	3.21233	3.91923	4.05312	3.84184	3.05725	3.38235	3.02548	3.90321	3.50917	3.93806	3.15503	0.276844	-0.117194	0.311693	-0.471343
260317_at	AT1G63800	3.12599	2.75717	2.87902	3.52109	3.20498	3.47842	3.19885	2.62053	2.7445	3.00747	2.5316	2.33423	2.92073	3.4015	2.85462	2.62444	-0.0295946	0.451175	-0.0956955	-0.325885
260336_at	AT1G73990	2.79537	2.73377	2.91848	3.42487	2.87455	3.07852	3.26271	2.65158	2.79285	2.60092	2.44299	2.06383	2.81588	3.12598	2.90238	2.36925	0.0125047	0.322609	0.0990094	-0.434123
260353_at	AT1G69230	2.4121	2.21312	1.51453	1.64661	1.92715	1.83676	1.67654	1.78324	1.83843	2.55998	2.24689	3.32054	2.04658	1.80351	1.76607	2.70913	-0.0347419	-0.277817	-0.315251	0.62781
260372_at	AT1G73980	2.28583	1.97096	2.52854	2.88465	2.42261	2.69809	2.26986	2.23591	2.34853	1.74731	2.18852	1.44475	2.26177	2.66845	2.28477	1.79353	0.00964406	0.41632	0.032639	-0.458603
260373_at	AT1G73970	3.13283	2.781	2.90915	3.03772	2.67863	2.9475	3.10051	2.59582	2.58149	2.25861	2.22057	2.17353	2.941	2.88795	2.75927	2.21757	0.239549	0.186503	0.0578256	-0.483878
260390_at	AT1G73940	2.97424	3.09596	2.58212	2.16727	2.44452	2.22475	2.2236	2.65753	2.81496	3.09827	3.21843	3.19285	2.88411	2.27885	2.56536	3.16985	0.159567	-0.445696	-0.159178	0.445306
260427_at	AT1G72430	3.47125	3.17746	2.93663	3.41346	3.45831	3.38991	2.63887	2.75342	2.67149	3.55457	2.81059	3.29474	3.19511	3.42056	2.68793	3.21997	0.0642213	0.289668	-0.442964	0.089075
260444_at	AT1G68300	3.34762	3.45497	3.36538	2.90706	2.68564	2.48244	3.02921	2.75861	3.21784	3.6561	3.66876	3.1791	3.38932	2.69171	3.00188	3.50132	0.243264	-0.454347	-0.144176	0.35526
260455_at	AT1G72500	3.29823	3.11631	3.69876	4.10758	3.28546	3.68258	3.32887	3.94995	3.28135	2.76112	2.70652	2.25869	3.3711	3.69187	3.52006	2.57545	0.0814819	0.402254	0.230438	-0.714174
260475_at	AT1G11080	3.37624	3.09343	3.02754	3.45362	3.16528	3.54244	3.52523	2.73866	3.26846	2.41429	2.57842	2.68544	3.16574	3.38711	3.17745	2.55938	0.0933157	0.314692	0.10503	-0.513038
260494_at	AT2G41820	4.1039	4.30164	4.39259	4.41454	4.35055	4.84187	4.4342	3.98276	4.09079	3.55892	4.04316	3.83212	4.26604	4.53565	4.16925	3.8114	0.0704537	0.340067	-0.0263358	-0.384185
260522_x_at	AT2G41730	3.27463	2.82096	2.7091	3.72072	3.55662	3.4158	2.48002	2.90518	2.60458	3.31178	2.87313	2.96757	2.9349	3.56438	2.66326	3.05083	-0.118444	0.51104	-0.390083	-0.00251332
260549_at	AT2G43535	2.88025	2.94481	2.49426	2.30991	1.84654	1.89401	2.16128	2.31207	2.0487	2.5491	2.75905	1.94828	2.7731	2.01682	2.17402	2.41881	0.427416	-0.328867	-0.171672	0.0731227
260555_at	AT2G41780	1.98579	1.87759	1.22599	2.92744	2.48978	2.69416	2.35536	2.11103	2.32734	2.86574	2.62132	2.82799	1.69646	2.70379	2.26458	2.77168	-0.662669	0.344666	-0.0945524	0.412556
260557_at	AT2G43610	3.0217	3.05083	3.07006	3.12202	2.64459	2.44436	2.50969	3.40273	3.1267	4.88079	5.15539	4.73821	3.04753	2.73699	3.01304	4.9248	-0.38306	-0.693599	-0.417551	1.49421
260569_at	AT2G43640	2.3958	2.69178	2.21292	2.11521	1.89291	1.9487	1.92611	2.38091	2.62776	2.88341	2.86322	2.6767	2.4335	1.98561	2.31159	2.80778	0.04888	-0.39901	-0.0730276	0.423157
260674_at	AT1G19370	2.80138	2.91956	2.57494	2.92212	3.16538	3.2317	3.43489	3.14205	3.43727	3.33872	3.89844	3.28614	2.76529	3.1064	3.33807	3.50777	-0.414091	-0.0729849	0.15869	0.328386
260682_at	AT1G17510	3.74944	3.81908	3.50549	3.02969	3.11281	2.88538	3.33754	3.59597	3.64689	3.83945	3.70744	3.86731	3.69133	3.0093	3.5268	3.80474	0.183293	-0.498745	0.0187571	0.296695
260707_s_at	AT1G32410	3.89757	2.67505	3.21032	2.69193	2.84496	2.53978	2.89015	3.03767	3.17168	4.4096	3.89324	4.13321	3.26098	2.69222	3.03317	4.14535	-0.0219502	-0.590708	-0.249761	0.86242
260716_at	AT1G48130	4.58082	4.33626	5.2926	5.42045	4.66006	5.11117	5.05527	4.84404	5.03529	4.22626	3.72119	3.36265	4.73656	5.06389	4.9782	3.77003	0.0993872	0.426722	0.341028	-0.867137
260724_at	AT1G48140	2.297	2.50397	1.98654	1.96206	1.80677	1.84555	1.88896	2.3305	2.23007	2.56789	2.72085	2.54526	2.2625	1.87146	2.14984	2.61134	0.0387155	-0.352324	-0.0739419	0.387551
260725_at	AT1G48170	2.07807	1.92085	1.86522	1.56143	1.63228	1.73127	1.84572	2.07314	2.11485	2.40221	2.39086	2.91643	1.95471	1.64166	2.01123	2.56983	-0.0896441	-0.402701	-0.0331265	0.525472
260729_at	AT1G48050	3.75549	3.77579	4.29731	4.01866	3.6634	3.82866	3.98612	3.75905	3.35736	2.89856	3.49523	2.81063	3.94287	3.83691	3.70084	3.06814	0.305679	0.199718	0.0636518	-0.569048
260775_at	AT1G78300	3.23076	3.18523	3.73791	3.34424	4.27525	3.39095	3.37835	3.6732	3.85065	4.90115	4.14224	4.56711	3.38463	3.67015	3.63407	4.53683	-0.421788	-0.136275	-0.17235	0.730413
260792_at	AT1G06270	3.45369	3.86243	3.45492	2.49638	2.98785	2.50417	2.87636	3.43636	2.43536	3.58431	3.25397	3.57173	3.59034	2.6628	2.91603	3.47001	0.43055	-0.496994	-0.243768	0.310212
260818_at	AT1G06890	2.49999	2.16611	2.43772	1.97672	2.39806	2.20256	2.28878	2.3379	2.8334	3.11065	2.88906	3.06323	2.36794	2.19245	2.4867	3.02098	-0.149078	-0.324569	-0.0303193	0.503967
260829_s_at	AT1G06870	3.99001	4.35448	4.4949	2.83945	3.72071	3.7815	3.09636	3.09163	3.60611	3.80058	3.77213	3.62751	4.27979	3.44722	3.2647	3.73341	0.598513	-0.234062	-0.416579	0.052127
260830_at	AT1G06760	4.09795	3.89761	4.44085	4.59869	4.4389	4.75159	4.70208	3.97782	4.16794	3.83549	3.6117	3.65981	4.14547	4.59639	4.28261	3.70233	-0.0362329	0.414691	0.100911	-0.479369
260834_at	AT1G06730	3.16799	3.4197	3.45664	2.45871	2.47042	2.08446	2.49727	3.26929	2.9926	3.03286	3.62518	3.32927	3.34811	2.33786	2.91972	3.3291	0.364411	-0.645839	-0.0639782	0.345406
260844_at	AT1G29260	2.70137	3.16378	2.96493	2.34083	2.02967	2.34071	2.39787	2.22648	2.46857	2.98021	3.91656	3.07201	2.94336	2.23707	2.36431	3.32293	0.226445	-0.479847	-0.352609	0.606011
260852_at	AT1G21900	3.62909	3.45441	3.76722	2.71925	3.19702	2.7893	3.01443	3.56916	3.67068	3.96891	3.43114	4.05295	3.6169	2.90186	3.41809	3.81766	0.178276	-0.536769	-0.0205413	0.379034
260871_at	AT1G29040	2.63292	2.72588	2.54427	3.53709	2.99865	2.72145	3.49752	3.29953	3.22292	3.75236	3.46546	3.04161	2.63436	3.08573	3.33999	3.41981	-0.485613	-0.0342406	0.220017	0.299837
260872_at	AT1G21350	2.2904	2.54048	2.47615	3.04014	3.26079	2.9871	2.82784	3.05195	2.7668	2.29506	2.28815	2.56238	2.43568	3.09601	2.88219	2.38186	-0.263259	0.397076	0.183258	-0.317074
260879_at	AT1G21480	3.45559	3.13086	2.83641	2.34993	2.64559	2.40319	2.22232	2.24731	2.49102	2.88021	3.15793	2.97416	3.14095	2.46624	2.32022	3.0041	0.408076	-0.266641	-0.412658	0.271223
260912_at	AT1G02560	4.54324	4.9267	4.95479	3.9791	4.04979	4.2498	3.98871	4.32243	4.24636	4.5028	4.51367	4.55073	4.80824	4.0929	4.18584	4.5224	0.405898	-0.309446	-0.216508	0.120056
260914_at	AT1G02640	4.02796	3.75491	3.60546	3.39005	3.91729	3.45798	3.00337	2.72368	3.16064	4.3248	3.93095	3.94612	3.79611	3.58844	2.96256	4.06729	0.192509	-0.0151616	-0.641037	0.46369
260922_at	AT1G21560	3.36802	3.25539	2.8845	2.61791	2.55258	2.38808	2.43005	2.31869	2.35847	2.3175	2.83175	2.35639	3.1693	2.51952	2.36907	2.50188	0.529358	-0.120421	-0.270876	-0.138061
260967_at	AT1G12230	3.93897	3.89374	4.5471	4.16255	4.45334	4.61583	4.42529	4.63973	3.99957	3.69464	3.78076	3.39806	4.1266	4.41057	4.35486	3.62449	-0.00253029	0.281443	0.225732	-0.504644
261129_at	AT1G04820	2.75485	2.66515	3.17497	3.90714	4.00746	3.70122	3.8973	4.41909	3.07206	2.75678	3.02841	3.46844	2.86499	3.87194	3.79615	3.08454	-0.539417	0.467535	0.391746	-0.319863
261141_at	AT1G19740	3.84741	4.31621	4.34688	5.19161	4.67976	4.88717	4.85024	4.76219	4.72215	4.42783	4.60603	4.51326	4.17017	4.91951	4.7782	4.51571	-0.425729	0.323616	0.182299	-0.0801865
261145_at	AT1G19730	3.10386	3.30343	2.78364	2.51074	2.36068	2.45025	2.67602	2.83311	2.71535	3.19645	3.02076	3.36065	3.06364	2.44056	2.74149	3.19262	0.204065	-0.419022	-0.118085	0.333042
261149_s_at	AT1G19550	4.01173	3.99839	4.2326	3.04377	3.49346	3.19871	3.45767	3.01215	3.67782	3.8527	3.92178	3.28702	4.08091	3.24531	3.38255	3.68717	0.481925	-0.35367	-0.216438	0.0881829
261153_at	AT1G04850	3.70035	3.73059	3.57972	2.80212	3.2343	3.04781	3.22418	3.28712	3.45901	3.83975	3.69313	4.07829	3.67022	3.02808	3.32344	3.87039	0.197186	-0.444955	-0.149592	0.39736
261224_at	AT1G20160	4.59777	4.35225	5.11273	5.1122	5.39617	5.64071	5.33636	5.00265	5.32582	4.30978	4.69671	4.29649	4.68758	5.38303	5.22161	4.43433	-0.244057	0.451389	0.289975	-0.497308
261228_at	AT1G20050	2.00076	2.29881	2.44197	1.62416	2.04756	1.68138	1.82978	2.22461	1.89796	2.68221	2.56942	2.5647	2.24718	1.78437	1.98412	2.60544	0.0919041	-0.370909	-0.171159	0.450164
261230_at	AT1G20010	2.8034	2.65318	2.72677	2.56793	3.07489	2.34536	2.65543	2.71871	3.12399	3.43877	3.68572	3.69837	2.72778	2.66273	2.83271	3.60762	-0.229927	-0.294984	-0.124999	0.64991
261268_at	AT1G26740	3.71404	3.86604	3.63406	3.11164	3.46881	2.46683	3.2743	3.717	4.44729	4.37025	4.36898	4.11195	3.73805	3.01576	3.81286	4.28373	0.0254469	-0.69684	0.100265	0.571127
261279_at	AT1G05850	4.32777	4.41947	4.90565	3.52425	4.23631	3.87486	4.08486	4.0647	4.46999	4.60697	4.86501	4.4034	4.55096	3.87847	4.20652	4.62513	0.235692	-0.436796	-0.108752	0.309855
261285_at	AT1G35720	3.55626	3.24143	3.24166	4.69384	4.74253	4.38185	4.42225	3.8951	4.64103	4.32497	4.14064	4.0786	3.34645	4.60607	4.31946	4.1814	-0.766897	0.492728	0.206115	0.0680549
261308_at	AT1G48480	3.585	3.61552	3.61059	3.59554	4.22782	4.01928	4.49154	4.55583	3.92975	4.38788	4.5139	3.99854	3.6037	3.94755	4.32571	4.3001	-0.440563	-0.096716	0.281441	0.255839
261323_at	AT1G44760	2.66827	2.22793	2.30918	2.84753	2.81243	2.69441	2.4816	2.85217	2.60943	3.60452	3.0309	3.27167	2.40179	2.78479	2.64774	3.30236	-0.382377	0.000618303	-0.136434	0.518193
261336_at	AT1G44790	2.90908	3.15746	2.91564	2.14642	2.14205	2.27911	2.46765	2.59298	2.72403	2.74133	3.11818	2.59265	2.99406	2.18919	2.59489	2.81738	0.345179	-0.45969	-0.0539926	0.168503
261337_at	AT1G44810	4.07946	3.97635	3.98438	3.47893	3.60118	3.21358	3.37056	3.02278	3.85486	3.90973	4.92185	4.36971	4.0134	3.43123	3.41607	4.40043	0.198116	-0.384052	-0.399215	0.585151
261346_at	AT1G79720	2.47366	1.92805	2.52065	3.132	3.03456	3.12372	3.76006	3.47987	3.21104	2.58944	2.95773	2.74	2.30745	3.09676	3.48366	2.76239	-0.605112	0.184195	0.571091	-0.150174
261356_at	AT1G79660	2.36054	2.50801	1.9975	1.65013	1.90533	1.73767	1.99376	2.31931	2.14493	2.41674	2.39208	2.65385	2.28868	1.76438	2.15267	2.48756	0.115363	-0.408945	-0.0206524	0.314234
261375_at	AT1G53160	3.30678	3.71524	3.4662	2.55168	2.79403	3.13864	3.1004	2.76976	2.65379	3.36597	3.72238	3.77336	3.49607	2.82812	2.84132	3.62057	0.299555	-0.368402	-0.355201	0.424048
261388_at	AT1G05385	1.39399	1.77002	1.57324	2.47318	2.27103	2.24543	2.35522	2.59365	2.06967	1.78507	2.07217	1.79162	1.57908	2.32988	2.33951	1.88295	-0.453773	0.297022	0.306655	-0.149904
261398_at	AT1G79610	3.24896	3.18049	3.86482	3.79072	2.96712	3.68915	3.69861	3.38505	3.25923	2.80742	2.49129	2.37499	3.43142	3.48233	3.44763	2.5579	0.201602	0.252511	0.217808	-0.671921
261406_at	AT1G18800	4.63239	4.41334	4.51193	3.00634	4.08807	3.33047	3.70281	3.68433	4.52574	4.50584	4.34544	4.2891	4.51922	3.47496	3.97096	4.38012	0.432906	-0.611355	-0.115359	0.293808
261418_at	AT1G07830	2.38089	2.34214	2.42461	2.12002	1.86686	1.70071	1.86972	2.13156	2.61379	2.79848	2.50988	2.79859	2.38255	1.89586	2.20502	2.70232	0.0861089	-0.400574	-0.091417	0.405882
261419_at	AT1G07840	1.89608	2.03194	2.27865	2.70597	2.58338	2.57583	2.66407	3.00243	2.78364	2.36125	2.51862	2.67175	2.06889	2.62173	2.81671	2.51721	-0.437242	0.115593	0.310577	0.0110725
261465_at	AT1G07705	3.02823	2.92924	3.25297	4.34874	3.68319	3.58092	3.25794	3.67036	3.2645	3.47371	3.0705	3.13067	3.07015	3.87095	3.3976	3.22496	-0.320767	0.480036	0.00668594	-0.165955
261484_at	AT1G14400	2.91873	3.17779	2.90528	2.21379	2.55988	2.07003	2.4248	2.28247	2.72848	3.41696	3.4208	3.50727	3.0006	2.28123	2.47858	3.44834	0.198409	-0.520955	-0.323608	0.646154
261512_at	AT1G71790	2.02263	2.23759	2.15572	1.54011	1.76376	1.33754	1.79322	2.27966	1.67206	1.97563	2.95954	2.60049	2.13865	1.54714	1.91498	2.51189	0.110484	-0.481024	-0.113183	0.483723
261515_at	AT1G71800	3.40645	3.58712	3.19929	2.50039	2.87589	2.48287	2.84798	3.24724	3.03964	3.23782	3.67044	3.51347	3.39762	2.61971	3.04495	3.47391	0.263571	-0.514335	-0.0890939	0.339857
261524_at	AT1G14300	1.76437	1.84722	1.86089	1.59482	2.2871	1.82833	2.20073	2.75732	2.32713	2.51829	3.01884	3.07485	1.82416	1.90341	2.42839	2.87066	-0.432496	-0.353242	0.171736	0.614003
261525_at	AT1G14330	2.55343	2.78472	2.78695	2.33124	2.11994	2.03403	2.09274	2.20945	2.60813	2.61065	2.98631	3.01675	2.70837	2.16173	2.30344	2.87124	0.197174	-0.34946	-0.207755	0.360041
261534_at	AT1G01820	2.8534	2.81896	2.90082	2.3855	2.59307	2.64944	2.90968	3.28845	2.67099	3.2648	3.59103	3.39371	2.85772	2.54267	2.95637	3.41652	-0.0855962	-0.400651	0.0130532	0.473194
261563_at	AT1G01630	2.99302	3.13707	3.38731	2.39739	2.76451	2.37243	2.91135	3.22058	3.38004	4.01551	3.81281	3.53798	3.17247	2.51144	3.17066	3.78877	0.0116327	-0.649392	0.00982586	0.627933
261584_at	AT1G01040	2.33668	2.11553	2.39001	2.93945	2.56832	2.67398	2.49706	2.73465	2.05233	1.85564	2.10057	2.07442	2.28074	2.72725	2.42801	2.01021	-0.0808134	0.365696	0.0664578	-0.35134
261586_at	AT1G01640	1.61343	1.81713	1.64978	1.59936	1.87	1.16448	1.36803	1.80258	1.53499	2.14837	2.80466	3.20458	1.69345	1.54461	1.56853	2.7192	-0.187999	-0.336838	-0.312916	0.837754
261594_at	AT1G33240	2.37003	2.64469	2.35868	1.89202	2.34154	2.06933	1.41555	1.89654	1.57431	1.78551	2.37037	2.19295	2.4578	2.10097	1.6288	2.11628	0.381838	0.0250064	-0.44716	0.0403162
261638_at	AT1G49975	2.60739	2.9923	2.33792	2.46065	2.5101	2.20627	2.40067	2.73767	2.67286	3.16524	3.16067	3.01215	2.64587	2.39234	2.60373	3.11269	-0.0427872	-0.296316	-0.0849247	0.424028
261653_at	AT1G01900	4.31253	3.99958	4.28962	5.21079	4.45335	5.24149	5.3879	5.15487	4.55934	4.42632	4.01684	3.61561	4.20058	4.96854	5.03404	4.01959	-0.355109	0.412856	0.47835	-0.536097
261655_at	AT1G01940	2.71545	3.16852	2.9268	2.16204	2.35866	2.06265	2.22921	2.90661	2.95181	3.20061	3.0398	3.57208	2.93692	2.19445	2.69588	3.27083	0.162403	-0.580071	-0.0786434	0.496312
261671_at	AT1G18340	2.90463	2.79888	2.88813	2.19665	2.38849	1.91896	2.19004	2.62591	2.70877	3.07312	3.10958	2.93597	2.86388	2.16803	2.50824	3.03956	0.21895	-0.476892	-0.136688	0.394631
261692_at	AT1G08450	3.45572	3.67025	3.85793	2.57102	3.08639	2.80478	2.92712	3.30803	3.30982	3.48149	3.79977	3.65851	3.6613	2.82073	3.18165	3.64659	0.333733	-0.506841	-0.145913	0.319022
261711_at	AT1G32700	3.0931	2.78027	3.21471	3.41542	2.95608	3.40138	3.16852	3.05192	2.65848	2.48436	2.36669	2.17514	3.02936	3.25763	2.95964	2.34206	0.132189	0.360454	0.0624679	-0.555111
261725_at	AT1G76300	3.63977	4.23137	3.42248	2.94554	2.93562	2.61662	3.01323	3.8442	3.54697	3.81364	4.16365	4.16135	3.76454	2.83259	3.46813	4.04621	0.23667	-0.695274	-0.0597386	0.518343
261728_at	AT1G76160	3.25013	2.94475	3.32865	2.74779	2.93917	2.67851	2.49438	2.93376	3.49581	3.37213	3.80903	3.7346	3.17451	2.78849	2.97465	3.63859	0.0304504	-0.355569	-0.16941	0.494528
261738_s_at	AT1G47813	1.87558	2.54799	1.57949	1.58393	1.48664	1.38938	1.76211	2.02934	2.165	3.26038	2.21237	3.22447	2.00102	1.48665	1.98548	2.89907	-0.092037	-0.606404	-0.107574	0.806015
261771_at	AT1G76150	2.60925	3.33551	3.67586	2.26451	2.27195	2.19718	2.34082	2.8043	2.92504	2.67302	2.95127	2.69965	3.20687	2.24454	2.69005	2.77464	0.477844	-0.484484	-0.0389761	0.0456165
261822_at	AT1G11380	3.76128	3.76619	3.70359	3.07369	3.28304	3.3012	3.3043	2.69144	2.98086	3.25923	3.13028	2.92584	3.74369	3.21931	2.9922	3.10512	0.47861	-0.0457688	-0.272879	-0.159963
261825_at	AT1G11545	2.24397	2.38874	1.84192	1.88155	2.023	1.46837	1.2449	1.65859	1.83557	2.39162	2.81028	2.42715	2.15821	1.79098	1.57969	2.54301	0.140237	-0.226997	-0.438282	0.525042
261828_at	AT1G11360	4.04495	3.84859	3.46448	3.00803	3.32706	3.26129	3.4882	4.02889	3.6561	4.4411	4.60811	4.59503	3.78601	3.19879	3.72439	4.54808	-0.0283117	-0.615526	-0.0899252	0.733763
261843_at	AT1G16180	4.19084	4.02749	4.9609	4.48094	4.27641	4.55577	4.70509	4.73137	4.74516	3.86097	3.93121	3.76765	4.39308	4.43771	4.7272	3.85328	0.0402608	0.0848907	0.374386	-0.499538
261865_at	AT1G50430	3.41348	3.28934	3.75357	2.39605	2.63733	2.66305	2.69776	2.96087	3.50725	3.21455	3.30617	3.12474	3.48546	2.56547	3.05529	3.21515	0.405118	-0.514871	-0.0250527	0.134806
261907_at	AT1G65060	1.20615	1.68101	1.57117	2.16273	1.77687	1.97619	2.03067	1.58748	1.86642	1.99313	2.34632	2.51511	1.48611	1.97193	1.82819	2.28485	-0.406661	0.0791608	-0.0645819	0.392082
261926_at	AT1G22530	3.9174	3.45466	3.3717	3.70453	3.7091	3.55393	3.45313	3.18424	3.83394	4.24205	4.36713	4.33756	3.58126	3.65585	3.49044	4.31558	-0.179526	-0.104927	-0.270344	0.554797
261935_at	AT1G22610	3.97319	3.8412	3.78739	4.37598	3.92739	4.24961	4.15532	3.63258	3.58349	3.41846	3.36181	3.2555	3.86726	4.18433	3.79046	3.34526	0.0704351	0.387499	-0.0063643	-0.45157
261940_at	AT1G22520	3.43047	3.13759	3.13856	2.96071	3.10646	2.8277	2.74502	2.68839	2.99117	3.60142	3.36477	4.15661	3.23554	2.96496	2.80819	3.7076	0.0564687	-0.214116	-0.37088	0.528527
261949_at	AT1G64670	3.2965	3.27099	2.92412	2.34681	2.77176	2.35999	2.93454	3.87463	3.16899	3.09555	3.95656	3.59864	3.16387	2.49285	3.32605	3.55025	0.0306144	-0.640402	0.192794	0.416994
261951_at	AT1G64490	2.35995	2.90034	2.7459	1.93919	2.22041	2.0168	2.35559	2.97385	3.03839	2.77971	3.02118	3.0891	2.66873	2.0588	2.78928	2.96333	0.0486946	-0.561236	0.169243	0.343299
261975_at	AT1G64640	3.20052	3.67122	3.28865	2.2098	2.98612	2.2209	2.55848	3.48326	3.40131	3.77798	3.39507	4.28758	3.3868	2.47227	3.14768	3.82021	0.180057	-0.734467	-0.0590558	0.613467
262038_at	AT1G35580	2.46463	2.18378	2.5005	2.2674	2.54652	2.40185	2.33037	2.18476	3.02608	3.14026	3.1192	3.32505	2.38297	2.40526	2.51374	3.19483	-0.24123	-0.218942	-0.110462	0.570633
262057_at	AT1G80040	3.16782	3.03299	2.87133	3.44478	3.63765	3.90877	3.3077	3.75954	3.70713	3.20556	2.84708	2.82119	3.02404	3.66374	3.59145	2.95794	-0.28525	0.354441	0.282161	-0.351352
262067_at	AT1G80060	1.77281	1.81968	2.32714	1.41894	1.38816	1.61083	1.47864	2.21378	1.91515	2.18671	2.44209	2.36113	1.97321	1.47264	1.86919	2.32998	0.0619536	-0.438613	-0.0420636	0.418723
262080_at	AT1G59650	2.63455	2.19473	2.131	2.31417	2.62723	2.29705	2.17367	2.53378	2.52922	2.85905	2.93227	3.36659	2.32009	2.41282	2.41222	3.05264	-0.229352	-0.136624	-0.137219	0.503195
262112_at	AT1G02870	2.57517	2.32078	2.26042	1.92573	2.27237	1.72424	2.17916	2.36464	2.1699	2.62843	2.51329	2.96559	2.38546	1.97412	2.2379	2.70244	0.0604798	-0.35086	-0.0870785	0.377459
262113_at	AT1G02820	3.26181	3.09207	2.58121	1.83971	2.12919	2.15479	2.4137	2.11569	3.12811	3.29311	2.99934	3.09801	2.97836	2.04123	2.5525	3.13015	0.3028	-0.634331	-0.123062	0.454592
262134_at	AT1G77990	3.34027	3.03349	3.48286	3.59892	2.98598	3.43595	3.40479	2.73831	3.05839	2.14596	1.98294	2.10979	3.28554	3.34028	3.06717	2.07956	0.3424	0.397146	0.124028	-0.863573
262162_at	AT1G78020	1.68495	1.3925	1.10509	1.71466	1.87558	1.46729	2.64184	2.04735	1.94031	1.90917	2.05813	2.01457	1.39418	1.68584	2.20983	1.99396	-0.426775	-0.13511	0.388881	0.173004
262201_at	AT2G01120	2.55375	2.91693	2.95887	1.7567	2.2004	1.88769	1.85111	2.28509	2.98881	2.90809	2.81666	2.84076	2.80985	1.94826	2.375	2.85517	0.312778	-0.548807	-0.122068	0.358096
262245_at	AT1G48240	2.80273	3.15269	2.89766	1.83923	2.37194	2.18062	2.12125	2.41674	2.72282	3.00114	2.94561	3.13717	2.95103	2.1306	2.42027	3.02797	0.318561	-0.501871	-0.212197	0.395506
262260_at	AT1G70850	3.58816	3.03938	3.16881	3.71457	3.76654	3.35619	3.03703	2.92927	3.06866	4.32872	3.74836	3.76562	3.26545	3.61243	3.01165	3.94757	-0.193823	0.153157	-0.447623	0.488289
262274_at	AT1G68720	4.56297	4.56443	4.93109	4.71192	4.64006	5.11298	4.60259	4.89302	4.29041	3.87805	4.30288	3.79791	4.68616	4.82165	4.59534	3.99295	0.162138	0.297626	0.0713147	-0.531078
262287_at	AT1G68660	2.97032	3.35092	2.75934	2.29869	2.23229	2.1466	2.42914	2.56341	2.68018	2.84682	2.85862	2.71736	3.02686	2.22586	2.55758	2.8076	0.372387	-0.428614	-0.0968981	0.153125
262304_at	AT1G70890	4.897	4.68817	4.67498	3.74219	3.66756	3.87469	3.99973	3.74272	4.60775	4.79367	4.93252	4.6224	4.75338	3.76148	4.11673	4.78286	0.399767	-0.592133	-0.236883	0.429249
262308_at	AT1G71010	3.64462	3.86373	3.4176	3.41669	3.92615	3.67324	3.77582	4.29355	3.99496	3.34743	3.29524	3.2639	3.64198	3.67203	4.02144	3.30219	-0.0174285	0.0126165	0.362033	-0.357221
262312_at	AT1G70830	3.70143	3.71928	3.61549	2.27376	2.92621	2.6715	2.91247	2.85927	3.31081	3.87455	4.12134	3.5859	3.67874	2.62382	3.02752	3.8606	0.381068	-0.673844	-0.270151	0.562927
262317_at	AT2G48140	3.03038	3.03346	2.89652	2.42041	3.0301	2.37507	2.95448	3.31644	2.9787	3.57395	3.19904	3.33065	2.98679	2.60853	3.08321	3.36788	-0.0248135	-0.403074	0.0716078	0.35628
262338_at	AT1G64185	1.80795	2.09566	1.39037	0.942769	1.16171	1.13818	1.2587	1.43897	1.43348	1.7775	2.21917	2.44642	1.76466	1.08088	1.37705	2.1477	0.172085	-0.511689	-0.215521	0.555124
262342_at	AT1G64150	2.81577	2.183	2.38087	3.22865	3.46081	3.01259	2.81017	2.48062	3.24714	2.99855	2.98507	3.16873	2.45988	3.23402	2.84598	3.05078	-0.437784	0.336353	-0.0516872	0.153118
262343_at	AT1G64040	1.68289	1.91087	1.65612	2.45419	2.87863	2.95568	2.84157	2.07545	2.56964	2.33875	2.82988	2.4494	1.74996	2.76283	2.49555	2.53934	-0.636963	0.375909	0.108633	0.152422
262367_at	AT1G73030	4.36961	3.98298	3.94584	3.69286	3.71959	3.74356	3.7017	4.07639	3.57251	4.6613	4.49299	4.74347	4.09948	3.71867	3.78353	4.63259	0.0409108	-0.339895	-0.275035	0.574019
262373_at	AT1G73120	3.03593	3.68744	2.8165	4.1387	3.34423	4.128	4.43459	4.08648	4.97135	3.55587	3.06705	3.50447	3.17995	3.87031	4.49747	3.3758	-0.55093	0.139427	0.766587	-0.355084
262394_at	AT1G49510	3.09652	3.3873	3.19767	2.60648	3.07784	2.73069	2.69667	3.0618	3.35955	3.30537	3.6646	3.71376	3.22717	2.805	3.03934	3.56124	0.0689795	-0.353185	-0.118848	0.403054
262396_at	AT1G49470	3.46629	3.46894	3.75398	4.59945	3.86836	4.33275	4.43776	3.40361	3.66424	3.41793	3.02091	3.21865	3.56307	4.26685	3.8352	3.21916	-0.157999	0.545777	0.11413	-0.501908
262400_at	AT1G49480	3.33224	4.07124	3.82163	2.66566	3.08859	3.04174	2.83418	3.33155	3.32347	3.56308	3.82313	3.47855	3.7417	2.932	3.16307	3.62159	0.377115	-0.432591	-0.201524	0.256999
262418_at	AT1G50320	2.82182	2.87265	2.628	2.09678	2.41541	2.11345	2.09842	2.77847	2.45118	2.85911	3.32589	3.05998	2.77416	2.20855	2.44269	3.08166	0.147392	-0.418217	-0.184073	0.454898
262426_s_at	AT1G47640	2.4457	2.55198	2.77418	1.67043	2.07806	2.00772	1.87839	2.89846	2.44845	2.80722	2.55144	2.9264	2.59062	1.91874	2.40843	2.76168	0.170751	-0.501132	-0.011435	0.341816
262442_at	AT1G47420	2.68491	2.58421	3.0898	3.02337	3.47466	3.0633	3.11769	3.20502	3.53192	3.52193	3.65181	3.51623	2.7863	3.18711	3.28488	3.56332	-0.419099	-0.0182926	0.079472	0.35792
262454_at	AT1G11190	3.59223	3.18613	4.00619	4.66215	4.44566	4.41044	2.85373	3.31047	3.71796	3.82258	3.37773	3.28702	3.59485	4.50608	3.29406	3.49577	-0.127839	0.783392	-0.428636	-0.226916
262482_at	AT1G17020	3.06647	2.75567	3.3508	3.06588	2.86674	3.42729	3.57252	3.36125	3.54454	3.97221	4.05268	3.38266	3.05765	3.11997	3.49277	3.80252	-0.310578	-0.248256	0.124544	0.434289
262496_at	AT1G21790	2.66087	2.82687	2.76752	1.7277	1.80553	1.68755	2.03803	2.92363	2.24704	2.40309	2.50933	3.01583	2.75175	1.74026	2.4029	2.64275	0.367333	-0.644155	0.0184865	0.258335
262501_at	AT1G21690	3.46976	3.71884	3.87518	2.92498	3.49558	2.98578	2.9531	2.90973	3.28748	3.8632	3.99637	3.40459	3.68793	3.13545	3.05011	3.75472	0.280876	-0.271602	-0.356943	0.347669
262505_at	AT1G21680	2.4568	2.74248	2.55706	3.22508	3.5723	3.61855	3.56493	3.39982	3.1352	2.45425	2.93963	2.74444	2.58545	3.47197	3.36665	2.71278	-0.448764	0.437762	0.332439	-0.321437
262518_at	AT1G17170	3.23757	3.29633	3.7679	4.27691	4.1152	3.9665	4.18315	4.23103	4.01102	3.14139	3.65667	3.02395	3.43393	4.11954	4.14173	3.274	-0.308369	0.377235	0.399432	-0.468299
262519_at	AT1G17160	1.90516	1.98587	1.72054	3.29759	3.11383	3.51314	3.20402	2.90539	2.84007	2.02722	2.20033	2.25803	1.87052	3.30819	2.98316	2.16186	-0.710411	0.727255	0.402229	-0.419073
262557_at	AT1G31330	3.90157	4.22092	3.83919	3.26313	3.27905	3.02851	3.4544	3.42796	3.44756	4.22914	3.97572	3.65778	3.98723	3.19023	3.44331	3.95421	0.343483	-0.453514	-0.200437	0.310469
262558_at	AT1G31335	2.274	2.5144	2.15273	2.41101	2.71326	2.31481	2.45444	2.95144	2.58423	2.92427	2.82365	3.39994	2.31371	2.47969	2.66337	3.04929	-0.312803	-0.146822	0.0368559	0.42277
262592_at	AT1G15400	1.98902	1.85565	1.40242	1.62674	1.58382	1.51801	1.74735	1.46303	1.36944	2.56467	1.82491	2.37997	1.74903	1.57619	1.52661	2.25651	-0.0280572	-0.200894	-0.250478	0.479428
262629_at	AT1G06460	1.43808	1.90235	1.77971	2.995	2.9293	2.90207	2.66858	2.90356	2.65123	1.76633	1.7699	1.88894	1.70671	2.94212	2.74113	1.80839	-0.592874	0.642536	0.441538	-0.4912
262635_at	AT1G06570	2.56199	2.84729	2.90876	3.42395	3.53317	3.82934	3.59386	3.37304	3.08079	2.45174	2.88535	2.65318	2.77268	3.59548	3.34923	2.66343	-0.322525	0.50028	0.254024	-0.431779
262662_at	AT1G13920	3.27172	3.45198	3.95302	1.98874	1.85825	1.95463	1.95639	2.30521	1.65416	3.11307	2.99588	2.42518	3.55891	1.93387	1.97192	2.84471	0.981555	-0.64348	-0.605433	0.267358
262676_at	AT1G75950	3.12899	2.99709	2.63945	2.47714	3.09076	2.63236	2.83062	2.44658	3.52287	3.89697	3.62754	3.96303	2.92185	2.73342	2.93336	3.82918	-0.182605	-0.37103	-0.171092	0.724726
262698_at	AT1G75960	1.7595	1.76227	1.84816	3.36984	2.58855	2.38987	3.06934	3.87677	2.57529	3.47476	3.36854	3.45762	1.78998	2.78275	3.1738	3.43364	-1.00506	-0.0122894	0.378758	0.638596
262730_at	AT1G16390	3.2235	2.67629	3.30553	3.04157	2.97043	2.87733	3.30123	3.93186	3.45189	3.42507	4.1761	3.98342	3.06844	2.96311	3.56166	3.86153	-0.295245	-0.400574	0.197975	0.497845
262750_at	AT1G28710	3.04295	3.16811	3.37209	2.09376	2.31993	2.25145	2.35356	2.24802	2.36011	2.84349	3.04721	3.01789	3.19438	2.22171	2.32057	2.96953	0.517836	-0.454836	-0.355984	0.292984
262772_at	AT1G13210	3.40172	3.53977	3.35663	3.92859	3.80741	3.04326	3.5064	3.21067	3.30566	4.76618	3.91733	4.14549	3.43271	3.59308	3.34091	4.27634	-0.228053	-0.0676746	-0.319849	0.615576
262780_at	AT1G13090	3.04698	2.96768	3.32244	3.55204	3.20529	2.96497	2.94518	2.86914	3.01082	2.34984	2.62355	2.49813	3.11237	3.24076	2.94171	2.49051	0.166029	0.294426	-0.00462429	-0.45583
262816_at	AT1G11780	3.0389	3.01434	3.35576	2.35569	2.66055	2.53746	2.39025	2.56165	2.98608	3.83796	3.08123	3.24656	3.13633	2.5179	2.64599	3.38858	0.214131	-0.404302	-0.276211	0.466383
262841_at	AT1G14810	2.34168	2.00685	2.34691	3.17895	3.50432	3.39854	3.30171	2.66898	3.36539	2.80493	3.01942	3.09542	2.23181	3.36061	3.11203	2.97325	-0.687612	0.44118	0.192603	0.0538286
262867_at	AT1G64960	3.57917	4.03755	4.39033	4.3088	3.67165	3.50425	3.99218	3.94039	3.83147	2.95758	3.42517	2.65634	4.00235	3.82824	3.92135	3.01303	0.311109	0.136996	0.230106	-0.678211
262875_at	AT1G64970	2.05911	2.21371	2.10389	2.88558	2.7139	2.95804	2.38697	2.58391	2.3066	2.03406	2.22503	1.86437	2.12557	2.85251	2.42582	2.04115	-0.235694	0.491243	0.0645609	-0.32011
262882_at	AT1G64900	1.89741	2.45502	2.36686	3.37531	3.51675	4.10206	3.56485	3.96327	3.38875	1.85264	2.96628	2.29292	2.23976	3.66471	3.63896	2.37061	-0.738747	0.686195	0.660449	-0.607897
262919_at	AT1G79380	2.77835	2.89839	2.9117	3.32334	2.8098	3.27221	2.79254	2.43485	2.87075	2.50228	2.46026	2.27065	2.86281	3.13512	2.69938	2.41106	0.0857184	0.358026	-0.0777148	-0.36603
262931_at	AT1G65700	3.77937	3.64196	3.39815	2.84831	2.562	2.66897	2.82404	3.09572	3.17659	4.11778	3.68627	3.98519	3.60649	2.6931	3.03212	3.92975	0.29113	-0.622268	-0.283246	0.614384
262946_at	AT1G79390	2.86165	3.08664	2.52361	2.05074	2.63516	2.26431	2.72781	2.85727	3.11863	3.37419	3.5483	3.01539	2.82397	2.31674	2.90124	3.31263	-0.0146753	-0.521904	0.0625944	0.473985
262953_at	AT1G75670	2.45263	2.46529	2.38268	2.2394	2.32544	1.94912	2.15889	2.74316	2.65496	2.89339	2.80358	2.93834	2.43353	2.17132	2.519	2.87844	-0.0670403	-0.329255	0.018432	0.377864
262958_at	AT1G54410	4.99928	5.18137	4.69555	4.18333	4.05114	4.12129	4.27043	4.23978	4.17241	4.77608	4.82743	5.08086	4.95873	4.11859	4.22754	4.89479	0.408819	-0.431324	-0.322373	0.344878
262959_at	AT1G54290	2.71278	2.50943	2.25671	3.03177	3.13545	3.34324	3.05503	3.03044	3.36755	3.25702	3.20199	3.13117	2.49297	3.17015	3.15101	3.19673	-0.509742	0.167438	0.148292	0.194012
262984_at	AT1G54460	3.98145	4.1042	3.52868	2.93717	3.22889	3.28475	3.29491	3.63466	3.23575	3.52712	3.53685	3.56494	3.87144	3.15027	3.38844	3.54297	0.383161	-0.33801	-0.0998413	0.0546899
263009_at	AT1G54370	2.79062	2.58299	3.01486	2.50798	2.22549	2.285	2.3558	2.07835	2.45872	2.12222	2.0303	1.98022	2.79616	2.33949	2.29762	2.04424	0.426777	-0.0298865	-0.0717558	-0.325135
263029_at	AT1G24050	2.12859	2.78518	2.09565	1.74777	1.61125	1.43898	1.44735	2.52309	2.01907	2.87464	2.66655	3.00341	2.33647	1.59933	1.99651	2.8482	0.141344	-0.595793	-0.198622	0.653071
263039_at	AT1G23280	3.12154	2.28262	2.13375	3.23106	3.36515	3.84366	3.35248	3.34297	3.54376	3.0363	2.39528	3.27006	2.51264	3.47995	3.41307	2.90054	-0.563913	0.403402	0.336518	-0.176007
263113_at	AT1G03150	1.91902	2.11733	1.99406	1.86127	1.7841	1.51213	2.01417	2.40751	1.95172	2.67035	2.31952	3.01531	2.01013	1.71917	2.12447	2.66839	-0.120405	-0.411374	-0.00607477	0.537854
263114_at	AT1G03130	4.50045	4.53876	4.57368	3.74755	3.40684	3.56395	4.05203	4.22742	4.06545	4.80798	4.49396	4.58442	4.53763	3.57278	4.11497	4.62879	0.324086	-0.640763	-0.0985712	0.415248
263130_at	AT1G78650	4.16991	4.23236	4.09184	4.32092	4.06116	4.30915	3.97973	4.3272	4.08387	3.39813	3.74804	2.91334	4.16471	4.23041	4.13027	3.35317	0.195067	0.26077	0.160632	-0.616469
263171_at	AT1G54115	3.12376	3.237	3.15941	2.17496	2.71877	2.30121	2.46123	2.70894	2.86084	2.71817	3.41419	3.10397	3.17339	2.39831	2.677	3.07877	0.34152	-0.433556	-0.154868	0.246904
263174_at	AT1G54040	2.71568	3.03855	2.69167	2.52117	2.90639	2.68084	3.16251	3.18888	3.17459	3.69362	3.79126	3.87123	2.8153	2.7028	3.17533	3.78537	-0.304399	-0.416901	0.0556287	0.665672
263180_at	AT1G05620	2.9905	2.78441	3.40444	2.05726	2.26007	1.82487	1.93601	3.02338	2.4271	3.0501	2.93305	3.60946	3.05978	2.0474	2.46216	3.19754	0.368063	-0.64432	-0.229558	0.505815
263181_at	AT1G05720	3.69317	3.75753	3.44237	2.94181	2.93467	2.29345	2.89119	3.22575	3.54029	4.51268	3.95116	4.03193	3.63103	2.72331	3.21908	4.16525	0.19636	-0.711355	-0.215592	0.730587
263219_at	AT1G30600	3.51928	3.02572	3.6354	4.48962	4.27619	3.65921	3.66884	4.0652	4.09187	4.77565	4.14161	4.23239	3.39347	4.14167	3.94197	4.38322	-0.571615	0.176591	-0.023113	0.418138
263235_at	AT1G10430	2.13148	2.68083	2.71345	1.89449	2.26472	2.10889	1.53547	2.0855	1.84313	2.59883	2.6364	2.51075	2.50858	2.08936	1.82137	2.58199	0.258258	-0.160963	-0.42896	0.331665
263249_at	AT2G31360	3.48148	3.70756	3.27705	2.29274	2.8964	2.39995	2.70869	2.77007	3.47226	3.5474	3.23479	3.51729	3.4887	2.5297	2.98367	3.43316	0.37989	-0.579107	-0.125135	0.324352
263267_at	AT2G16510	3.14176	3.61747	3.63817	2.96749	3.20783	3.13105	2.85952	3.14016	3.50932	3.71802	4.33659	3.88991	3.4658	3.10212	3.16967	3.98151	0.0360254	-0.327651	-0.260107	0.551732
263326_at	AT2G04280	3.37742	3.60301	3.51756	2.07958	2.49409	2.63232	2.45177	3.06351	3.22028	3.58504	4.17805	3.67973	3.49933	2.402	2.91186	3.81427	0.342468	-0.754866	-0.245009	0.657407
263344_at	AT2G04940	2.15623	1.92693	1.8601	2.75231	2.67779	2.62968	2.62328	2.50639	2.25772	2.3869	2.33248	2.48852	1.98109	2.68659	2.46246	2.40263	-0.402108	0.3034	0.0792681	0.0194391
263345_s_at	AT2G05070	3.70105	3.47555	3.994	3.52617	3.4057	3.45576	4.58175	4.39475	3.88961	4.51902	4.39267	3.88637	3.72353	3.46254	4.2887	4.26602	-0.211665	-0.472658	0.353504	0.330819
263351_at	AT2G22120	2.58468	3.14164	3.56158	2.30621	2.51793	2.60871	2.80714	3.05894	2.88273	3.17511	3.50224	3.69856	3.09597	2.47761	2.91627	3.45863	0.108845	-0.509508	-0.0708505	0.471514
263420_at	AT2G17240	3.238	3.17021	2.48127	2.10954	2.27665	2.01862	2.36598	2.71544	2.67822	3.00982	2.99189	3.08811	2.96316	2.13494	2.58655	3.02994	0.284514	-0.54371	-0.0920962	0.351292
263431_at	AT2G22170	4.29722	4.24781	4.16046	3.69863	3.5677	3.12167	3.88923	3.70626	4.64105	4.28486	4.70489	4.09958	4.23517	3.46267	4.07885	4.36311	0.200219	-0.57228	0.0438996	0.328162
263449_at	AT2G31670	3.11337	2.88759	2.92769	4.46224	4.25849	4.25147	4.27718	3.95047	4.06252	3.95111	4.56781	4.00701	2.97622	4.32407	4.09672	4.17531	-0.916861	0.430988	0.203644	0.282229
263488_at	AT2G31840	3.49245	3.93241	3.75061	2.74405	3.29851	3.04213	3.19137	3.21053	3.49362	3.56193	4.21928	4.09592	3.72515	3.02823	3.29851	3.95904	0.22242	-0.474502	-0.204227	0.456309
263496_at	AT2G42570	2.74442	2.5567	2.80378	1.49603	2.46324	1.7786	2.03302	2.31372	2.84567	2.96055	3.34231	3.13432	2.70163	1.91262	2.39747	3.14573	0.162269	-0.626739	-0.141893	0.606363
263529_at	AT2G24765	1.61277	1.67406	1.85358	1.25801	1.30766	1.21554	1.1159	1.61535	1.55764	2.4124	2.37208	2.69432	1.71347	1.2604	1.42963	2.49293	-0.010638	-0.463706	-0.294477	0.768821
263582_at	AT2G17120	4.40155	4.11095	4.18985	3.58863	4.03368	3.52306	3.75874	3.13297	3.65666	4.54529	4.30569	3.89094	4.23412	3.71512	3.51612	4.24731	0.305949	-0.213045	-0.412044	0.31914
263584_at	AT2G17040	3.03028	3.30157	2.73521	3.68426	3.26598	3.70294	2.86881	3.42499	3.42967	2.68453	3	2.48226	3.02236	3.55106	3.24116	2.72226	-0.111853	0.416853	0.106948	-0.411947
263628_at	AT2G04780	3.41992	3.50653	3.41749	3.06049	3.76599	3.02965	3.53983	3.65026	3.78995	4.08145	3.74663	4.30107	3.44798	3.28538	3.66001	4.04305	-0.161124	-0.323726	0.0509069	0.433943
263631_at	AT2G04900	2.43205	2.76991	2.03448	1.54313	1.74749	1.4991	1.79647	1.82382	2.19678	2.29179	2.32488	2.53637	2.41215	1.59657	1.93902	2.38435	0.329124	-0.486448	-0.144002	0.301326
263637_at	AT2G11890	3.76213	4.12582	3.90974	3.26739	3.72769	3.22401	3.20798	3.75154	3.67741	3.9575	4.5482	3.9486	3.93256	3.40637	3.54564	4.15143	0.173562	-0.352636	-0.213357	0.392432
263638_at	AT2G25310	2.09138	2.20137	1.92667	1.97358	1.79119	1.90179	2.04974	2.58218	1.6769	2.82646	2.69869	2.60633	2.07314	1.88886	2.10294	2.71049	-0.120716	-0.305001	-0.0909172	0.516634
263690_at	AT1G26960	1.93635	2.23326	2.06358	1.74003	1.33745	1.36093	1.6989	1.99866	2.03878	2.22228	2.28599	2.62917	2.07773	1.47947	1.91211	2.37915	0.115613	-0.482643	-0.0500024	0.417033
263710_at	AT1G09330	3.77537	4.01486	3.76665	2.6406	2.97714	2.8372	3.22767	3.32919	3.74274	3.55303	3.98594	3.69357	3.85229	2.81831	3.4332	3.74418	0.390298	-0.643684	-0.0287976	0.282183
263722_at	AT2G13650	2.64852	2.84415	2.6476	3.1223	2.69713	2.99853	3.38779	2.89754	3.166	2.41383	2.3626	2.3507	2.71343	2.93932	3.15044	2.37571	-0.081299	0.144596	0.355718	-0.419015
263856_at	AT2G04410	3.05439	3.83537	2.72119	1.82608	2.22053	2.22816	2.08595	2.24619	2.59	2.93787	3.55209	3.01218	3.20365	2.09159	2.30738	3.16738	0.511148	-0.600909	-0.38512	0.474881
263864_at	AT2G04530	3.19371	3.4742	3.93671	3.90467	3.87235	3.98717	4.18399	4.15477	4.75971	3.4964	3.68824	3.75242	3.53487	3.9214	4.36615	3.64569	-0.332157	0.0543707	0.499126	-0.22134
263870_at	AT2G22010	3.86694	3.99628	4.14516	3.95683	3.63017	4.18989	3.98144	3.70506	3.69895	3.40814	2.99142	3.23893	4.00279	3.92563	3.79515	3.21283	0.268694	0.191528	0.0610495	-0.521271
263873_at	AT2G21860	4.80236	4.64817	5.18165	4.35874	4.30857	4.02326	4.22949	4.00034	4.5074	4.79984	5.41598	4.73354	4.87739	4.23019	4.24574	4.98312	0.293283	-0.353923	-0.338368	0.399008
263878_s_at	AT2G22040	2.87977	3.39329	2.91163	1.86779	2.53058	2.32457	2.20127	2.56348	2.50868	2.70946	3.33074	2.53493	3.06156	2.24098	2.42448	2.85838	0.415213	-0.405367	-0.221873	0.212028
263883_at	AT2G21830	2.63491	2.39963	2.36393	1.59235	2.39243	1.96331	1.85828	1.72823	2.05226	2.52128	2.81336	2.57664	2.46616	1.9827	1.87959	2.63709	0.224771	-0.258685	-0.361795	0.395709
263904_at	AT2G36380	4.09151	4.22427	4.12978	3.87171	3.11688	3.08808	3.29656	3.06787	3.37653	3.08457	3.19399	2.99221	4.14852	3.35889	3.24699	3.09026	0.687353	-0.10227	-0.214177	-0.370906
263928_at	AT2G36330	2.80485	2.96946	2.60396	3.76623	3.3708	3.49339	3.31956	3.24651	3.48489	3.35419	3.06396	3.01541	2.79275	3.54347	3.35032	3.14452	-0.415012	0.335705	0.142556	-0.063248
263983_at	AT2G42780	2.67899	2.7487	2.49236	1.95754	2.24946	1.98022	2.04413	1.89196	2.53856	2.98251	3.0327	2.52483	2.64002	2.06241	2.15822	2.84668	0.213185	-0.36442	-0.268613	0.419848
263984_at	AT2G42670	2.40308	2.59525	2.19069	1.63254	2.26136	1.94621	1.85362	1.90052	2.31782	2.77891	2.7062	2.7389	2.39634	1.9467	2.02399	2.74134	0.119247	-0.330388	-0.253104	0.464245
264004_at	AT2G22425	2.91926	3.29648	2.84682	2.4606	2.567	2.22788	2.51575	2.35816	3.14599	3.32274	3.80048	3.20819	3.02085	2.41849	2.6733	3.4438	0.131743	-0.470621	-0.215811	0.55469
264012_at	AT2G21080	3.08765	3.06786	3.05191	2.89737	3.11246	3.30548	3.27878	2.24152	2.72942	2.34705	2.12208	2.09542	3.06914	3.1051	2.7499	2.18818	0.291058	0.327021	-0.028179	-0.5899
264019_at	AT2G21130	2.86603	2.96277	2.25786	3.82899	3.9966	4.13151	3.75821	3.10779	4.3404	4.40624	3.68822	4.57356	2.69555	3.9857	3.73547	4.22267	-0.964295	0.325854	0.0756182	0.562823
264020_at	AT2G21160	3.87981	4.12155	3.99696	2.65784	3.21143	2.57572	2.972	3.05221	4.19092	4.32589	4.64022	4.17544	3.99944	2.815	3.40504	4.38052	0.349441	-0.835003	-0.244955	0.730517
264024_at	AT2G21180	2.07656	2.83309	2.22875	1.74916	1.62127	1.97001	2.15711	2.23024	2.15263	2.96639	2.59754	2.95278	2.37947	1.78015	2.17999	2.8389	0.0848379	-0.514479	-0.114634	0.544276
264028_at	AT2G03680	3.94826	4.04847	3.57275	3.27586	3.34634	2.90529	3.18189	3.52049	3.53594	4.10055	4.00696	3.89883	3.85649	3.17583	3.41277	4.00211	0.244689	-0.435972	-0.199028	0.390311
264040_at	AT2G03730	2.53896	2.05367	2.40668	2.79112	2.41964	2.60413	2.5758	2.56038	1.86496	2.07846	1.74402	1.51865	2.3331	2.60497	2.33371	1.78038	0.0700629	0.341927	0.070674	-0.482664
264045_at	AT2G22450	2.56621	2.52061	2.13923	2.31786	2.66796	2.42225	2.223	2.64118	2.73154	3.42982	3.30435	3.41907	2.40868	2.46936	2.53191	3.38442	-0.289908	-0.229234	-0.166685	0.685827
264079_at	AT2G28490	5.41032	4.78386	5.67515	5.20547	4.95248	4.99882	5.24279	4.61928	5.3899	4.73532	3.81161	3.98177	5.28978	5.05226	5.08399	4.17623	0.389213	0.151692	0.183426	-0.724332
264096_at	AT1G78995	1.59361	2.16948	2.04588	2.78679	2.63744	2.82512	2.754	2.73563	2.84885	2.51636	2.33791	2.33216	1.93632	2.74978	2.77949	2.39548	-0.528946	0.284515	0.314223	-0.069791
264120_at	AT1G79340	4.09288	3.67415	4.13597	3.94755	4.03251	3.50366	3.42804	3.68684	3.78765	4.93304	4.02617	4.76928	3.96767	3.82791	3.63418	4.57616	-0.0338123	-0.173571	-0.367302	0.574685
264131_at	AT1G79150.2	4.29319	3.98326	4.26732	4.43283	4.47043	4.72085	5.02595	4.36236	4.1893	3.69721	3.26563	4.14595	4.18126	4.54137	4.52587	3.70293	-0.0565998	0.303513	0.288013	-0.534927
264148_at	AT1G02220	2.58108	2.5839	2.88424	2.48925	2.34243	2.6658	2.94683	2.94266	2.82605	1.66911	1.85501	1.7378	2.68307	2.49916	2.90518	1.75397	0.222727	0.0388134	0.444834	-0.706375
264169_at	AT1G02020	3.27837	3.13721	2.98137	3.68952	3.77002	3.54165	3.73357	3.76635	3.3923	3.5414	3.83914	4.22702	3.13231	3.66706	3.63074	3.86919	-0.442512	0.092236	0.0559144	0.294362
264173_at	AT1G02160	2.2868	2.78981	1.99868	1.77531	1.80382	1.59927	2.01997	1.99567	2.1534	2.40065	2.71248	2.27049	2.35843	1.72613	2.05635	2.46121	0.207898	-0.424395	-0.0941807	0.310678
264185_at	AT1G54780	4.48295	4.28469	4.52745	3.58747	3.94677	3.57115	4.41267	4.12053	3.91246	4.11566	4.20304	3.6576	4.43169	3.7018	4.14855	3.9921	0.363159	-0.366739	0.0800177	-0.0764381
264205_at	AT1G22790	2.81649	2.99643	2.70384	2.06719	2.34712	1.99222	2.32106	2.8337	2.36595	2.44767	3.2257	3.10923	2.83892	2.13551	2.5069	2.92753	0.236703	-0.466706	-0.0953129	0.325316
264227_at	AT1G67500	3.29963	3.03051	3.84195	3.63114	3.20451	3.91949	3.63614	3.41496	3.09584	2.64859	2.76675	2.54647	3.3907	3.58505	3.38231	2.65394	0.137697	0.33205	0.129316	-0.599063
264240_at	AT1G54820	2.44578	2.05398	2.79849	3.04339	2.88839	3.08643	2.45642	2.30657	2.55076	2.22872	2.4893	2.15491	2.43275	3.00607	2.43792	2.29098	-0.10918	0.464142	-0.104012	-0.25095
264246_at	AT1G60140	3.58971	3.27876	3.62742	3.67018	3.36767	3.97514	3.45779	2.77241	3.33717	2.79983	3.03229	2.80829	3.49863	3.671	3.18912	2.88013	0.188909	0.361276	-0.120598	-0.429587
264250_at	AT1G78680	3.12133	3.23602	3.84822	2.17163	2.59555	2.65306	2.69908	2.92615	3.1677	3.06273	3.17577	3.22569	3.40186	2.47342	2.93097	3.15473	0.411612	-0.516827	-0.0592697	0.164485
264327_at	AT1G04170	2.58577	2.37851	2.75458	3.01915	3.4194	3.35605	3.67875	3.3476	2.9365	2.75343	2.6413	3.17283	2.57295	3.26487	3.32095	2.85586	-0.430704	0.26121	0.317294	-0.1478
264338_at	AT1G70300	3.24733	3.25317	3.02319	2.83966	3.03851	3.42801	2.90523	3.07433	2.76241	2.42132	2.18548	2.36081	3.17456	3.10206	2.91399	2.32254	0.296275	0.223772	0.0357	-0.555747
264368_at	AT1G03280	3.75037	3.92036	3.50186	2.87457	3.01867	3.01148	3.08403	3.09101	3.02977	3.24935	3.46379	2.89438	3.72419	2.96824	3.06827	3.20251	0.48339	-0.272563	-0.172532	-0.0382956
264372_at	AT1G11840	4.62836	4.38054	4.99282	3.63955	4.03278	3.89405	4.18556	3.75339	4.59034	4.69166	4.76596	4.53004	4.66724	3.85546	4.17643	4.66255	0.326818	-0.484959	-0.163991	0.322132
264383_at	AT2G25080	4.11235	3.94632	4.33422	3.48453	3.58052	3.37512	4.03944	3.75538	3.8613	4.9665	4.49071	4.25023	4.13096	3.48006	3.88537	4.56915	0.114578	-0.536329	-0.131012	0.552762
264397_at	AT1G11820	3.61503	4.10196	3.429	2.68777	3.26603	3.00317	2.95125	3.20521	3.3857	3.42816	3.5527	3.75512	3.71533	2.98566	3.18072	3.57866	0.350237	-0.379433	-0.184374	0.21357
264398_at	AT1G61730	3.61211	3.67612	3.41555	3.5991	3.71408	2.70399	2.66415	2.08216	3.18906	4.27482	4.93012	3.78985	3.56793	3.33905	2.64513	4.3316	0.0969988	-0.131872	-0.8258	0.860673
264406_at	AT1G10290	3.01004	3.17131	3.25566	3.93359	3.94984	3.78548	3.30946	3.35857	3.47839	3.4333	3.81898	3.54805	3.14567	3.88964	3.38214	3.60011	-0.35872	0.385247	-0.122248	0.0957209
264427_at	AT1G61770	2.57475	3.17859	3.14245	1.81395	2.1051	2.02922	2.06737	2.33726	2.75108	2.67079	2.94272	2.65811	2.96526	1.98276	2.38524	2.75721	0.442646	-0.539859	-0.137377	0.23459
264439_at	AT1G27450	2.51393	2.9891	3.24064	2.42319	2.4135	2.11929	2.24862	2.93799	2.67015	3.42595	3.96447	3.2073	2.91456	2.31866	2.61892	3.53258	0.0683793	-0.527517	-0.22726	0.686398
264442_at	AT1G27480	3.99891	3.71576	3.68644	2.80535	3.18589	3.04725	3.09477	3.20856	3.39145	2.88315	3.7284	3.42906	3.80037	3.01283	3.23159	3.34687	0.452454	-0.335084	-0.116322	-0.00104781
264446_at	AT1G27310	1.67039	1.67045	1.42768	1.30857	1.50424	1.24868	1.45506	1.67828	1.7117	2.07025	2.03001	2.34111	1.58951	1.35383	1.61501	2.14712	-0.0868604	-0.32254	-0.0613531	0.470753
264468_at	AT1G10310	3.33844	4.17216	3.32256	2.47995	2.4809	2.22881	2.61615	2.95012	3.23379	3.14379	4.18217	3.21608	3.61105	2.39656	2.93335	3.51401	0.497311	-0.717189	-0.180392	0.40027
264514_at	AT1G09500	1.94784	1.72049	2.17507	2.7236	2.42404	3.11896	2.74922	2.51826	2.41899	3.32571	3.32814	3.1821	1.9478	2.75553	2.56216	3.27865	-0.688235	0.119497	-0.0738793	0.642617
264523_at	AT1G10030	2.30106	2.53048	1.74643	1.58925	1.67593	1.29219	1.75019	2.27845	2.14923	2.26285	2.34348	2.08598	2.19266	1.51912	2.05929	2.23077	0.192196	-0.481337	0.0588309	0.230311
264595_at	AT1G04750	3.74831	3.58536	3.70021	3.11888	3.21849	3.09431	3.04358	3.27998	3.35959	4.15359	4.01064	3.8471	3.67796	3.14389	3.22772	4.00377	0.164625	-0.369442	-0.28562	0.490437
264637_at	AT1G65560	2.28535	2.44148	2.79318	2.26356	2.19858	2.10732	2.42492	2.69256	2.84993	2.741	3.47525	2.80243	2.50667	2.18982	2.6558	3.00623	-0.0829613	-0.39981	0.0661739	0.416598
264664_at	AT1G09660	2.40347	2.60449	2.35166	1.79569	2.20575	1.50362	1.82187	2.52502	2.07434	2.32938	2.85628	2.72164	2.45321	1.83502	2.14041	2.63577	0.187107	-0.431082	-0.125691	0.369667
264774_at	AT1G22890	1.80242	1.78481	1.37991	1.22778	1.2929	1.18616	1.17961	1.46877	1.67053	2.19862	2.04159	2.03303	1.65571	1.23561	1.43964	2.09108	0.0502034	-0.369899	-0.165875	0.48557
264778_at	AT1G08780	3.66514	3.76769	3.20146	2.96685	2.82713	2.73515	3.1276	3.22023	3.36126	3.94719	3.31353	4.22761	3.54476	2.84304	3.23637	3.82944	0.181359	-0.520361	-0.127038	0.466041
264808_at	AT1G08770	2.46213	2.78093	2.27518	2.16145	2.20637	1.96263	2.44999	2.70973	2.67509	2.97708	3.62369	2.74424	2.50608	2.11015	2.6116	3.115	-0.0796291	-0.47556	0.0258946	0.529294
264816_at	AT1G03560	2.99986	3.25846	3.01669	2.39147	2.57826	2.91198	2.74754	3.04329	2.62775	3.26473	3.66114	3.38141	3.09167	2.62724	2.80619	3.43576	0.101455	-0.36298	-0.184022	0.445547
264847_at	AT2G17380	1.75624	1.53173	1.39569	1.53076	1.37702	1.32599	1.42218	1.61247	1.74239	2.26993	2.67393	2.67775	1.56122	1.41126	1.59235	2.54054	-0.215121	-0.365083	-0.183993	0.764197
264850_at	AT2G17340	3.18998	3.19815	3.70146	3.78654	3.65799	3.40551	3.3223	3.22807	3.48663	2.81446	2.84694	2.67528	3.3632	3.61668	3.34567	2.77889	0.0870886	0.34057	0.0695574	-0.497216
264897_at	AT1G23220	2.55018	3.25439	2.20691	1.85304	1.94831	1.81706	1.94195	2.42418	2.26943	2.65143	2.66716	2.88867	2.67049	1.8728	2.21185	2.73575	0.297768	-0.499923	-0.160872	0.363028
264911_at	AT1G60690	2.46754	2.30185	2.02672	2.79195	2.65559	2.93185	2.4634	2.82262	2.5277	2.20624	1.96961	1.97236	2.26537	2.79313	2.60457	2.0494	-0.16275	0.365014	0.176453	-0.378717
264926_at	AT1G60660	2.69053	2.61367	2.29294	1.65401	1.89457	2.00363	1.71488	2.09572	2.35645	3.14376	3.08978	2.7765	2.53238	1.85074	2.05569	3.00335	0.171841	-0.509798	-0.304852	0.642809
264941_at	AT1G60680	2.16975	2.46392	2.36602	3.01225	3.2327	3.01626	3.26788	3.24298	3.52578	3.36158	3.38906	3.08291	2.33323	3.08707	3.34555	3.27785	-0.677691	0.0761431	0.334622	0.266926
264957_at	AT1G77000	2.56372	2.07954	1.87352	2.04406	1.93136	2.4621	2.21923	2.11375	1.81759	1.37417	1.35905	1.52954	2.17226	2.14584	2.05019	1.42092	0.224956	0.198536	0.10289	-0.526382
264963_at	AT1G60600	3.07502	3.05335	3.69922	3.37253	3.30693	3.05563	3.48167	3.21888	3.33203	2.58582	2.76688	2.38193	3.27586	3.24503	3.34419	2.57821	0.165039	0.134206	0.233368	-0.532613
264977_at	AT1G27090	2.04399	2.2592	1.81177	2.5998	2.97913	2.79867	2.8508	3.28951	2.25411	2.03088	2.03553	2.56668	2.03832	2.79253	2.79814	2.21103	-0.421686	0.332528	0.338137	-0.248978
264984_at	AT1G27000	3.83779	3.71592	3.76254	2.93192	3.10211	3.76784	3.0044	2.84051	3.57369	3.99312	3.76267	3.83656	3.77208	3.26729	3.13953	3.86412	0.261328	-0.243465	-0.371226	0.353363
265025_at	AT1G24575	4.38026	4.52287	3.31343	3.4963	3.33459	3.59139	3.83046	3.71905	4.07721	4.43353	4.71666	4.70741	4.07219	3.4741	3.87557	4.6192	0.0619236	-0.53617	-0.134691	0.608937
265027_at	AT1G24450	3.67598	3.42831	3.46981	2.74023	2.50496	2.36344	2.73753	3.39803	3.10736	3.75319	3.48442	3.51391	3.5247	2.53621	3.08097	3.58384	0.34327	-0.645223	-0.100456	0.402409
265032_at	AT1G61580	1.26504	1.20175	1.33342	1.36402	1.60401	1.76922	1.08846	1.87222	1.13196	2.27329	2.16202	1.91773	1.26674	1.57908	1.36422	2.11768	-0.315192	-0.00284419	-0.217713	0.535749
265042_at	AT1G04040	2.46013	2.26507	2.37013	2.25708	2.71054	2.43471	2.44983	2.57591	3.42129	3.58974	3.86435	3.24339	2.36511	2.46745	2.81567	3.56583	-0.438405	-0.336069	0.0121604	0.762313
265043_at	AT1G03900	2.3166	2.57072	2.26589	1.89768	2.46573	2.39531	2.22566	2.60937	2.34859	2.68657	3.23909	2.97302	2.3844	2.2529	2.39454	2.96622	-0.115115	-0.246614	-0.104976	0.466706
265044_at	AT1G03950	3.76385	4.08809	4.12306	3.37991	3.10451	3.12002	3.4661	3.13187	3.74713	3.48122	3.26379	3.92755	3.99166	3.20148	3.44837	3.55752	0.441906	-0.348277	-0.101392	0.00776363
265120_at	AT1G62640	3.65416	3.86186	4.21318	2.90397	3.43227	3.1825	2.72698	2.84638	3.52632	3.96211	4.36596	4.28267	3.90973	3.17291	3.03322	4.20358	0.329869	-0.40695	-0.546639	0.62372
265196_at	AT2G36740	4.23847	3.95146	3.96698	4.18205	4.48758	4.59663	4.11489	3.27885	3.66672	3.75308	3.58366	3.79875	4.0523	4.42209	3.68682	3.71183	0.0840427	0.453827	-0.28144	-0.25643
265200_s_at	AT2G36790	3.23894	3.00639	3.55636	4.02179	3.34644	3.92229	3.721	4.56261	3.59902	2.98378	3.06003	3.19473	3.26723	3.7635	3.96088	3.07952	-0.250554	0.245723	0.443097	-0.438266
265210_at	AT2G36620	3.86949	3.87963	3.69233	2.85754	3.1498	2.77734	2.74635	3.39302	3.63916	3.75433	3.76169	3.6782	3.81382	2.92823	3.25951	3.7314	0.380577	-0.505013	-0.173729	0.298165
265212_at	AT1G05030	3.55651	3.13525	3.53492	3.178	2.92685	3.21229	3.08915	3.05174	2.9418	2.79852	2.55854	2.27274	3.40889	3.10571	3.02756	2.54327	0.387534	0.084354	0.00620378	-0.478092
265226_at	AT2G28430	3.46744	3.44062	2.86991	2.76815	2.95042	2.64506	2.72764	2.90538	3.41727	3.69847	3.61023	3.44224	3.25932	2.78788	3.01676	3.58364	0.0974232	-0.374025	-0.145141	0.421743
265252_at	AT2G01980	2.95677	2.70937	3.11856	3.2022	2.81284	3.42053	2.97061	3.13355	2.55447	2.44302	2.23715	2.45498	2.92823	3.14519	2.88621	2.37838	0.0937286	0.310687	0.0517072	-0.456122
265281_at	AT2G28370	2.00441	2.30377	1.90842	1.70648	2.10129	1.83619	1.66437	2.05124	2.04124	2.20554	2.74018	2.9199	2.0722	1.88132	1.91895	2.62187	-0.0513843	-0.242267	-0.204635	0.498286
265286_at	AT2G20360	2.58458	2.69889	2.96209	3.01578	3.20462	3.29083	3.51696	3.29878	3.94843	3.26048	3.64634	3.0814	2.74852	3.17041	3.58806	3.32941	-0.46058	-0.0386893	0.37896	0.120309
265289_at	AT2G22690	2.11353	2.07055	2.35792	3.10634	2.93926	2.97835	2.53393	3.08272	2.31671	2.07199	2.61214	2.74454	2.18067	3.00798	2.64446	2.47622	-0.396664	0.430651	0.0671246	-0.101112
265324_at	AT2G18250	2.2428	2.6104	2.60643	2.03886	1.72059	1.88693	2.3163	2.34974	2.15479	2.7224	2.85692	3.10578	2.48654	1.88213	2.27361	2.89504	0.102214	-0.502202	-0.110719	0.510707
265333_at	AT2G18350	2.95223	3.04493	3.10036	2.36693	2.67167	2.17558	2.37726	2.38133	2.57017	2.78113	3.24016	3.39505	3.03251	2.40473	2.44292	3.13878	0.277773	-0.350006	-0.311813	0.384046
265338_at	AT2G18400	3.07871	3.59379	2.72635	2.34383	2.63006	2.4594	2.69809	3.14159	2.73047	3.40879	3.38829	3.14252	3.13295	2.47777	2.85672	3.3132	0.187792	-0.467393	-0.0884422	0.368043
265339_at	AT2G18230	3.69549	4.10967	3.74544	2.54035	3.22284	2.81485	2.75909	2.88057	3.61865	4.16772	4.29162	4.20893	3.8502	2.85935	3.0861	4.22276	0.345597	-0.645254	-0.418498	0.718155
265344_at	AT2G22660	3.47017	3.03723	3.05873	4.21131	4.29014	3.8501	3.77974	3.65647	3.46465	3.40991	3.23499	3.99222	3.18871	4.11718	3.63362	3.54571	-0.432595	0.495878	0.0123146	-0.0755979
265358_at	AT2G16710	2.71162	3.14353	2.4547	2.15013	2.11201	2.00645	2.15387	2.06201	2.40617	2.86159	2.80665	2.82802	2.76995	2.08953	2.20735	2.83209	0.295221	-0.3852	-0.267378	0.357357
265386_at	AT2G20930	3.08621	3.29658	2.62394	2.4309	2.42229	2.32999	2.34482	2.69669	2.9509	3.53572	3.18809	3.10405	3.00224	2.3944	2.66414	3.27596	0.16806	-0.439788	-0.170045	0.441772
265458_at	AT2G46580	2.57892	2.81014	2.61918	1.72703	1.84136	1.93113	1.92984	2.49318	2.04484	2.34006	2.3604	2.92732	2.66941	1.83317	2.15595	2.54259	0.369128	-0.467109	-0.144329	0.242309
265461_at	AT2G46500	3.37455	3.84086	3.22221	3.72294	3.85222	3.36849	3.56353	3.65158	3.1883	2.71422	2.6999	3.21773	3.47921	3.64788	3.4678	2.87728	0.111161	0.279839	0.0997596	-0.49076
265484_at	AT2G15820	3.01835	3.41261	3.38976	4.11837	3.79694	4.15662	4.31868	3.57583	3.69055	3.12451	3.73122	3.07973	3.27358	4.02398	3.86169	3.31182	-0.344189	0.406213	0.243923	-0.305947
265511_at	AT2G05540	3.77973	3.60747	3.79387	3.05311	2.8438	3.07092	3.27535	3.1992	3.57012	3.95423	3.81536	3.71778	3.72702	2.98928	3.34822	3.82913	0.253611	-0.484137	-0.125188	0.355713
265560_at	AT2G05520	4.46901	4.56923	4.57488	3.56141	3.53466	3.6943	3.94452	3.55027	3.88367	3.93226	3.87605	3.53316	4.53771	3.59679	3.79282	3.78049	0.610755	-0.330163	-0.13413	-0.146462
265617_at	AT2G25520	1.81054	2.02799	1.8637	1.56927	1.83156	1.43885	1.60545	1.72791	1.79477	2.21046	2.31024	2.83679	1.90074	1.61323	1.70938	2.4525	-0.0182175	-0.305734	-0.209584	0.533536
265628_at	AT2G27290	3.5866	3.56658	3.47669	2.6312	2.92204	2.6725	2.90621	2.98319	3.18058	3.35372	3.77362	2.91992	3.54329	2.74191	3.02332	3.34908	0.378888	-0.422489	-0.14108	0.184681
265656_at	AT2G13820	3.96305	3.76478	3.4233	2.5824	3.11526	2.67615	2.89801	3.31353	3.68683	4.31834	3.73738	4.09215	3.71704	2.79127	3.29946	4.04929	0.252777	-0.672993	-0.164809	0.585025
265661_at	AT2G24360	4.16303	3.81236	3.74918	3.12211	3.55074	3.5356	3.66565	3.29549	3.73399	2.90191	3.47939	3.13839	3.90819	3.40282	3.56504	3.17323	0.39587	-0.109502	0.0527235	-0.339091
265663_at	AT2G24290	1.61956	1.39512	1.33855	1.02137	1.21202	1.13476	1.04147	1.34205	1.20791	1.85051	1.84436	2.18611	1.45108	1.12272	1.19714	1.96033	0.0182596	-0.310097	-0.235673	0.527511
265671_at	AT2G32060	3.38757	3.88754	3.17513	3.00506	3.00473	2.98202	2.48453	2.87385	3.60152	4.04047	3.74233	3.81352	3.48341	2.99727	2.98663	3.86544	0.150226	-0.335919	-0.346556	0.532248
265680_at	AT2G32150	3.81953	3.41473	4.28278	3.79844	3.67269	3.96776	3.50482	3.65625	2.92062	3.1145	2.97785	2.85425	3.83901	3.81296	3.36056	2.9822	0.340329	0.314279	-0.138124	-0.516485
265733_at	AT2G01190	3.50639	3.62627	3.75487	3.47907	3.87325	3.68416	3.56506	3.87517	4.1652	4.63184	4.07665	4.50482	3.62918	3.67882	3.86847	4.40444	-0.266049	-0.216406	-0.0267555	0.50921
265759_at	AT2G13100	2.79263	2.98235	2.48874	2.06668	2.02192	1.96415	2.17622	2.13763	2.47755	2.50437	2.90316	2.37646	2.75457	2.01758	2.2638	2.59466	0.346919	-0.390074	-0.143853	0.187008
265776_at	AT2G07340	2.79589	2.86553	2.68886	2.05777	2.45381	2.1119	2.17842	2.70226	3.15834	3.22764	3.25978	3.28405	2.78342	2.20783	2.67967	3.25716	0.0514052	-0.524194	-0.0523468	0.525135
265790_at	AT2G01170	2.59165	2.87502	2.6122	2.17933	2.38601	1.84845	2.74029	3.0162	2.59482	2.5756	3.07989	3.13347	2.69296	2.13793	2.78377	2.92965	0.0568799	-0.498148	0.147692	0.293577
265817_at	AT2G18050	4.11088	3.33175	3.26733	4.07254	3.65978	3.92144	3.96845	2.91873	3.57754	2.87732	2.56951	2.55277	3.56999	3.88459	3.48824	2.66653	0.167649	0.48225	0.0859058	-0.735805
265825_at	AT2G35635	3.64742	3.40786	3.25556	4.31821	4.18249	4.3644	4.12822	3.41739	4.07711	3.59428	3.75561	3.84736	3.43695	4.28836	3.87424	3.73241	-0.396046	0.455374	0.0412499	-0.100578
265826_at	AT2G35795	3.06616	3.82857	2.72523	1.7738	2.17028	2.10887	1.95813	2.25006	2.54239	3.10459	3.25461	3.02499	3.20665	2.01765	2.2502	3.12806	0.556013	-0.632991	-0.400445	0.477423
265857_s_at	AT2G42500	2.66065	2.55752	2.24128	1.98275	2.22764	2.52376	2.21666	2.61861	2.6274	2.93419	3.15296	3.00201	2.48649	2.24472	2.48756	3.02972	-0.0756343	-0.317403	-0.0745644	0.467601
265858_at	AT2G01720	3.36743	4.16001	3.72869	2.52756	3.08235	2.98805	2.94244	3.01713	3.41175	3.44562	3.43734	3.19873	3.75204	2.86599	3.12377	3.36056	0.476451	-0.409604	-0.151819	0.084972
265883_at	AT2G42310	2.4929	2.44292	1.76831	1.74409	1.99366	1.78749	1.93035	2.3586	2.12253	3.04991	2.68549	2.90072	2.23471	1.84175	2.13716	2.87871	-0.0383686	-0.431334	-0.135924	0.605627
265910_at	AT2G25610	2.86362	3.36157	3.43454	2.73534	2.62916	2.61104	3.24507	3.30919	3.21815	4.31472	3.77483	3.86257	3.21991	2.65851	3.25747	3.98404	-0.0600731	-0.62147	-0.0225132	0.704057
265918_at	AT2G15090	4.14418	3.4956	3.91873	3.27839	2.91495	3.09446	2.7179	2.88231	3.23449	3.61935	3.69081	3.43101	3.85284	3.09593	2.9449	3.58039	0.484323	-0.272582	-0.423614	0.211874
265966_at	AT2G37220	1.78897	1.85683	2.02875	2.70026	3.17486	3.12288	2.74043	2.73746	3.128	1.9233	2.107	2.68782	1.89152	2.99933	2.86863	2.23937	-0.608195	0.499618	0.368918	-0.260341
266001_at	AT2G24150	3.00791	3.30901	3.41606	2.42882	2.38717	2.35791	2.65934	2.81568	2.7069	2.27363	2.39828	1.95606	3.24433	2.3913	2.72731	2.20932	0.601263	-0.251762	0.0842417	-0.433743
266060_at	AT2G18630	2.84571	2.81147	3.33399	2.64477	2.6501	2.66761	2.86881	2.80282	3.24983	3.20736	3.44515	3.43967	2.99706	2.65416	2.97382	3.36406	-0.000215159	-0.343115	-0.0234559	0.366786
266062_at	AT2G18730	3.93081	3.86842	3.37681	2.78244	3.31177	2.69319	2.95298	3.21754	3.47285	3.64653	3.67752	4.02239	3.72535	2.92913	3.21445	3.78215	0.312577	-0.483636	-0.198317	0.369376
266073_at	AT2G18770	3.35476	3.27733	3.62642	2.47366	2.50088	2.38002	2.99695	2.62933	2.79121	3.01877	2.87293	3.06539	3.41951	2.45152	2.80583	2.98569	0.503868	-0.464116	-0.109808	0.0700567
266078_at	AT2G40670	2.09515	1.75264	1.66399	2.62239	2.12583	2.19575	2.23783	2.55595	2.5004	1.82257	1.58167	1.63664	1.83726	2.31466	2.43139	1.68029	-0.228638	0.248755	0.365492	-0.385609
266105_at	AT2G45070	3.6437	3.63201	3.11692	2.83032	3.25066	3.0436	3.03372	3.44	3.37012	3.85992	3.74431	3.76373	3.46421	3.04153	3.28128	3.78932	0.0701254	-0.352559	-0.112803	0.395236
266118_at	AT2G02130	3.5627	3.37773	2.74494	2.61389	3.00478	2.65469	2.57022	2.88178	3.12346	3.80895	4.01487	3.94005	3.22846	2.75779	2.85848	3.92129	0.0369521	-0.433717	-0.333021	0.729786
266171_at	AT2G38880	3.11212	3.346	2.82258	2.31435	2.10286	2.42056	2.24797	2.63243	2.67602	3.4436	3.466	3.23882	3.09357	2.27926	2.51881	3.38281	0.274956	-0.53935	-0.299803	0.564197
266205_s_at	AT1G08200	2.33739	2.48161	2.68151	2.36818	2.90469	2.63029	2.51675	2.83319	2.56118	3.47842	3.18671	3.08091	2.50017	2.63439	2.63704	3.24868	-0.2549	-0.120683	-0.118029	0.493612
266225_at	AT2G28900	4.924	4.73215	4.76421	4.1713	3.64035	4.05282	3.74837	3.47614	4.22213	3.9245	4.13562	4.10649	4.80679	3.95482	3.81555	4.05554	0.648613	-0.20335	-0.342626	-0.102638
266256_at	AT2G27710	3.7876	3.39922	3.42997	2.8799	3.17421	3.09037	3.01219	3.24712	3.72456	3.98653	3.80863	3.98945	3.53893	3.04816	3.32796	3.9282	0.0781192	-0.412655	-0.132855	0.467392
266309_at	AT2G27140	4.19146	4.18006	3.9787	5.26042	4.6838	4.90616	4.88098	4.61387	4.03025	4.26153	3.92583	3.90049	4.11674	4.95013	4.50837	4.02928	-0.28439	0.548998	0.107239	-0.371847
266330_at	AT2G01530	3.50716	3.25286	2.75433	4.1468	3.42399	3.81525	3.56393	3.51829	3.12782	3.13805	2.82112	2.91755	3.17145	3.79535	3.40335	2.95891	-0.160812	0.463085	0.0710835	-0.373356
266342_at	AT2G01540	1.94582	2.46244	2.41548	2.84136	2.97547	2.66721	2.62841	2.32501	2.47266	3.62519	3.07541	2.81472	2.27458	2.82801	2.47536	3.17177	-0.412852	0.140581	-0.21207	0.484341
266353_at	AT2G01520	4.67482	4.36506	4.29062	5.24513	4.6993	4.89784	4.82192	4.38412	4.47308	4.2955	4.26143	3.84028	4.4435	4.94742	4.55971	4.1324	-0.0772586	0.426666	0.0389493	-0.388357
266368_at	AT2G41380	2.56171	2.68113	3.61752	3.9085	3.38827	3.41261	3.5108	3.57073	3.19666	2.63425	2.4711	2.30838	2.95345	3.56979	3.42606	2.47124	-0.151685	0.464655	0.320925	-0.633895
266394_at	AT2G43130	2.89358	3.06204	2.58533	1.44784	1.6542	1.65406	2.05981	2.59431	2.70261	3.06628	3.09516	3.10286	2.84698	1.58537	2.45224	3.0881	0.353809	-0.907807	-0.040931	0.594929
266415_at	AT2G38530	3.94627	4.17157	3.92812	2.81691	3.24701	2.76999	2.72244	3.58321	4.01488	4.60425	4.25874	4.69244	4.01532	2.94464	3.44018	4.51848	0.285666	-0.785015	-0.289475	0.788824
266421_at	AT2G38540	3.50428	4.08439	3.32544	2.42707	2.81175	2.48682	2.77184	2.9902	3.71892	4.20686	4.17096	4.04582	3.63804	2.57522	3.16032	4.14121	0.259339	-0.803481	-0.218377	0.762518
266461_at	AT2G47730	3.75204	3.4209	3.3898	3.83002	4.10751	3.90433	3.93211	3.9754	4.26058	4.65665	4.04305	4.19297	3.52092	3.94729	4.05603	4.29755	-0.434529	-0.00816105	0.100583	0.342107
266474_at	AT2G31110.2	3.93128	2.84944	3.95294	3.93627	4.08923	3.70277	2.99331	3.08847	3.11929	3.94281	4.24578	4.21775	3.57789	3.90942	3.06702	4.13545	-0.0945584	0.236978	-0.605422	0.463002
266500_at	AT2G06925	2.16573	2.68259	2.41023	2.92703	3.22093	3.33702	3.11471	3.20697	3.36335	3.04539	2.58688	2.84499	2.41952	3.16166	3.22834	2.82575	-0.4893	0.252841	0.319525	-0.0830655
266512_at	AT2G47690	2.29642	2.59589	1.75177	1.48394	1.85286	1.7987	1.899	1.57441	2.16602	2.35853	2.70072	2.43875	2.21469	1.71183	1.87981	2.49933	0.138274	-0.364582	-0.196609	0.422917
266555_at	AT2G46270	3.31303	3.80783	3.72201	2.41858	2.79764	3.34787	2.88669	3.1015	2.9521	3.26127	3.00832	3.19058	3.61429	2.8547	2.9801	3.15339	0.463671	-0.295919	-0.170522	0.00276995
266583_at	AT2G46220	2.81984	2.6866	3.14903	2.11039	2.28059	2.16433	2.36908	2.1185	2.22358	2.27214	2.76891	2.13637	2.88516	2.1851	2.23705	2.39248	0.460213	-0.239845	-0.187895	-0.0324718
266600_at	AT2G46070	2.33463	1.90969	2.13332	2.9901	2.78954	2.82916	2.57278	2.84701	2.19981	2.37144	2.15594	2.30528	2.12588	2.8696	2.53987	2.27755	-0.327346	0.416377	0.0866417	-0.175673
266613_at	AT2G14900	2.18817	2.03114	1.89756	1.36234	1.63677	1.2613	1.20225	1.28906	2.19948	2.62093	2.83166	2.49176	2.03896	1.42014	1.56359	2.64811	0.121258	-0.497565	-0.354107	0.730413
266639_at	AT2G35520	3.44191	3.39047	2.76145	2.56392	2.53453	1.86642	2.74625	2.95463	3.26112	3.25447	2.91431	3.59916	3.19794	2.32162	2.98733	3.25598	0.257225	-0.619098	0.0466121	0.315261
266641_at	AT2G35605	3.65961	3.7069	2.82804	2.99678	2.87447	2.71983	2.618	3.02498	3.64946	3.96954	4.07227	4.10245	3.39818	2.86369	3.09748	4.04809	0.0463222	-0.488167	-0.254382	0.696227
266643_s_at	AT2G29710	2.95297	2.97365	2.95175	2.31412	2.59602	2.05846	2.4469	2.83817	2.74881	3.27885	3.25111	2.83571	2.95946	2.32287	2.67796	3.12189	0.188915	-0.447678	-0.0925834	0.351347
266644_at	AT2G29660	2.33758	2.84342	2.17738	3.25143	3.0045	3.24199	2.96588	3.77139	2.79581	3.24018	3.65359	3.50217	2.4528	3.16597	3.17769	3.46531	-0.612647	0.100529	0.11225	0.399868
266646_at	AT2G29700	3.57608	3.4825	3.34798	2.57603	2.8522	3.05884	3.14787	2.97297	3.4962	3.94038	3.56766	3.67423	3.46885	2.82902	3.20568	3.72743	0.161108	-0.478723	-0.102064	0.41968
266659_at	AT2G25850	4.51421	4.103	4.72096	4.55088	4.71794	4.73057	4.9658	4.49423	4.27902	4.05917	4.01219	3.7691	4.44605	4.66646	4.57968	3.94682	0.0362994	0.256708	0.16993	-0.462937
266660_at	AT2G25920	3.37261	4.16591	3.72315	3.63016	3.4922	4.04449	3.47103	3.28678	3.36366	2.70016	3.1596	2.73713	3.75389	3.72228	3.37382	2.86563	0.324982	0.293376	-0.055084	-0.563275
266694_at	AT2G19790	2.37746	3.19622	2.43961	2.17376	2.27163	2.30977	2.12745	2.27713	2.59536	3.17946	2.89815	3.30219	2.6711	2.25172	2.33331	3.1266	0.0754124	-0.343961	-0.262372	0.53092
266745_at	AT2G02950	4.35937	4.48553	4.31712	3.20822	3.34879	3.50699	3.89095	4.09198	3.5587	3.79285	3.83487	3.83488	4.38734	3.35467	3.84721	3.82087	0.534818	-0.497855	-0.00530977	-0.031653
266749_at	AT2G47060	2.82398	2.932	3.42853	2.90724	3.18326	3.40633	2.59299	2.07978	2.55164	2.99105	2.48768	2.57459	3.0615	3.16561	2.40814	2.68444	0.231581	0.335686	-0.421787	-0.14548
266767_at	AT2G46910	2.67393	2.67416	2.81301	3.70831	3.33193	3.51088	3.65927	2.63843	3.58652	2.87669	2.65004	2.5534	2.72037	3.51704	3.29474	2.69338	-0.336014	0.460657	0.23836	-0.363003
266789_at	AT2G29020	1.57885	1.63664	1.55582	1.23118	1.35129	1.15613	1.37732	1.79245	1.29187	2.12112	2.29175	2.24592	1.59044	1.2462	1.48721	2.2196	-0.0454253	-0.389661	-0.14865	0.583737
266806_at	AT2G30000	3.04591	3.17393	2.40704	2.31047	2.19911	2.13041	2.33743	2.26737	2.6422	3.45684	2.77734	3.45303	2.87563	2.21333	2.41567	3.22907	0.192203	-0.470093	-0.267757	0.545647
266822_at	AT2G44860	2.71473	2.94047	2.72958	1.98746	2.40006	2.44251	2.28602	2.47619	2.78544	3.26326	2.80734	3.11441	2.79493	2.27668	2.51588	3.06167	0.13264	-0.385612	-0.146406	0.399378
266885_at	AT2G44610	2.5811	2.83917	2.65402	1.69796	2.63403	2.12516	2.10312	2.78511	2.90772	3.79512	3.48731	3.49314	2.69143	2.15238	2.59865	3.59186	-0.0671528	-0.606196	-0.159931	0.83328
266890_at	AT2G44620	3.34226	3.55703	2.63798	2.51795	2.55423	2.40625	2.5241	2.45166	3.25186	3.85768	3.72923	3.06169	3.17909	2.49281	2.74254	3.54953	0.188096	-0.498182	-0.248453	0.558539
266906_at	AT2G34585	1.50504	1.45359	1.10413	0.933891	1.1157	0.987592	1.00367	1.0728	1.29371	1.93687	1.68351	2.16444	1.35426	1.01239	1.12339	1.92827	-0.000322682	-0.342185	-0.231188	0.573695
266926_at	AT2G46000	2.9593	2.93696	2.98508	2.04444	2.36958	2.22089	2.60059	2.63809	2.62334	3.02953	3.39576	3.5696	2.96045	2.21163	2.62067	3.33163	0.17935	-0.569461	-0.160421	0.550532
266992_at	AT2G39200	3.06248	3.44668	2.8471	3.53578	3.20338	4.02597	2.97225	2.44863	2.86791	2.51417	2.00922	2.72551	3.11875	3.58838	2.76293	2.4163	0.147163	0.616787	-0.208661	-0.555288
267002_s_at	AT2G34420	2.3974	2.55742	2.52241	2.83194	2.66133	2.49094	2.31054	2.47813	2.35894	1.43265	1.75849	1.5956	2.49241	2.6614	2.38254	1.59558	0.209429	0.37842	0.0995541	-0.687403
267007_at	AT2G34480	2.77877	2.98231	2.78971	2.17144	2.23424	2.1125	1.98944	2.46053	2.85493	2.83987	3.0342	3.10982	2.85027	2.17273	2.43497	2.99463	0.237119	-0.44042	-0.178181	0.381482
267033_at	AT2G38450	2.16229	2.0685	1.87706	1.51383	1.62158	1.89781	1.90861	1.79607	1.71127	2.77377	2.10426	2.2748	2.03595	1.67774	1.80532	2.38428	0.0601294	-0.298082	-0.170503	0.408455
267053_s_at	AT2G38380	3.68819	4.08592	4.376	4.44588	3.96204	4.75649	4.16232	3.43279	3.98851	3.24075	3.42132	2.70434	4.05004	4.38814	3.86121	3.12214	0.194658	0.532756	0.00582807	-0.733242
267060_at	AT2G32580	3.22108	3.69253	3.66466	2.8458	2.78398	3.23262	2.88837	3.17137	3.59409	3.76948	3.7657	3.69605	3.52609	2.95413	3.21794	3.74375	0.16561	-0.406345	-0.142534	0.383269
267061_at	AT2G32480	3.78701	3.59801	3.90367	4.53716	4.42937	4.80196	4.48953	3.91647	4.09067	3.29745	4.14356	3.2242	3.7629	4.5895	4.16556	3.55507	-0.255359	0.571241	0.147304	-0.463187
267063_at	AT2G41120	2.3625	2.73072	3.02844	3.42011	3.47498	3.74215	3.15233	2.45172	3.39692	2.51119	2.47738	2.27885	2.70722	3.54575	3.00032	2.42247	-0.21172	0.626807	0.0813812	-0.496468
267104_at	AT2G41430	4.08197	4.02732	3.84734	3.47066	3.47713	3.34439	3.40557	3.16208	3.36546	3.28712	3.10936	3.04785	3.98554	3.43072	3.31104	3.14811	0.516689	-0.0381284	-0.157817	-0.320744
267112_at	AT2G14750	3.06448	2.40794	3.3035	3.00494	3.0953	2.79462	3.2885	3.15665	2.68822	2.08943	2.12469	2.03931	2.9253	2.96495	3.04446	2.08448	0.170506	0.210156	0.28966	-0.670322
267114_at	AT2G14835	3.119	3.04198	3.54772	2.25104	2.33148	2.36214	2.24749	2.77366	3.10052	3.34802	3.72947	3.60619	3.23623	2.31489	2.70722	3.56123	0.281339	-0.640005	-0.247668	0.606333
267115_s_at	AT2G32530	3.01132	2.41006	3.08495	3.07488	2.76609	2.66335	2.75558	2.27469	2.39758	2.19609	2.15922	1.99949	2.83544	2.83477	2.47595	2.11827	0.269336	0.268665	-0.0901584	-0.447843
267162_s_at	AT2G05140	3.49332	2.981	3.37091	3.89689	3.34159	3.26637	4.01574	4.12685	3.64495	2.92547	3.20394	3.1943	3.28175	3.50162	3.92918	3.1079	-0.173363	0.0465049	0.474068	-0.34721
267173_at	AT2G37560	2.57383	3.45854	3.35932	3.24631	3.46626	3.50152	3.99576	3.90037	3.92143	3.26317	3.27687	2.37423	3.13057	3.4047	3.93919	2.97142	-0.230903	0.043229	0.57772	-0.390046
267188_at	AT2G44050	4.19633	4.11644	3.60008	3.84528	4.13755	3.53908	3.72221	3.93861	4.06374	5.04287	4.44043	4.37994	3.97095	3.84064	3.90819	4.62108	-0.114261	-0.244578	-0.177024	0.535863
267209_at	AT2G30930	3.49133	3.76312	2.54579	2.58231	2.52565	2.51132	2.64013	3.23311	3.19923	3.86381	3.33491	3.91769	3.26675	2.53976	3.02416	3.70547	0.132713	-0.594275	-0.109874	0.571436
267259_at	AT2G23090	2.88951	2.9047	2.60495	2.01395	2.192	2.25958	2.01342	2.16813	2.72788	3.0766	3.12028	3.32583	2.79972	2.15518	2.30315	3.17423	0.191651	-0.452893	-0.304922	0.566164
267277_at	AT2G30050	2.58188	1.89689	1.78071	3.43371	3.29102	2.742	2.77291	2.55427	3.45819	3.04963	3.1281	3.08645	2.08649	3.15558	2.92846	3.08806	-0.728151	0.34093	0.11381	0.273411
267297_at	AT2G23780	3.00939	2.75853	2.93832	2.07662	2.4916	2.35874	2.47036	2.84149	2.31637	2.89139	2.90059	3.40756	2.90208	2.30899	2.54274	3.06652	0.197	-0.396092	-0.162344	0.361436
267330_at	AT2G19270	3.37787	3.20863	2.88155	4.11621	4.22705	3.7624	4.12531	3.45242	4.3058	3.64873	3.54873	4.06299	3.15601	4.03522	3.96118	3.75348	-0.57046	0.308745	0.234704	0.0270101
267355_at	AT2G39900	2.11529	2.47232	2.12771	2.49847	2.7393	2.51956	2.43729	2.87495	2.83831	3.19238	2.86818	3.5129	2.23844	2.58578	2.71685	3.19115	-0.444614	-0.097278	0.0337939	0.508098
267358_at	AT2G39890	1.63361	1.48339	1.54948	2.26023	2.10526	2.47649	2.36623	2.04586	2.07185	1.50689	1.75013	1.97007	1.55549	2.28066	2.16131	1.74236	-0.379466	0.345703	0.226356	-0.192592
267363_at	AT2G39970	2.62606	3.22654	3.19547	1.81262	2.04161	1.7673	2.14084	2.53517	2.20254	2.81672	3.0663	2.64839	3.01602	1.87385	2.29285	2.8438	0.509393	-0.632785	-0.21378	0.337172
267366_at	AT2G44310	3.7308	3.75118	3.00228	3.10092	3.12466	2.67142	2.83664	2.71399	3.20947	3.61025	3.43223	3.88318	3.49476	2.96567	2.92003	3.64189	0.23917	-0.28992	-0.335552	0.386301
267369_at	AT2G44420	2.57184	2.9106	2.82572	2.00594	2.0646	2.05744	2.43597	1.92121	2.15424	2.40587	2.60581	2.63037	2.76939	2.04266	2.17047	2.54735	0.38692	-0.339808	-0.211994	0.164882
267400_at	AT2G26240	2.69063	2.3425	1.88605	1.89026	2.10255	1.91497	2.26055	1.83472	2.36298	3.18157	3.05118	2.8899	2.30639	1.96926	2.15275	3.04088	-0.060929	-0.398059	-0.214572	0.67356
267405_at	AT2G33740	1.81641	2.40615	1.8929	1.73221	1.66273	1.35119	1.91323	1.98071	2.00201	2.36839	2.35812	2.20415	2.03849	1.58204	1.96532	2.31022	0.06447	-0.391975	-0.00870085	0.336206
267444_at	AT2G19180	2.95767	3.10544	3.0191	2.1943	2.65702	2.90005	2.85263	3.25053	2.84659	3.30374	3.67911	3.60626	3.02741	2.58379	2.98325	3.5297	-0.00363095	-0.447247	-0.0477861	0.498664
267461_at	AT2G33830	4.06183	4.21825	3.6491	3.51836	3.6103	3.58942	3.16722	3.3012	3.15302	4.05638	4.13536	3.75993	3.97639	3.57269	3.20715	3.98389	0.291362	-0.112337	-0.477884	0.298858
267490_at	AT2G19130	3.64571	3.89479	3.43556	4.50922	4.15307	4.2031	4.31576	4.03719	3.92141	3.19441	3.49465	3.75101	3.65869	4.28846	4.09145	3.48002	-0.220968	0.408807	0.211797	-0.399636
267545_at	AT2G32690	4.94755	5.13182	5.16773	3.4337	4.20168	3.3332	3.97602	4.61754	4.47521	5.445	5.46259	5.29321	5.08237	3.65619	4.35625	5.40026	0.458599	-0.967578	-0.267517	0.776495
267555_at	AT2G32765	2.59847	2.73866	2.15384	2.2842	2.59708	2.04106	2.07228	2.70426	2.57634	3.03492	3.21799	3.59068	2.49699	2.30745	2.45096	3.2812	-0.137157	-0.326702	-0.183189	0.647048
267556_at	AT2G32810	3.96337	3.85125	4.04845	4.35463	4.51456	4.43873	4.37028	3.7052	4.07081	3.35228	3.73237	3.585	3.95436	4.43597	4.04876	3.55655	-0.0445546	0.437063	0.0498522	-0.44236
267586_at	AT2G41950	3.74541	3.54853	3.67681	4.76705	4.34824	4.29442	4.5139	4.15518	3.96501	3.69442	3.72507	3.59327	3.65692	4.4699	4.21136	3.67092	-0.345358	0.467627	0.209086	-0.331356
247194_at	AT5G65480	2.83598	2.83741	2.44413	1.92552	2.45998	2.12249	2.40297	2.72128	2.80128	2.56159	3.11845	2.96722	2.70584	2.16933	2.64185	2.88242	0.105981	-0.430531	0.0419866	0.282563
248637_at	AT5G49060	2.85106	3.65985	3.55773	2.72226	2.70272	2.48763	3.01739	3.05399	2.7751	3.18786	3.39498	2.97282	3.35621	2.63754	2.94883	3.18522	0.324265	-0.394413	-0.0831192	0.153267
249336_at	AT5G41070	2.50194	2.57104	2.61546	3.22212	2.53997	2.96144	2.71384	2.58033	2.37156	2.12387	2.39198	2.0622	2.56282	2.90784	2.55525	2.19268	0.00816885	0.353197	0.000598243	-0.361964
249860_at	AT5G22860	2.24607	2.03943	2.67049	3.06274	2.54951	2.95055	2.71055	2.29678	2.27311	2.22401	2.10775	2.12126	2.31866	2.85427	2.42681	2.15101	-0.119025	0.416577	-0.0108737	-0.286678
250537_at	AT5G08565	2.45461	2.79388	2.14137	1.891	2.20675	2.25831	2.52472	2.24604	2.38827	2.97184	2.54587	2.97452	2.46329	2.11869	2.38634	2.83074	0.0135224	-0.331076	-0.0634225	0.380976
251804_at	AT3G55430	4.18583	4.35209	4.60618	3.83324	4.23766	3.62866	4.03595	3.87274	4.41821	4.93865	4.50791	4.43937	4.38137	3.89985	4.10897	4.62864	0.126657	-0.354854	-0.145739	0.373936
252328_at	AT3G48570.2	2.8564	2.60849	2.23615	2.28361	2.61825	2.33648	2.39006	2.62035	2.69062	2.7331	3.26033	3.38391	2.56701	2.41278	2.56701	3.12578	-0.101134	-0.255365	-0.101133	0.457632
252533_at	AT3G46110	3.26088	2.86886	3.61407	3.16969	2.95091	2.98589	2.26038	2.75642	2.6166	2.94425	2.72225	3.03861	3.24794	3.0355	2.54447	2.90171	0.315536	0.103094	-0.387934	-0.0306956
257006_at	AT3G14075	2.57612	2.50079	3.14848	3.03382	3.42732	2.9925	2.72357	2.74296	2.67205	2.40137	2.63214	2.20746	2.7418	3.15121	2.71286	2.41365	-0.0130828	0.396334	-0.0420233	-0.341228
257762_at	AT3G23100	3.0441	3.00865	3.30887	2.72936	2.7281	2.79724	3.30753	3.30134	3.11114	3.95125	3.0531	3.42225	3.12054	2.75157	3.24	3.47553	-0.0263712	-0.395344	0.0930921	0.328623
259783_at	AT1G29510	1.87783	1.85735	1.66112	2.83674	2.39249	2.27893	2.43338	2.01095	1.85608	2.27854	1.92762	1.80474	1.79877	2.50272	2.10013	2.00363	-0.302547	0.401406	-0.00117969	-0.0976794
261071_at	AT1G07380	3.39482	3.30239	3.33305	3.69667	3.04331	3.25413	3.84163	3.97763	3.3897	3.07016	3.14755	2.85171	3.34342	3.33137	3.73632	3.02314	-0.0151431	-0.0271928	0.377757	-0.335421
261723_at	AT1G76200	2.91909	3.44154	2.69092	2.48762	2.69643	2.52453	2.5149	2.86302	3.05456	3.43763	3.0967	3.28831	3.01718	2.56953	2.81083	3.27421	0.0992455	-0.348411	-0.107109	0.356275
262840_at	AT1G14900	4.16797	3.91437	3.83883	4.22924	4.53814	4.60607	4.1313	4.2741	4.86966	4.92317	4.53017	4.64597	3.97372	4.45782	4.42502	4.69977	-0.41536	0.0687358	0.0359371	0.310687
263657_at	AT1G04440	3.09541	3.47183	3.44988	3.67376	3.42699	3.89837	3.72297	3.15442	3.36386	2.80844	3.19936	2.81534	3.33904	3.66637	3.41375	2.94105	-0.00101319	0.326319	0.073699	-0.399005
264097_s_at	AT1G16700	3.44056	3.55135	3.99722	3.08196	3.25259	3.41023	3.409	3.4868	3.81865	3.74828	4.18295	3.95065	3.66304	3.24826	3.57148	3.96063	0.0521883	-0.362593	-0.0393694	0.349774
264476_at	AT1G77130	3.24667	3.34234	3.22649	2.21517	2.80327	2.68176	2.74016	2.8632	3.20254	3.12623	2.7663	3.34757	3.27184	2.56673	2.9353	3.08003	0.308362	-0.396742	-0.0281772	0.116557
264513_at	AT1G09420	2.92083	2.74673	2.85247	2.97522	3.07792	3.03831	3.05523	2.52456	2.62612	2.38671	2.64759	1.91873	2.84001	3.03048	2.7353	2.31767	0.109144	0.299615	0.00443414	-0.413193
245167_s_at	AT2G33110	2.84139	3.04962	2.90191	3.34883	2.94867	3.00704	2.68151	2.29364	3.0735	4.33582	3.5162	3.2079	2.93097	3.10151	2.68288	3.68664	-0.169529	0.00101198	-0.417621	0.586138
245198_at	AT1G67700	3.64789	3.91023	4.09147	3.17074	3.56906	3.51355	3.21024	3.16371	4.05846	4.24932	4.20439	3.91995	3.8832	3.41778	3.47747	4.12456	0.157447	-0.30797	-0.248281	0.398804
245235_at	AT4G25550	3.54383	3.65802	3.62397	3.15384	3.14888	3.20713	3.17511	3.02834	4.02179	3.72783	4.57415	3.86018	3.60861	3.16995	3.40841	4.05405	0.0483503	-0.390304	-0.151845	0.493799
245297_at	AT4G16510	2.04523	2.62661	2.00747	1.76107	2.33556	1.97708	1.74189	1.87373	2.40057	2.59366	3.16504	2.60332	2.22644	2.02457	2.0054	2.78734	-0.0344987	-0.236366	-0.25554	0.526405
245303_at	AT4G17010	2.09151	2.3693	2.4289	2.44198	2.31459	2.80861	2.14396	2.94612	2.88482	3.13035	2.84279	3.32012	2.29657	2.52172	2.6583	3.09775	-0.347018	-0.121863	0.0147149	0.454167
245323_at	AT4G16500	4.38409	4.88653	4.09897	3.48196	3.97883	4.12543	3.67113	4.35037	4.42652	4.46589	4.91669	4.74708	4.45653	3.86207	4.14934	4.70988	0.162073	-0.432383	-0.145117	0.415426
245618_at	AT4G14510	4.53432	4.67066	4.46681	4.55547	3.78921	4.53402	4.57424	3.86114	4.19728	3.54043	4.04798	3.62279	4.55726	4.2929	4.21089	3.73707	0.357735	0.0933714	0.0113571	-0.462464
245724_at	AT1G73390	1.88904	2.46395	2.87861	2.61933	2.91506	3.32635	2.45484	2.87815	2.888	1.96419	2.19354	2.30578	2.41054	2.95358	2.74033	2.1545	-0.154202	0.388844	0.175593	-0.410234
245793_at	AT1G32220	4.75119	5.33799	5.71587	3.76594	4.51642	3.66693	4.30571	3.84778	5.29275	5.18324	5.18825	4.50912	5.26835	3.9831	4.48208	4.96021	0.594918	-0.690337	-0.191353	0.286772
245817_at	AT1G26160	2.14497	2.77863	2.72106	1.82393	1.95099	1.80683	1.69264	2.18783	3.12707	3.43842	2.78153	2.71893	2.54822	1.86059	2.33585	2.97963	0.117153	-0.570485	-0.0952236	0.548555
245985_at	AT5G13120	3.97117	3.93341	4.47006	3.36132	3.78581	3.57184	3.27659	3.57268	4.34106	4.72013	4.43918	4.01253	4.12488	3.57299	3.73011	4.39061	0.170231	-0.381658	-0.224539	0.435966
245989_s_at	AT5G20620	2.65287	2.55521	2.38423	3.22995	3.2679	3.28379	2.42325	2.28031	2.91032	3.34168	2.58001	2.36141	2.53077	3.26055	2.53796	2.76103	-0.241806	0.48797	-0.234618	-0.0115465
245998_at	AT5G20830	3.41385	3.59605	4.43874	4.71377	4.49756	4.55025	4.23856	4.09289	4.2806	4.63279	5.00881	4.31322	3.81621	4.58719	4.20402	4.65161	-0.498544	0.272436	-0.11074	0.336848
246035_at	AT5G08300	3.71372	3.38329	3.94462	3.47168	4.21862	3.91424	3.25671	3.27178	3.89859	4.40428	4.0243	4.76373	3.68054	3.86818	3.4757	4.39743	-0.174918	0.0127149	-0.379768	0.541971
246111_at	AT5G20170	3.11691	3.10255	3.69365	3.91309	3.11834	3.59923	4.23401	3.9897	3.64477	2.86963	3.41904	3.0886	3.30437	3.54355	3.95616	3.12576	-0.178091	0.0610946	0.4737	-0.356704
246158_at	AT5G19855	3.03362	4.50998	4.32176	2.90441	3.33749	3.02387	2.92379	3.14875	4.00139	4.08676	4.7416	3.72293	3.95512	3.08859	3.35798	4.18376	0.308757	-0.557771	-0.288386	0.5374
246255_at	AT4G36650	3.35319	3.04886	3.33871	4.11727	3.57549	4.61441	3.66671	3.51151	3.20693	2.91467	3.69103	3.09099	3.24692	4.10239	3.46172	3.23223	-0.263896	0.591575	-0.0490959	-0.278583
246309_at	AT3G51790	1.6804	1.57232	2.09836	2.08904	1.72755	2.07286	1.62366	2.41437	1.89894	2.17643	2.74866	2.8237	1.7837	1.96315	1.97899	2.58293	-0.293496	-0.114042	-0.0981988	0.505737
246322_at	AT1G16680	3.89882	3.60884	4.22875	4.02945	3.69965	4.30036	4.2413	3.59242	3.58243	3.44338	3.37057	2.89423	3.91214	4.00982	3.80538	3.23606	0.171289	0.268969	0.0645326	-0.50479
246505_at	AT5G16250	3.25185	3.5152	3.38959	4.50537	4.0842	4.09714	3.16825	4.26689	3.92018	3.71643	4.30857	4.67262	3.38555	4.2289	3.78511	4.23254	-0.522477	0.320878	-0.122918	0.324516
246799_at	AT5G26940	2.72059	2.67015	2.57034	2.0856	2.58698	2.26977	2.00728	2.75728	2.88694	2.88532	3.13913	3.29658	2.6537	2.31411	2.5505	3.10701	-0.00263343	-0.342216	-0.105829	0.450679
246839_at	AT5G26720	2.47791	2.49347	2.02117	2.44195	2.72313	2.55769	2.64484	3.10286	2.36425	2.98038	3.47102	2.89054	2.33085	2.57426	2.70398	3.11398	-0.349916	-0.10651	0.0232148	0.433211
246854_at	AT5G26200	3.47938	3.79329	4.22275	4.10923	3.6676	3.49501	4.2844	4.72911	3.37978	3.20474	2.73365	3.33128	3.83181	3.75728	4.13109	3.08989	0.129292	0.0547618	0.428577	-0.612631
246920_at	AT5G25090	3.8027	4.04721	4.01344	5.31392	4.88749	4.34701	4.37053	4.97337	4.78661	5.03822	3.96242	4.74762	3.95445	4.84947	4.71017	4.58275	-0.569762	0.325262	0.185958	0.0585415
246926_at	AT5G25240	3.07624	2.58642	2.6251	2.55335	2.90192	2.7163	2.18708	1.80849	2.89855	3.27135	2.75293	3.79388	2.76259	2.72386	2.29804	3.27272	-0.00171266	-0.0404444	-0.466261	0.508418
247011_at	AT5G67590	4.06928	4.43079	4.55216	3.63326	3.42986	3.80855	3.44522	3.60424	4.57252	4.57153	4.3632	4.13592	4.35074	3.62389	3.87399	4.35688	0.299364	-0.427486	-0.177384	0.305506
247033_at	AT5G67250	2.89614	3.66821	3.62144	2.48239	2.95602	2.79809	2.54325	3.25633	2.95441	3.13463	4.48691	3.52918	3.39526	2.7455	2.918	3.7169	0.201345	-0.448416	-0.275918	0.52299
247146_at	AT5G65610	3.04451	2.68988	2.12573	2.19342	1.91836	2.13987	2.56589	1.9325	2.70741	3.54936	2.4068	3.63247	2.62004	2.08388	2.40193	3.19621	0.044522	-0.491632	-0.173584	0.620693
247175_at	AT5G65280	2.41855	2.53499	3.13073	3.99599	3.42273	3.45725	3.94856	3.19047	3.16997	3.2527	4.16458	3.26206	2.69476	3.62532	3.43633	3.55978	-0.634292	0.296272	0.107285	0.230735
247373_at	AT5G63150	3.83411	4.16463	3.74232	3.19784	3.55578	2.85563	3.19121	3.74948	4.26489	4.39579	4.17889	3.75855	3.91369	3.20309	3.73519	4.11107	0.172928	-0.537674	-0.0055687	0.370314
247374_at	AT5G63190	2.69863	2.99847	3.00009	2.00687	2.55093	2.29127	2.66548	3.1919	2.31093	2.82063	3.14431	3.79065	2.89906	2.28302	2.72277	3.25186	0.109883	-0.506156	-0.0664116	0.462685
247383_at	AT5G63410	4.14245	3.71174	4.20161	3.89586	3.54209	4.57881	4.03583	3.20255	3.39423	3.28077	3.27595	2.87987	4.0186	4.00559	3.54421	3.14553	0.340119	0.327106	-0.134274	-0.532951
247410_at	AT5G62990	3.92931	4.3298	4.37458	2.86	3.03757	3.13803	2.93114	3.20678	4.39036	3.7708	5.36576	3.89997	4.21123	3.01187	3.50943	4.34551	0.441722	-0.757642	-0.260081	0.576001
247780_at	AT5G58770	1.83727	2.55524	2.70269	3.32729	2.78291	2.74398	2.85526	1.99484	3.35407	1.6277	2.22573	1.78683	2.36507	2.9514	2.73472	1.88009	-0.117749	0.468575	0.251905	-0.602731
247848_at	AT5G58120	3.22209	3.26507	3.8095	3.90215	3.3	3.93248	3.17889	2.6246	3.25141	2.58694	3.20353	2.89656	3.43222	3.71154	3.0183	2.89568	0.167786	0.447107	-0.246137	-0.368757
247910_at	AT5G57410	3.3558	4.10192	4.60426	2.91527	3.30138	3.06852	3.26542	3.36088	3.80927	3.743	4.00319	3.28314	4.02066	3.09505	3.47852	3.67644	0.45299	-0.472616	-0.089147	0.108773
247952_at	AT5G57250	3.2765	3.66655	4.1058	3.71883	3.7546	3.74171	3.73234	4.76173	4.43397	4.40842	4.90531	4.30403	3.68295	3.73838	4.30935	4.53925	-0.384531	-0.329103	0.241863	0.471771
248056_at	AT5G55500	2.84604	3.17615	3.0738	2.27815	3.11657	2.78271	2.36763	3.06354	2.93488	3.67581	3.09272	3.86435	3.032	2.72581	2.78868	3.54429	0.00930195	-0.296887	-0.234014	0.521599
248081_at	AT5G55390	2.97292	3.20411	3.24497	4.1191	3.36871	3.60748	3.46772	2.81996	2.88216	2.93058	3.13269	2.13367	3.14067	3.69843	3.05661	2.73231	-0.0163378	0.541425	-0.100394	-0.424693
248228_at	AT5G53800	3.86706	3.70236	3.09089	3.38541	3.42042	3.11881	2.81531	3.07598	2.61043	4.68785	4.36008	3.22293	3.55344	3.30821	2.83391	4.09029	0.106976	-0.138251	-0.61255	0.643825
248334_s_at	AT5G52370	2.08465	2.36674	1.94422	1.85101	1.76319	2.13286	1.52716	2.03649	2.28597	2.62233	3.22677	2.29357	2.13187	1.91568	1.94987	2.71422	-0.0460423	-0.262226	-0.228041	0.53631
248337_at	AT5G52310	4.2733	4.68367	3.8579	4.92349	5.07078	5.20795	5.2581	4.68353	4.46364	4.72093	4.17254	4.49208	4.27162	5.0674	4.80176	4.46185	-0.379039	0.416747	0.1511	-0.188808
248399_at	AT5G52010	4.30538	4.8728	4.54363	3.59869	3.86076	3.6833	3.53954	3.74873	3.81637	3.76188	5.41384	4.29321	4.57394	3.71425	3.70155	4.48964	0.454094	-0.405597	-0.418297	0.3698
248418_at	AT5G51660	3.45606	3.45114	3.78856	4.019	3.40423	3.54792	3.89596	3.01989	3.32395	2.90758	2.9636	2.82254	3.56525	3.65705	3.41327	2.89791	0.181885	0.27368	0.0298986	-0.485463
248531_at	AT5G49950	2.82388	2.40136	3.25332	3.51042	3.04233	3.60127	3.27424	3.02492	3.30997	2.4822	2.91166	2.07111	2.82619	3.38468	3.20304	2.48832	-0.14937	0.409119	0.227486	-0.487234
248580_at	AT5G49890	3.63971	2.99676	3.46013	4.40037	4.00715	3.86699	3.37528	3.06644	3.68977	4.24403	3.48194	3.59012	3.36554	4.09151	3.37717	3.77203	-0.286025	0.439947	-0.274394	0.120471
248655_at	AT5G48760	2.1587	2.20509	1.83163	2.10406	2.7967	2.249	1.92203	1.69365	3.22081	3.03923	2.95852	3.28497	2.06514	2.38325	2.27883	3.09424	-0.390222	-0.0721129	-0.176538	0.638873
248768_at	AT5G47700	2.64444	2.85375	2.21689	1.82743	2.11383	1.98528	1.50145	2.01906	2.77369	2.95759	2.70188	2.86202	2.5717	1.97551	2.09807	2.8405	0.200253	-0.39593	-0.273377	0.469055
248865_at	AT5G46790	3.36488	3.11834	2.91713	2.93555	3.26165	3.07063	2.88862	2.85419	3.61581	4.04623	3.36584	4.13126	3.13345	3.08928	3.11954	3.84778	-0.164061	-0.208235	-0.17797	0.550266
248951_at	AT5G45550	3.06526	3.32794	2.76425	2.10518	3.0669	2.54593	2.36079	2.59169	2.93641	3.78361	2.91704	3.72805	3.05248	2.57267	2.62963	3.47623	0.11973	-0.360084	-0.303125	0.54348
248957_at	AT5G45620	1.93844	1.6678	2.7123	2.38971	2.62295	2.39393	2.36729	3.18119	2.33819	2.66411	3.47883	3.28759	2.10618	2.46886	2.62889	3.14351	-0.48068	-0.117996	0.0420256	0.556651
249112_at	AT5G43780	4.38707	3.92466	4.58442	4.00151	4.4551	4.48011	4.92953	4.09722	4.23718	3.80181	3.78597	3.25399	4.29872	4.31224	4.42131	3.61392	0.13717	0.15069	0.259765	-0.547624
249220_at	AT5G42420	2.11758	1.98577	2.66797	1.86564	1.98209	1.45645	1.72086	2.17239	2.29739	2.33742	3.20387	2.52258	2.25711	1.76806	2.06354	2.68796	0.062942	-0.426107	-0.130623	0.493788
249258_at	AT5G41650	2.40906	2.65502	2.2034	1.90106	1.74747	1.67318	1.75515	1.96925	2.39564	2.67413	3.24953	2.06123	2.4225	1.7739	2.04001	2.66163	0.197985	-0.450606	-0.184497	0.437118
249267_at	AT5G41600	3.03429	3.09069	3.75028	2.73971	2.46056	2.27468	2.59774	2.56218	3.36911	4.006	3.05601	3.35122	3.29176	2.49165	2.84301	3.47108	0.267383	-0.532722	-0.181364	0.446703
249335_at	AT5G41010	3.57461	3.74389	2.77089	2.55557	2.7377	2.74692	2.59161	3.0754	3.28255	3.31683	3.80321	3.45166	3.36313	2.68006	2.98319	3.5239	0.22556	-0.457506	-0.154383	0.386329
249340_at	AT5G41140	3.04068	3.38711	3.22855	3.59015	4.63273	4.02602	3.62682	3.22426	3.41418	3.79517	3.74886	3.00894	3.21878	4.08297	3.42176	3.51766	-0.341508	0.522678	-0.138535	-0.0426347
249472_at	AT5G39210	3.02698	2.56712	2.75794	3.99133	3.34387	3.73528	3.79409	3.42796	2.75878	3.17579	3.01746	2.66282	2.78401	3.69016	3.32694	2.95202	-0.404272	0.501878	0.138656	-0.236262
249532_at	AT5G38780	1.56828	1.31735	1.64857	2.10248	1.49166	1.8781	1.60112	1.69808	1.23444	1.42041	1.02912	0.642033	1.5114	1.82408	1.51121	1.03052	0.0420972	0.354775	0.0419103	-0.438782
249588_at	AT5G37790	2.54403	3.06716	2.51315	2.14787	3.2071	2.24546	3.1628	3.86684	2.91868	3.80635	3.00766	3.19229	2.70811	2.53348	3.31611	3.33544	-0.265172	-0.439805	0.342824	0.362153
249874_at	AT5G23070	3.96703	3.70577	4.02881	4.53543	4.07876	4.5998	4.20657	5.00575	4.38274	4.34862	4.69331	5.12719	3.90054	4.40466	4.53169	4.72304	-0.489446	0.0146807	0.141705	0.333061
249923_at	AT5G19120	3.73165	3.9574	4.22188	3.54889	2.86298	3.42033	3.17594	3.98528	3.3672	2.90561	3.31975	3.10043	3.97031	3.2774	3.50947	3.1086	0.503866	-0.189044	0.0430274	-0.357849
250072_at	AT5G17210	2.75642	3.00727	2.50777	1.93991	2.46324	1.84531	2.09566	2.37533	2.71678	2.88759	2.525	3.2365	2.75715	2.08282	2.39592	2.88303	0.227424	-0.446913	-0.13381	0.353299
250077_at	AT5G16680	4.02447	3.92976	4.00561	4.74051	4.61219	4.76294	4.84168	4.45016	3.87329	3.70327	4.34875	4.10741	3.98661	4.70521	4.38838	4.05314	-0.296724	0.421875	0.105042	-0.230193
250122_at	AT5G16520	2.62308	2.95011	3.06977	2.58808	2.21822	2.9527	2.6959	2.74017	2.24121	2.40448	1.90511	1.89304	2.88099	2.58633	2.55909	2.06754	0.357497	0.0628434	0.0356041	-0.455945
250236_at	AT5G13450	3.92291	4.10285	4.6227	3.41124	3.90778	3.8796	3.34503	3.66238	4.22054	4.43037	4.84361	4.16292	4.21615	3.73287	3.74265	4.47896	0.173494	-0.309788	-0.30001	0.436305
250366_at	AT5G11420	3.60697	3.25223	3.98677	2.92356	3.55753	3.02166	3.15205	3.18025	3.68231	4.09051	4.07579	3.66939	3.61532	3.16759	3.3382	3.94523	0.098738	-0.349	-0.178383	0.428645
250470_at	AT5G10160	2.89272	3.00718	3.51752	2.79117	3.24429	2.98803	2.80589	3.3721	3.71364	3.65038	3.73709	4.26527	3.13914	3.00783	3.29721	3.88425	-0.192966	-0.324278	-0.0348946	0.552139
250476_at	AT5G10140	2.93997	3.12218	2.087	1.5226	1.98034	2.12699	1.75085	1.98395	2.25274	2.39492	2.14448	2.72168	2.71638	1.87665	1.99584	2.42036	0.464075	-0.375661	-0.256464	0.168051
250502_at	AT5G09590	3.52362	4.34159	4.9683	4.58399	4.64966	5.04143	4.76145	5.09566	4.87688	3.72025	4.28592	4.16578	4.27783	4.75836	4.91133	4.05732	-0.223374	0.257147	0.410119	-0.443892
250762_at	AT5G05990	3.10977	3.16642	3.75396	2.74006	3.01705	2.80965	3.20145	3.66578	3.75548	3.79278	4.05859	3.20127	3.34338	2.85559	3.5409	3.68421	-0.0126391	-0.500433	0.184882	0.32819
250764_at	AT5G05960	3.47671	3.53725	3.40301	2.70603	3.1453	2.52567	2.41973	2.55862	3.67572	3.44361	3.60273	3.57865	3.47232	2.79234	2.88469	3.54166	0.299571	-0.380417	-0.288064	0.36891
251010_at	AT5G02550	3.43283	3.61623	2.95675	2.36758	3.15759	2.5967	2.85108	3.79593	3.03973	3.37243	3.74641	3.91958	3.33527	2.70729	3.22891	3.67947	0.0975312	-0.530444	-0.0088229	0.441735
251122_at	AT5G01020	2.69189	2.67832	2.54255	1.98133	2.50177	1.99277	2.20131	2.75232	2.36125	2.47338	3.36698	3.16345	2.63758	2.15862	2.43829	3.00127	0.0786404	-0.40032	-0.12065	0.44233
251281_at	AT3G61640	2.66083	3.10989	2.10157	1.86893	2.50622	1.99579	2.46573	2.95435	2.79886	2.95665	2.72377	3.50734	2.6241	2.12365	2.73965	3.06259	-0.0133975	-0.513847	0.102153	0.425092
251297_at	AT3G62020	4.60482	4.43779	4.88615	5.59587	5.10653	5.34361	4.97632	4.22936	4.77195	5.08825	4.56885	4.29424	4.64292	5.34867	4.65921	4.65045	-0.182393	0.523356	-0.166099	-0.174864
251483_at	AT3G59650	2.82984	3.05553	2.58041	2.42817	2.89499	2.49397	2.56179	2.73192	3.57726	3.42844	3.2977	3.86667	2.82193	2.60571	2.95699	3.53094	-0.156965	-0.373183	-0.0218993	0.552047
251557_at	AT3G58730	3.0006	3.11904	4.16154	4.13934	4.16886	4.32622	4.23198	4.04809	3.96036	4.24543	4.78557	3.87131	3.42706	4.21147	4.08014	4.30077	-0.577799	0.206612	0.07528	0.295907
251757_at	AT3G55640	2.38414	2.84134	3.10732	2.32322	2.2294	2.19083	2.8782	2.53976	2.49651	3.42889	4.01918	2.43421	2.7776	2.24782	2.63816	3.29409	0.038184	-0.491598	-0.101261	0.554675
251959_at	AT3G53410	2.95156	3.57432	3.76127	2.97342	2.93669	2.92943	3.4171	3.74016	2.52281	4.12815	3.91248	3.56269	3.42905	2.94652	3.22669	3.86777	0.0615432	-0.42099	-0.140816	0.500263
252059_at	AT3G52560	2.42943	2.44966	1.95652	2.64533	2.62653	2.71979	2.05005	1.86736	2.99426	3.36965	2.91747	3.02496	2.27854	2.66388	2.30389	3.10403	-0.309048	0.0762986	-0.283692	0.516442
252322_at	AT3G48550	2.98846	2.41718	1.86181	2.41122	2.71819	2.19004	2.56921	2.57923	3.15059	3.78197	2.53728	3.66992	2.42248	2.43982	2.76634	3.32972	-0.317108	-0.299774	0.0267505	0.590131
252415_at	AT3G47340	3.69391	3.45716	4.20891	4.52629	3.6889	4.18119	3.55866	2.08388	3.29351	3.59581	3.92842	3.12053	3.78666	4.13213	2.97868	3.54825	0.17523	0.520694	-0.632748	-0.0631763
252501_at	AT3G46880	3.07622	3.67868	2.20988	1.90228	2.24757	2.40524	2.20345	2.97612	3.34823	3.4672	3.60596	3.13525	2.98826	2.18503	2.8426	3.4028	0.133586	-0.669643	-0.0120713	0.548128
252537_at	AT3G45710	3.03034	3.0211	2.75703	4.68314	2.90646	4.47227	3.21284	3.10032	2.53975	2.59206	3.47446	2.71602	2.93616	4.02063	2.95097	2.92751	-0.272659	0.81181	-0.257848	-0.281303
252956_at	AT4G38580	3.94068	4.5063	3.82646	4.98092	4.64315	4.55809	4.85973	4.73475	4.2527	5.22064	4.43689	5.09375	4.09115	4.72739	4.61573	4.91709	-0.496692	0.139548	0.0278879	0.329255
253005_at	AT4G38100	3.28496	3.60426	2.59598	2.10298	2.62617	2.16857	1.8632	2.57039	3.67386	3.80567	2.80324	3.68955	3.16173	2.29924	2.70248	3.43282	0.262664	-0.599829	-0.196586	0.533752
253051_at	AT4G37490	3.26165	3.48738	3.89369	4.45749	4.46333	4.46953	4.82482	3.63309	3.43922	3.25736	3.8804	3.76711	3.54757	4.46345	3.96571	3.63496	-0.355351	0.560527	0.0627879	-0.267964
253101_at	AT4G37430	2.83469	2.85812	3.35949	3.85378	3.58395	3.11126	3.4994	3.35761	2.74057	3.64556	4.41065	3.62495	3.01743	3.51633	3.19919	3.89372	-0.389239	0.109663	-0.207477	0.487054
253157_at	AT4G35740	2.94815	2.56379	3.16867	3.4398	2.42012	3.23913	2.60717	2.66413	2.63072	2.2666	1.96115	2.43566	2.89354	3.03302	2.63401	2.22114	0.198114	0.337593	-0.0614184	-0.474289
253165_at	AT4G35320	3.36644	2.3133	3.01722	3.56913	3.53967	3.51941	3.12544	2.91459	3.01363	4.22858	3.07534	4.65556	2.89899	3.54274	3.01789	3.98649	-0.462541	0.18121	-0.343637	0.624968
253175_at	AT4G35050	1.75258	1.9857	2.1784	2.57965	3.12675	2.60809	2.4361	2.84606	3.02883	2.02351	2.99712	3.12819	1.97223	2.7715	2.77033	2.71628	-0.585356	0.213913	0.21275	0.158692
253234_at	AT4G34265	3.54348	3.65621	3.14867	3.04783	3.36325	3.06219	3.12814	3.22112	3.72763	4.01441	3.50222	4.53587	3.44946	3.15776	3.35896	4.0175	-0.0464626	-0.338161	-0.136955	0.521579
253273_at	AT4G34180	2.43389	3.26051	2.99656	2.14064	2.14451	2.7227	2.44289	2.77608	2.81069	2.85053	3.52606	3.38416	2.89699	2.33595	2.67655	3.25358	0.106221	-0.45482	-0.114215	0.462814
253324_at	AT4G33940	3.10563	3.75675	3.72049	2.7892	2.66323	3.01628	2.99499	2.73312	2.85863	3.27688	3.85517	2.84197	3.52762	2.82291	2.86225	3.32467	0.39326	-0.311457	-0.272114	0.190311
253329_at	AT4G33480	3.2222	3.11097	3.39461	3.4544	3.98953	4.45155	4.26182	3.49996	4.23006	3.40247	3.49345	3.52713	3.24259	3.96516	3.99728	3.47435	-0.427252	0.295317	0.327431	-0.195496
253389_at	AT4G32680	2.56333	2.20919	2.39972	1.64012	2.31094	1.77995	2.47511	2.81005	2.55825	2.1975	2.93386	3.01421	2.39075	1.91033	2.61447	2.71519	-0.0169377	-0.497351	0.206783	0.307506
253401_at	AT4G32870	1.9448	2.50508	2.03736	2.66764	2.48418	2.18706	2.54454	1.8244	3.25058	3.1224	3.16966	3.52921	2.16241	2.4463	2.53984	3.27376	-0.443161	-0.159281	-0.0657374	0.668179
253435_at	AT4G32400	3.13397	3.65883	3.65109	2.73035	3.14496	2.36815	2.79053	3.46688	3.58905	3.4694	4.31351	3.20929	3.48129	2.74782	3.28215	3.66407	0.187462	-0.546014	-0.0116806	0.370233
253555_at	AT4G31080	2.00086	2.73703	2.62725	1.56897	2.06431	1.71501	1.8638	2.7397	2.09202	2.50561	2.67953	3.09172	2.45505	1.78276	2.23184	2.75895	0.147896	-0.524388	-0.0753105	0.451802
253644_at	AT4G29870	2.26802	2.62204	1.87907	2.10466	2.39386	1.70579	2.34056	2.48439	2.04149	3.01804	2.46964	3.26064	2.25637	2.0681	2.28881	2.91611	-0.125974	-0.314248	-0.0935368	0.533759
253753_at	AT4G29030	5.33332	5.63584	5.56165	4.754	5.08203	4.37444	4.72731	5.07744	5.91941	5.67077	5.85542	5.38415	5.51027	4.73682	5.24139	5.63678	0.228953	-0.544491	-0.0399276	0.355465
253757_at	AT4G28950	3.49529	2.55589	3.60974	4.02899	3.99301	4.42714	4.44765	3.7289	3.82647	4.05738	4.16892	3.87998	3.22031	4.14971	4.00101	4.03542	-0.631306	0.298099	0.149395	0.183812
253911_at	AT4G27300	3.21156	3.02621	3.40432	4.24999	3.43951	4.30717	3.73456	2.68701	3.58042	3.16736	3.49463	2.59425	3.21403	3.99889	3.33399	3.08541	-0.194054	0.590811	-0.0740873	-0.32267
254098_at	AT4G25100	1.73337	2.34451	2.38318	2.47437	3.01126	2.32874	2.7743	2.18423	2.57074	1.83599	1.84943	1.96444	2.15369	2.60479	2.50976	1.88329	-0.134193	0.316908	0.221877	-0.404592
254239_at	AT4G23400	3.054	2.96311	3.01267	2.66063	3.22346	2.81297	3.07724	2.28494	3.67936	3.66679	4.18163	3.63246	3.00993	2.89902	3.01385	3.82696	-0.177511	-0.288418	-0.173592	0.639521
254303_at	AT4G22830	3.99153	3.71529	4.13528	3.40793	3.50469	2.99085	3.36125	4.11537	4.70395	4.03568	4.60354	4.01861	3.94737	3.30116	4.06019	4.21928	0.0653708	-0.580842	0.178193	0.337278
254370_at	AT4G21750	3.70643	3.386	3.19254	3.93443	3.94108	4.07174	4.08596	3.96322	3.05557	4.05482	4.44421	4.26744	3.42832	3.98242	3.70159	4.25549	-0.413632	0.140465	-0.140368	0.413535
254377_at	AT4G21650	3.94431	3.76956	4.80435	4.65548	5.13462	5.67163	4.76118	4.09014	4.23377	4.36685	4.62325	3.63345	4.17274	5.15391	4.3617	4.20785	-0.301312	0.679863	-0.112353	-0.266198
254412_at	AT4G21430	3.64436	3.55717	4.4768	3.02853	3.3882	3.37294	3.07655	3.45535	2.93351	2.91542	3.4499	2.86269	3.89278	3.26322	3.15514	3.076	0.545991	-0.083564	-0.191644	-0.270782
254480_at	AT4G20360	3.54957	3.21329	3.34362	4.05736	4.69353	4.0443	4.04515	3.59072	4.47017	4.38189	3.98662	3.65575	3.36883	4.26506	4.03535	4.00809	-0.550506	0.345734	0.116015	0.0887565
254573_at	AT4G19420	2.45939	3.15282	3.05991	2.07583	2.53801	2.49818	2.66379	1.97987	2.00915	3.22701	2.71972	2.94949	2.89071	2.37067	2.2176	2.96541	0.27961	-0.240423	-0.393495	0.354309
254609_at	AT4G18970	3.3183	3.17205	3.72879	2.68343	3.29652	3.09206	2.90983	3.11371	3.75824	4.11227	3.98008	3.64033	3.40638	3.02401	3.26059	3.91089	0.00591089	-0.376462	-0.139875	0.510426
254621_at	AT4G18600	4.28074	4.22006	4.58163	3.89028	3.89204	4.33045	3.81648	4.34374	3.34507	3.41175	3.75291	3.45794	4.36081	4.03759	3.8351	3.54087	0.417221	0.093999	-0.108496	-0.402724
254636_at	AT4G18700	2.56738	3.13934	3.08994	1.64373	2.06679	1.98985	1.8199	2.43593	2.61416	2.14217	4.14421	3.24245	2.93222	1.90012	2.29	3.17628	0.357566	-0.674532	-0.284659	0.601624
254750_at	AT4G13150	1.66372	1.575	1.91213	2.56999	2.18859	2.42568	2.67022	1.64037	2.03928	1.69855	1.79039	1.42895	1.71695	2.39475	2.11662	1.6393	-0.249955	0.427847	0.149717	-0.327609
254764_at	AT4G13250	3.60697	4.0222	4.13912	4.02422	3.31577	4.05865	4.66758	4.01525	4.1664	3.64705	3.31452	3.07053	3.92276	3.79955	4.28308	3.34403	0.0854092	-0.0378072	0.445722	-0.493324
254783_at	AT4G12830	3.8632	3.92101	4.53468	4.3447	3.91851	4.78346	4.39704	4.15103	3.54806	3.50713	3.68182	3.13622	4.1063	4.34889	4.03204	3.44172	0.124057	0.366651	0.0498066	-0.540515
254811_at	AT4G12230	3.07995	4.0181	2.72192	2.04246	2.62482	2.25504	2.2847	2.56014	2.56459	3.1919	2.65372	3.75295	3.27332	2.30744	2.46981	3.19952	0.460799	-0.505087	-0.342711	0.386998
254853_at	AT4G12080	3.02798	3.56272	2.80199	3.34742	3.70736	3.32124	3.07194	3.00873	2.62489	3.81761	3.23908	4.17547	3.1309	3.45867	2.90185	3.74405	-0.177974	0.149804	-0.407015	0.435185
254911_at	AT4G11100	2.55391	3.23795	3.18456	2.04461	2.47488	2.3057	1.91922	2.41634	2.96075	2.77835	3.73376	2.76014	2.99214	2.27506	2.4321	3.09075	0.294627	-0.422453	-0.26541	0.393236
254955_at	AT4G10920	3.69624	3.72986	3.29058	2.9109	3.17318	3.50002	3.09268	3.34236	3.83519	4.35098	4.46594	3.61674	3.57223	3.1947	3.42341	4.14455	-0.0114916	-0.389024	-0.160315	0.56083
254980_at	AT4G10450	2.47792	2.88782	3.1661	2.22906	2.70273	1.96668	2.07355	1.90614	3.17423	3.05822	3.25847	3.32434	2.84394	2.29949	2.38464	3.21368	0.158507	-0.385946	-0.300799	0.528238
255003_at	AT4G09950	3.66154	3.54731	3.44032	4.32712	4.24157	3.88148	3.90658	3.36517	3.07743	3.85572	3.12509	3.06449	3.54972	4.15006	3.44973	3.34843	-0.0747617	0.525571	-0.174757	-0.276053
255011_at	AT4G10040	3.86088	3.85592	3.04143	3.28571	3.92852	3.08784	2.81704	3.44224	4.07341	4.98153	3.72235	4.79093	3.58607	3.43402	3.44423	4.49827	-0.154575	-0.306626	-0.296418	0.757619
255154_at	255154_at	2.59272	3.04725	3.17285	2.1688	2.31332	2.35235	2.1399	2.8781	2.58904	2.89795	3.49854	2.76097	2.93761	2.27816	2.53568	3.05249	0.236626	-0.422825	-0.165304	0.351503
255298_at	AT4G04840	2.83637	3.04518	2.98505	2.86294	2.88227	2.89276	2.74942	2.74569	3.55647	3.91414	3.10611	4.09665	2.95553	2.87932	3.01719	3.70563	-0.183889	-0.260096	-0.122227	0.566213
255411_at	AT4G03110	3.60401	2.95805	3.42947	3.52818	3.77897	4.60083	3.82401	3.70199	3.99025	3.22417	2.82096	3.26395	3.33051	3.96933	3.83875	3.10303	-0.229893	0.408924	0.278346	-0.457377
255578_at	AT4G01450	3.27843	2.9055	3.85188	1.83742	2.71602	2.96363	2.7297	2.52959	2.51802	2.39394	2.6887	2.31254	3.34527	2.50569	2.59244	2.46506	0.618154	-0.221425	-0.134677	-0.262052
255622_at	AT4G01070	3.65072	3.80566	4.42533	4.76266	4.13263	4.27351	4.24375	4.0816	3.51983	3.1203	3.74981	3.51495	3.96057	4.3896	3.94839	3.46168	0.0205076	0.449538	0.00833229	-0.478378
255633_at	AT4G00585	2.75497	3.07315	2.40206	2.10417	2.45106	1.98977	2.0612	2.21517	3.07692	2.88924	3.48022	3.16373	2.74339	2.18167	2.4511	3.17773	0.104923	-0.456806	-0.187375	0.539258
255654_at	AT4G00970	2.04953	2.78813	2.69797	3.13625	2.7873	3.02395	3.06469	2.17276	2.54976	2.18804	2.27048	1.78432	2.51188	2.9825	2.59574	2.08094	-0.0308859	0.439732	0.052974	-0.46182
255776_at	AT1G18540	4.05141	4.45329	4.12944	3.24718	3.7746	3.36988	3.18469	3.59038	4.30658	4.43928	4.23251	4.08255	4.21138	3.46389	3.69388	4.25145	0.30623	-0.441262	-0.211267	0.346299
255818_at	AT2G33570	3.63866	3.55097	4.30511	2.42496	3.70356	3.03113	2.60285	3.25356	3.31645	3.80367	3.71431	4.18968	3.83158	3.05322	3.05762	3.90255	0.370339	-0.408027	-0.403623	0.44131
255969_at	AT1G22330.2	1.71751	1.53086	1.16343	2.1847	1.68379	2.48517	2.25392	1.6809	1.58209	1.52728	1.35354	1.23361	1.4706	2.11789	1.83897	1.37147	-0.229135	0.418154	0.139239	-0.328258
256145_at	AT1G48750	4.21463	3.80926	3.51634	3.37166	3.81441	3.34332	3.22345	3.37577	4.00467	3.92543	4.64757	4.58099	3.84674	3.5098	3.53463	4.38466	0.027785	-0.309162	-0.284327	0.565704
256169_at	AT1G51800	3.65947	3.58036	3.53523	4.04042	3.64175	3.36939	3.74597	3.33984	2.87791	3.24897	2.70202	2.28936	3.59169	3.68385	3.32124	2.74679	0.255794	0.347962	-0.0146511	-0.589105
256321_at	AT1G55020	3.01435	3.39754	3.85243	4.32871	3.74609	4.5936	4.01618	3.79315	4.00335	3.48164	3.86483	3.12743	3.42144	4.2228	3.93756	3.4913	-0.346838	0.454524	0.169288	-0.276974
256525_at	AT1G66180	4.56881	4.80426	5.23559	4.09917	4.27381	4.7225	3.72158	4.40365	4.25591	4.60652	5.0556	4.78685	4.86955	4.36516	4.12705	4.81633	0.325033	-0.179363	-0.417474	0.271804
256595_x_at	AT3G28530	3.43163	2.83036	2.57399	4.07896	3.45993	3.74502	3.78637	2.84665	3.02106	3.33483	1.62269	2.69371	2.94533	3.76131	3.21802	2.55041	-0.17344	0.642539	0.0992568	-0.568356
256862_at	AT3G23940	3.47784	3.72104	4.15271	4.90938	4.67655	4.57529	4.98406	3.94418	4.71168	3.88218	4.37472	3.31232	3.78386	4.72041	4.54664	3.8564	-0.442965	0.493577	0.319811	-0.370424
256863_at	AT3G24070	3.73762	3.70072	3.13796	3.06772	3.01528	3.04041	2.86878	3.62475	3.26211	3.82746	3.52351	4.38514	3.52543	3.04114	3.25188	3.91204	0.0928102	-0.391486	-0.180742	0.479418
256902_s_at	AT3G23910	2.42705	3.00993	2.39654	1.97785	2.49675	2.00085	2.20098	2.39035	2.52234	2.59865	3.16693	2.98089	2.61118	2.15848	2.37122	2.91549	0.0970841	-0.35561	-0.142871	0.401397
256907_at	AT3G24030	2.06182	1.80175	2.58013	2.90431	2.44376	3.04528	2.70903	3.28384	2.78803	2.54094	2.81516	2.95666	2.1479	2.79778	2.92696	2.77092	-0.51299	0.136891	0.266072	0.110027
257396_at	AT2G20875	1.917	2.05812	1.79866	3.08678	2.34428	2.60388	3.02443	3.24489	2.00061	2.05313	1.97022	2.39536	1.92459	2.67831	2.75664	2.13957	-0.450184	0.303532	0.381863	-0.23521
257666_at	AT3G20270	3.13968	3.24621	3.63976	3.51885	2.88736	3.34133	3.39147	2.91322	3.09702	3.00306	2.48387	2.26035	3.34188	3.24918	3.1339	2.58243	0.265033	0.172333	0.0570549	-0.494421
257673_at	AT3G20370	3.31257	3.34881	3.52648	4.00042	4.33362	4.61888	3.45638	4.23394	3.85554	3.70088	4.30386	3.20905	3.39595	4.31764	3.84862	3.73793	-0.429084	0.492601	0.023586	-0.0871034
257730_at	AT3G18420	2.90006	3.70333	3.52113	2.21885	2.66379	2.85345	2.34008	3.01083	3.62092	3.33615	3.71217	3.49544	3.37484	2.5787	2.99061	3.51459	0.260157	-0.535988	-0.124071	0.399902
257858_at	AT3G12920	2.47587	2.91447	2.85324	3.35306	2.76911	3.11559	3.40446	2.84791	2.58715	2.27093	2.50413	2.1973	2.74786	3.07925	2.94651	2.32412	-0.0265754	0.304817	0.172072	-0.450314
258185_at	AT3G21580	3.83278	3.99133	3.62168	4.80698	4.05769	4.41285	4.08573	3.20592	4.13203	4.00048	3.24784	3.32001	3.81526	4.42584	3.80789	3.52278	-0.0776808	0.532897	-0.0850493	-0.370166
258274_at	AT3G15640	2.86113	3.06091	2.6659	3.18283	3.80815	3.33287	3.07564	3.36361	3.82419	3.93629	3.3202	4.53967	2.86264	3.44128	3.42115	3.93205	-0.551637	0.0270007	0.00686404	0.517773
258394_at	AT3G15530	2.71394	3.11874	2.89918	2.12055	2.78679	2.51365	2.63951	3.27178	2.16681	3.2447	3.50651	3.46848	2.91062	2.47367	2.6927	3.40656	0.0397337	-0.397222	-0.178187	0.535675
258412_at	AT3G17210	3.18462	3.36993	2.32436	2.04237	2.67268	2.34725	2.12626	2.27376	2.94311	2.84297	3.24186	3.32155	2.95963	2.3541	2.44771	3.13546	0.235408	-0.370127	-0.276517	0.411236
258455_at	AT3G22440	3.42775	4.23182	3.59948	2.30076	3.34708	2.75428	2.75004	3.39716	3.9948	3.49967	4.60105	4.14039	3.75301	2.80071	3.38067	4.08037	0.249324	-0.702983	-0.123024	0.576683
258619_at	AT3G02780	3.02152	3.049	3.63592	4.17228	4.00591	3.63984	3.67334	3.30036	4.42603	4.35941	4.46414	3.7597	3.23548	3.93934	3.79991	4.19442	-0.556806	0.147055	0.00762194	0.402129
258684_at	AT3G08680	3.7908	4.07979	3.75511	2.60961	3.56536	3.94851	3.69321	4.27214	3.95141	3.91186	4.94636	4.76554	3.87523	3.3745	3.97225	4.54125	-0.065576	-0.566313	0.0314431	0.600446
258728_at	AT3G11800	4.0805	3.73806	3.92388	3.15914	3.75543	3.22029	2.94208	2.84148	4.35429	4.72327	4.27016	4.12774	3.91414	3.37829	3.37928	4.37373	0.152784	-0.383073	-0.382078	0.612367
258756_at	AT3G11960	4.09826	4.22631	4.46641	4.2751	4.00733	4.88576	4.47258	3.8437	3.39844	3.60348	3.40052	3.41485	4.26366	4.38939	3.90491	3.47295	0.255933	0.381665	-0.102821	-0.534776
258879_at	AT3G03270	3.60152	4.14143	2.93623	3.17565	3.70029	3.32344	3.34942	2.97165	4.1939	4.3998	4.45712	4.49991	3.55972	3.3998	3.50499	4.45228	-0.169473	-0.329401	-0.224205	0.723079
258880_at	AT3G06420	4.57725	4.1063	3.99158	4.9843	4.48083	4.74646	4.37625	3.84239	3.53095	4.42934	3.44643	3.66983	4.22505	4.7372	3.91653	3.84853	0.0432185	0.555371	-0.265296	-0.333293
258925_at	AT3G10420	3.76903	3.51677	4.13061	4.33183	4.035	4.3655	3.85704	4.11427	3.56408	3.31351	3.83158	3.17893	3.80547	4.24411	3.84513	3.44134	-0.028544	0.410099	0.0111182	-0.392673
259077_s_at	AT3G02230	4.55004	4.25497	4.64783	3.26227	4.5727	3.8916	3.20159	4.26889	4.27857	4.62231	4.67919	5.00735	4.48428	3.90886	3.91635	4.76962	0.214506	-0.360918	-0.353428	0.499841
259158_at	AT3G05430	3.21741	3.01226	3.89678	4.39865	3.97167	4.27518	4.04204	2.97286	3.46514	3.01732	3.53633	3.09923	3.37548	4.21517	3.49335	3.21763	-0.199923	0.63976	-0.0820584	-0.357779
259284_at	AT3G11450	3.17801	3.23911	2.4348	2.42457	2.97475	2.68121	2.60149	3.12651	3.45719	3.5959	3.76754	3.49382	2.95064	2.69351	3.06173	3.61909	-0.130602	-0.387731	-0.0195113	0.537844
259472_at	AT1G18910	2.48263	2.76742	2.76395	2.49971	3.57068	2.47611	2.91707	2.81836	2.96011	3.25414	3.46992	3.80542	2.67133	2.84883	2.89851	3.50983	-0.310794	-0.133295	-0.0836127	0.527701
259539_at	AT1G20550	3.04166	3.96838	3.1411	3.18851	2.76141	2.39207	3.12427	2.98236	3.66151	2.65492	2.42321	2.63968	3.38371	2.78066	3.25605	2.5726	0.385456	-0.217594	0.257791	-0.425653
259553_x_at	AT1G21310	4.8349	4.81012	4.30871	4.43752	5.27898	4.98271	4.77573	5.10025	4.78594	4.63328	4.09452	3.58684	4.65124	4.89974	4.88731	4.10488	0.0154492	0.263943	0.251517	-0.530909
259596_at	AT1G28130	2.92228	2.77558	3.38552	1.81903	2.86198	2.38967	1.74669	2.55133	2.59779	2.91166	3.11498	3.3518	3.02779	2.35689	2.29861	3.12615	0.325433	-0.345466	-0.403754	0.423787
259741_at	AT1G71020	3.2382	3.16016	3.03273	2.21263	2.8884	2.14406	2.22376	2.98245	3.00503	3.07661	3.31133	3.03387	3.14369	2.41503	2.73708	3.1406	0.284593	-0.444069	-0.122023	0.281499
259749_at	AT1G71100	3.57502	4.26059	3.93739	3.5699	3.09599	2.8713	3.06665	3.71382	2.93455	3.71779	3.58245	4.44495	3.92434	3.17906	3.23834	3.91507	0.360136	-0.38514	-0.325861	0.350864
259756_at	AT1G71080	2.58096	3.50981	3.34517	2.1672	2.45014	2.16891	2.75742	2.95031	2.46885	2.64476	3.61424	3.26228	3.14532	2.26208	2.72553	3.17376	0.318643	-0.564589	-0.101145	0.347091
259766_at	AT1G64360	4.19977	4.69123	3.76961	3.54233	3.49322	4.30823	4.28598	3.5908	4.2838	4.74347	4.91303	4.60308	4.22021	3.78126	4.05353	4.75319	0.0181593	-0.420785	-0.14852	0.551147
259789_at	AT1G29395	3.78723	3.01677	2.4501	4.2262	3.88023	3.99885	4.74222	3.28198	4.03913	3.70595	3.51281	3.85235	3.0847	4.0351	4.02111	3.69037	-0.623118	0.327277	0.313291	-0.0174507
259841_at	AT1G52200	3.05706	3.09614	3.69884	2.81216	2.77136	2.91201	4.12583	3.01875	3.97105	3.60518	3.39972	3.18418	3.28401	2.83184	3.70521	3.39636	-0.0203424	-0.472511	0.400852	0.0920015
259857_at	AT1G68430	2.85828	3.2705	2.21728	2.47525	2.48697	2.27374	2.75087	3.00804	3.23635	3.30908	2.83623	3.82807	2.78202	2.41199	2.99842	3.32446	-0.0971997	-0.467235	0.119198	0.445237
259864_at	AT1G72800	3.0259	2.96199	2.80127	2.34979	2.86918	2.20295	2.44106	2.43421	3.12946	2.99844	3.32477	3.68134	2.92972	2.47397	2.66824	3.33485	0.0780245	-0.377724	-0.183455	0.483154
259925_at	AT1G75040	5.04298	4.73645	5.55455	4.93612	5.08636	4.79363	5.49263	4.69152	5.44862	4.67421	4.40773	3.43799	5.11133	4.9387	5.21092	4.17331	0.252763	0.0801385	0.352354	-0.685256
259939_s_at	AT1G71270	3.14348	3.68365	4.27209	4.1294	4.1558	4.25545	4.02755	3.55136	3.73541	3.13104	3.6902	3.01404	3.69974	4.18021	3.77144	3.27843	-0.0327164	0.44776	0.0389846	-0.454028
259976_at	AT1G76560	2.36921	2.76099	1.66205	2.0083	1.76901	1.71973	1.9064	2.24605	2.15952	2.86255	2.24753	3.01846	2.26408	1.83235	2.10399	2.70951	0.0366001	-0.395135	-0.123494	0.482029
260034_at	AT1G68810	2.76153	3.16652	3.24148	1.71956	2.78938	2.73575	2.05775	3.17584	3.22541	3.0677	3.30417	4.02607	3.05651	2.4149	2.81966	3.46598	0.117247	-0.524366	-0.119599	0.526718
260401_at	AT1G69840	3.37954	4.13792	3.74618	4.17901	4.09824	4.00504	3.26266	1.60975	3.63199	4.12402	4.66948	4.21958	3.75455	4.0941	2.8348	4.33769	-0.000735728	0.338811	-0.920484	0.582409
260407_at	AT1G69910	3.03155	2.25641	3.01579	3.51241	3.46302	3.67102	3.29493	3.52777	2.9345	3.18687	3.37958	3.74828	2.76791	3.54881	3.2524	3.43824	-0.483929	0.296971	0.000557326	0.1864
260446_at	AT1G72420	2.79642	2.67836	2.99842	3.17249	2.35	2.85841	2.86913	2.14579	2.83094	2.0532	2.36343	1.73736	2.8244	2.79363	2.61529	2.05133	0.253237	0.222472	0.0441221	-0.519831
260564_at	AT2G43810	2.16229	2.82902	1.63073	1.31498	1.63889	1.56567	1.57424	2.03747	2.4774	2.67926	2.36863	2.7225	2.20735	1.50651	2.0297	2.59013	0.123926	-0.576913	-0.0537201	0.506707
260601_at	AT1G55910	1.80561	1.8119	1.56502	2.79177	1.5914	2.8503	3.06729	2.84874	2.27079	1.80659	2.31397	2.14777	1.72751	2.41116	2.72894	2.08945	-0.511754	0.171894	0.489677	-0.149818
260648_at	AT1G08050	3.06568	3.94827	3.20864	4.42834	4.40117	3.94177	3.91667	4.49483	3.81812	3.17717	3.79556	3.68069	3.40753	4.2571	4.07654	3.55114	-0.415547	0.434022	0.253463	-0.271937
260895_at	AT1G29250	4.19591	4.29467	3.85571	3.4797	3.72817	3.71491	3.47998	3.76183	4.03252	4.8719	3.86586	4.57337	4.11543	3.64093	3.75811	4.43704	0.127554	-0.346949	-0.229768	0.449163
260917_at	AT1G02700	3.68278	3.10769	2.85387	4.47185	3.97403	3.74559	4.10095	3.51156	3.23028	3.0562	2.70918	3.34774	3.21478	4.06382	3.61426	3.03771	-0.267861	0.58118	0.131618	-0.444937
260964_at	AT1G45050	1.77795	2.26699	1.95615	1.1835	1.35668	1.29566	1.26828	1.38994	2.30058	2.01788	2.03923	1.97784	2.00036	1.27861	1.65293	2.01165	0.264474	-0.457277	-0.0829584	0.275762
260987_at	AT1G53590	3.60047	3.52133	3.64266	4.4198	3.81107	4.48258	4.23636	3.7901	3.35109	3.57316	3.44449	3.30151	3.58815	4.23781	3.79251	3.43972	-0.176396	0.473262	0.027963	-0.324829
261154_at	AT1G04970	2.96333	2.86689	3.81576	3.19708	3.15322	3.75594	3.39776	2.83353	2.99412	2.17242	2.94296	2.34637	3.21533	3.36875	3.07513	2.48725	0.178713	0.332133	0.0385185	-0.549365
261204_s_at	AT1G12920	2.54453	2.18211	3.17504	1.93361	2.57343	2.32995	2.10665	2.34602	3.90318	2.7886	4.03357	3.67249	2.63389	2.279	2.78528	3.49822	-0.165204	-0.520101	-0.0138153	0.69912
261306_at	AT1G48610	3.75878	3.35372	3.89747	4.19471	4.37963	3.82376	4.38004	4.34259	4.17586	5.1677	4.13759	4.46625	3.66999	4.1327	4.2995	4.59051	-0.503184	-0.0404755	0.126323	0.417337
261576_at	AT1G01070	3.92391	3.44896	3.75612	2.53763	2.67927	2.50824	2.15115	1.97098	3.90516	3.62764	3.45048	2.2812	3.70966	2.57505	2.67576	3.11977	0.689598	-0.445011	-0.344298	0.0997115
261635_at	AT1G50020	4.53891	4.15033	3.9374	3.05826	3.62601	3.75343	3.07947	3.63375	3.46034	3.66849	3.9607	3.36024	4.20888	3.47923	3.39119	3.66314	0.52327	-0.206377	-0.294423	-0.0224696
261674_at	AT1G18270	3.16762	3.36852	3.92732	3.87619	3.39889	3.93905	4.09984	4.45256	3.52104	3.19057	3.10203	3.13274	3.48782	3.73804	4.02448	3.14178	-0.11021	0.140011	0.42645	-0.456251
261790_at	AT1G16000	2.30046	2.07414	1.61466	3.17612	3.31287	2.62801	2.88087	2.13798	3.26054	2.83249	3.15029	2.6717	1.99642	3.039	2.7598	2.88482	-0.673589	0.368988	0.0897866	0.214815
261867_at	AT1G50575	2.60521	3.07462	3.04717	2.20153	1.99661	1.80481	1.56525	1.97296	2.99121	2.67263	2.93975	2.87318	2.909	2.00098	2.17647	2.82852	0.430256	-0.477762	-0.302269	0.349775
262048_at	AT1G80230	2.50021	2.90238	2.25777	2.60822	2.54787	2.08285	2.11291	2.59418	3.09979	3.24023	3.23809	3.11406	2.55346	2.41298	2.60229	3.19746	-0.138091	-0.27857	-0.0892534	0.505915
262081_at	AT1G59540	3.3081	3.09178	3.36445	4.15902	3.73778	4.11063	4.33592	3.475	3.43378	3.62802	3.11685	3.23492	3.25478	4.00247	3.74824	3.3266	-0.328244	0.419454	0.165216	-0.256425
262124_at	AT1G59660	4.18893	3.91467	3.69793	3.29029	3.60615	3.58282	3.35888	3.24195	2.9749	3.53323	3.59532	4.49633	3.93384	3.49309	3.19191	3.87496	0.310391	-0.130363	-0.431539	0.251511
262151_at	AT1G52510	4.28254	3.13778	4.71945	5.08283	5.21595	5.08897	4.90444	4.44206	5.11818	4.89175	4.45498	3.97417	4.04659	5.12925	4.82156	4.4403	-0.562836	0.519825	0.212134	-0.169123
262232_at	AT1G68600	3.58026	2.78422	3.31378	4.02028	4.2604	3.66211	4.00407	3.59878	3.74414	3.80707	3.76795	3.62646	3.22609	3.98093	3.78233	3.73383	-0.454707	0.300138	0.101536	0.0530331
262235_at	AT1G48350	3.86014	4.23718	3.87002	3.08634	3.39984	3.07786	3.19651	3.08027	4.06527	3.81452	3.99193	3.5092	3.98911	3.18802	3.44735	3.77188	0.39002	-0.411075	-0.151738	0.172793
262354_at	AT1G64200	3.3276	3.36603	3.07665	2.62914	3.07517	2.70163	3.03525	2.61335	3.55241	3.5469	4.30337	3.36589	3.25676	2.80198	3.067	3.73872	0.0406441	-0.414135	-0.149114	0.522604
262581_at	AT1G15370	3.15186	3.48353	2.69133	2.82974	2.4365	2.93685	2.93759	3.0994	3.60346	3.78646	3.50009	3.51406	3.10891	2.73436	3.21349	3.6002	-0.055334	-0.429875	0.0492459	0.435963
262655_s_at	AT1G14185	3.40906	3.61655	3.58058	3.65997	3.49737	4.03562	3.73823	2.85057	4.25844	2.85473	2.87327	2.66186	3.5354	3.73099	3.61575	2.79662	0.115709	0.311301	0.196059	-0.623069
262671_at	AT1G76040	2.37046	1.78935	3.52287	3.7032	3.39232	3.70175	2.94851	2.44341	2.57675	2.37701	2.48946	1.66917	2.56089	3.59909	2.65623	2.17855	-0.187795	0.850399	-0.0924613	-0.570143
262678_at	AT1G75810	2.4335	2.92264	2.42932	2.33183	2.18995	2.10889	2.47885	2.3353	2.56081	2.72703	4.00125	2.9697	2.59516	2.21022	2.45832	3.23266	-0.0289349	-0.413869	-0.165769	0.608573
262694_at	AT1G62790	4.23822	4.87233	4.14256	3.38742	4.05997	3.43868	3.69614	3.79079	4.61872	5.02942	4.25747	4.76848	4.4177	3.62869	4.03522	4.68512	0.226019	-0.562993	-0.156465	0.493439
262729_at	AT1G75840	3.33004	3.52519	3.22976	2.47853	3.1534	2.90425	2.6583	3.46025	3.45985	3.62813	3.72458	3.57273	3.36166	2.84539	3.1928	3.64182	0.101245	-0.415025	-0.0676185	0.381399
262741_at	AT1G28760	3.45852	3.35576	4.37705	3.0725	3.11079	3.32742	3.09261	3.13273	3.42886	2.87367	2.85033	2.91789	3.73044	3.17024	3.21807	2.88063	0.480597	-0.0796065	-0.0317765	-0.369214
262767_at	AT1G13170	3.40692	2.76109	2.73593	3.57538	3.57949	4.17767	3.24961	3.2335	3.72528	3.31646	3.37272	3.00688	2.96798	3.77751	3.4028	3.23202	-0.377095	0.432436	0.0577185	-0.113059
262802_at	AT1G20930	1.93735	2.38319	2.61345	2.99053	3.3052	2.89888	2.88762	2.52151	3.43989	2.0951	2.59799	2.67677	2.31133	3.06487	2.94967	2.45662	-0.384292	0.369244	0.254049	-0.239001
262822_at	AT1G11630	3.44964	3.68134	3.2155	2.62481	2.6498	2.9585	2.83217	2.9826	3.15008	2.80676	3.68795	3.71048	3.44883	2.74437	2.98828	3.40173	0.303025	-0.401435	-0.15752	0.255931
262873_at	AT1G64700	2.14703	3.2444	2.32095	1.84312	1.90922	1.69624	2.31821	2.49734	2.52845	2.92675	2.34559	3.04032	2.57079	1.81619	2.448	2.77089	0.169326	-0.585277	0.0465339	0.369417
262907_at	AT1G59720	2.80767	2.50602	3.61608	3.12917	2.79106	3.55012	3.80624	2.75515	3.25571	2.48908	2.54965	1.87645	2.97659	3.15678	3.27237	2.30506	0.0488919	0.229082	0.344668	-0.622642
262985_s_at	AT1G23290	3.99612	3.97708	3.32255	3.00127	3.82463	2.99099	2.67091	3.19824	4.21856	4.46454	3.82971	4.42477	3.76525	3.2723	3.36257	4.23967	0.105303	-0.387653	-0.297377	0.579727
263160_at	AT1G54080	2.50498	3.19935	2.55288	1.76137	2.4087	1.95778	1.82423	2.48409	2.5321	2.71881	2.46246	3.25903	2.7524	2.04262	2.28014	2.81343	0.280255	-0.429532	-0.192009	0.341286
263220_at	AT1G30610	3.21587	3.29046	3.68857	4.42354	3.37168	4.38422	4.12043	3.97093	3.33918	3.44053	3.40335	2.66463	3.3983	4.05982	3.81018	3.1695	-0.21115	0.450365	0.20073	-0.439945
263231_at	AT1G05680	4.13024	4.05091	4.25801	4.97379	4.32556	4.63272	4.76851	4.10708	5.03706	4.48013	3.74331	3.36486	4.14639	4.64403	4.63755	3.86277	-0.176295	0.321343	0.314868	-0.459917
263251_at	AT2G31410	4.06574	4.04325	3.58581	2.89067	3.37718	3.03922	2.87862	3.7247	3.94679	4.36124	3.66907	4.04036	3.89827	3.10235	3.5167	4.02356	0.263045	-0.532866	-0.118517	0.388339
263569_at	AT2G27170	3.36835	3.56479	3.77585	3.9103	4.04728	4.70194	4.05935	4.28524	3.24937	3.4301	3.44557	3.13526	3.56966	4.21984	3.86465	3.33698	-0.178121	0.472058	0.116871	-0.410808
263651_at	AT1G04340	2.19082	2.21635	2.14982	1.81714	1.82278	2.60538	2.03418	1.99232	3.00239	3.74003	2.48684	3.00635	2.18566	2.08177	2.34296	3.07774	-0.23637	-0.340268	-0.0790696	0.655708
263673_at	AT2G04800	1.71591	2.14265	1.96867	2.38377	2.25346	1.93509	2.15335	1.813	2.05652	2.17026	3.1506	2.8563	1.94241	2.19077	2.00762	2.72572	-0.27422	-0.0258594	-0.209008	0.509087
263689_at	AT1G26820	3.82383	3.21717	3.11403	4.68605	4.25445	3.46654	3.66703	2.77884	3.162	3.713	3.62103	4.03378	3.38501	4.13568	3.20263	3.78927	-0.243137	0.507534	-0.42552	0.161123
263898_at	AT2G21950	2.56345	3.47284	3.44714	2.13777	2.35239	2.30443	2.23442	2.78547	2.18215	3.07552	4.90069	2.84334	3.16115	2.26486	2.40068	3.60652	0.302844	-0.593438	-0.457621	0.748216
264032_at	AT2G03800	3.72107	3.32204	3.73906	4.37247	3.44954	4.28794	4.42589	3.89298	3.92207	3.38405	3.35439	3.39404	3.59406	4.03665	4.08031	3.37749	-0.178071	0.26452	0.308185	-0.394634
264043_at	AT2G22490	1.35781	1.21028	0.727544	1.56329	1.72347	1.49317	1.8743	2.32366	1.4291	1.70822	1.60451	2.07589	1.09855	1.59331	1.87569	1.79621	-0.49239	0.00236987	0.28475	0.20527
264069_at	AT2G28000	2.93659	2.77704	3.17413	3.70883	4.02884	3.76178	3.25715	3.23431	4.21456	2.47498	3.61871	3.06619	2.96259	3.83315	3.56867	3.05329	-0.391838	0.478725	0.214246	-0.301133
264070_at	AT2G27960	3.19714	2.98608	2.47351	2.81343	2.68876	2.53229	2.44709	2.95275	2.18161	3.58632	3.16363	3.24513	2.88558	2.67816	2.52715	3.33169	0.0299306	-0.177486	-0.328494	0.476049
264078_at	AT2G28470	4.03656	3.41998	4.23336	4.73929	4.04452	4.40078	4.2789	4.2805	3.69649	3.58156	3.17221	3.68986	3.89663	4.39486	4.0853	3.48121	-0.067868	0.430364	0.120796	-0.483292
264111_at	AT2G13690	3.70051	4.58949	4.39677	3.58169	3.36372	3.9029	3.80174	3.12659	2.98755	3.51518	4.37671	3.87892	4.22892	3.6161	3.30529	3.9236	0.460444	-0.152376	-0.46319	0.155123
264255_at	AT1G09140	3.15189	2.66854	2.82993	3.47375	3.86578	4.22958	3.55133	2.55337	3.54968	3.16997	2.99416	3.06986	2.88345	3.85637	3.21813	3.078	-0.375534	0.597384	-0.04086	-0.18099
264316_at	AT1G70330	3.26213	3.75398	3.5671	4.28163	3.5589	4.05958	3.78069	4.14585	3.70717	2.96512	3.50689	3.2737	3.52774	3.9667	3.87791	3.24857	-0.127493	0.311475	0.222675	-0.406657
264318_at	AT1G04220	2.11918	2.07399	2.08909	3.48573	2.89106	2.4419	2.76384	2.34994	2.8476	2.35611	2.38882	2.72875	2.09409	2.93956	2.65379	2.49123	-0.450581	0.394896	0.109126	-0.053441
264342_at	AT1G12080	5.12178	4.55265	3.917	3.94337	3.98152	3.25882	3.12451	3.17867	5.20795	5.3488	5.39192	5.51912	4.53048	3.7279	3.83705	5.41995	0.151634	-0.650941	-0.541798	1.04111
264546_at	AT1G55805	2.13268	2.31995	1.5663	2.97846	2.62383	2.6993	2.36292	2.37245	3.16449	2.7245	2.92945	2.73486	2.00631	2.76719	2.63329	2.79627	-0.544454	0.216428	0.082522	0.245504
264690_at	AT1G70060	3.78349	4.01326	4.68517	3.24116	3.58266	4.21719	3.63595	3.57463	3.56448	3.09529	3.09316	3.51815	4.16064	3.68034	3.59169	3.23553	0.493593	0.0132855	-0.0753601	-0.431519
264729_at	AT1G22990	3.29932	3.92681	2.57683	2.59071	2.63641	2.65177	2.97269	3.01004	3.16	3.56674	3.25076	3.92905	3.26765	2.62629	3.04758	3.58218	0.136727	-0.504632	-0.0833498	0.451254
264960_at	AT1G76930	3.1321	3.39954	2.65435	3.27677	3.36943	3.53756	3.00062	3.53724	2.66335	2.7742	2.69502	1.85045	3.062	3.39459	3.06707	2.43989	0.0711091	0.403703	0.076185	-0.550997
264968_at	AT1G67360	3.26966	2.65723	3.665	3.94737	3.63829	4.08249	3.63526	4.03879	3.51807	3.15767	3.59678	2.60981	3.1973	3.88939	3.73071	3.12142	-0.287403	0.404684	0.246004	-0.363285
264969_at	AT1G67320	2.79517	3.4022	4.11695	3.93595	3.48697	3.48133	3.57162	3.79494	3.74489	2.99257	2.5977	2.86987	3.43811	3.63475	3.70382	2.82005	0.0389257	0.235571	0.304638	-0.579135
265119_at	AT1G62570	2.85604	3.44373	3.28578	3.64028	2.96843	3.54168	3.01515	3.40641	3.05333	2.99815	2.31524	2.42021	3.19518	3.38346	3.1583	2.57787	0.11648	0.304761	0.0795939	-0.500834
265121_at	AT1G62560	3.1439	2.31415	3.08191	2.4101	2.57954	2.73463	2.72372	2.12083	2.26679	2.03231	2.00568	2.14725	2.84665	2.57476	2.37044	2.06175	0.383253	0.111356	-0.0929558	-0.401653
265132_at	AT1G23830	3.03425	3.17559	3.4454	3.07914	3.04251	2.69946	3.37904	2.99863	2.78138	2.74131	1.68291	2.47772	3.21841	2.94037	3.05302	2.30065	0.340301	0.0622596	0.174907	-0.577467
265187_at	AT1G23490	2.7945	2.4942	1.87642	2.05727	3.08127	2.48111	1.99016	1.9197	3.48955	3.84581	3.35726	3.15677	2.38837	2.53988	2.46647	3.45328	-0.323627	-0.172118	-0.245531	0.741276
265352_at	AT2G16600	4.06075	3.42506	3.69062	3.47781	3.59023	3.18719	3.30154	2.69469	3.65511	4.65103	3.67178	4.22621	3.72548	3.41841	3.21711	4.18301	0.0894756	-0.217591	-0.41889	0.547005
265459_at	AT2G46540	3.57401	3.42196	2.80607	2.49096	2.73865	2.53014	2.40741	2.84521	3.4108	3.39436	3.50438	3.42673	3.26734	2.58658	2.8878	3.44182	0.221456	-0.459307	-0.158084	0.395935
265505_at	AT2G15530	4.17339	3.73446	4.82601	4.1226	4.36125	4.74	3.92804	4.06575	3.79012	3.29017	3.78387	3.51443	4.24462	4.40795	3.92797	3.52949	0.217114	0.380443	-0.0995411	-0.498017
265577_at	AT2G20100	2.64128	2.29916	2.9639	1.80998	1.77345	1.87265	2.25275	2.28238	1.55475	1.8546	2.2414	2.5162	2.63478	1.81869	2.02996	2.20406	0.462905	-0.353181	-0.141913	0.0321892
265664_at	AT2G24420	3.93948	4.02378	4.22095	2.69598	3.69009	3.1921	3.20654	3.20178	3.98024	4.26833	3.62577	4.09833	4.0614	3.19272	3.46286	3.99748	0.382787	-0.485891	-0.215759	0.318863
265676_at	AT2G32070	2.68374	3.50672	2.78964	1.95147	2.60086	2.13635	2.4947	2.73134	2.46499	2.69259	2.86065	2.99915	2.99337	2.22956	2.56368	2.8508	0.334018	-0.429791	-0.095672	0.191445
265722_at	AT2G40100	4.16141	4.11327	3.9566	3.97693	3.82874	4.04239	4.45431	3.43795	3.74699	4.88848	5.0148	4.20365	4.0771	3.94935	3.87975	4.70231	-0.0750305	-0.202774	-0.272378	0.550182
265920_s_at	AT2G15220	2.33651	2.34884	1.81287	3.05941	2.68082	3.11615	2.74909	2.78987	2.36542	2.25366	2.88573	2.21443	2.16607	2.95213	2.63479	2.45127	-0.384994	0.40106	0.0837271	-0.0997931
266033_at	AT2G05830	3.45112	3.27666	4.00984	4.38161	4.07081	4.31408	4.63719	3.34277	4.08454	3.48126	3.65662	3.09777	3.5792	4.2555	4.0215	3.41189	-0.237818	0.438478	0.204477	-0.405137
266371_at	AT2G41410	2.0548	2.15598	1.93178	2.17875	1.81762	1.82768	2.06462	2.12837	2.3534	3.01253	2.01889	3.24087	2.04752	1.94135	2.18213	2.75743	-0.184586	-0.290756	-0.049979	0.525322
266391_at	AT2G41290	1.69047	1.92045	2.15208	1.51798	1.44057	1.49949	1.94471	2.68031	1.48975	1.24548	1.3245	1.18022	1.921	1.48601	2.03826	1.25007	0.247167	-0.187821	0.364422	-0.423768
266460_at	AT2G47930	2.49885	2.9145	2.04493	1.97042	2.47016	1.89534	2.32891	2.76602	2.26354	2.80731	3.08522	3.01651	2.48609	2.11197	2.45282	2.96968	-0.0190487	-0.393171	-0.0523195	0.464539
266580_at	AT2G46260	2.51406	3.47907	2.56027	1.78873	2.20489	1.82134	1.96631	2.28014	2.63046	2.30809	2.60614	2.46599	2.85113	1.93832	2.2923	2.46008	0.465674	-0.447138	-0.0931532	0.0746174
266599_at	266599_at	3.85732	3.49593	4.43698	4.0166	4.09307	4.64006	3.84363	3.23565	3.58622	3.50553	3.5177	3.02304	3.93008	4.24991	3.55517	3.34876	0.159099	0.478932	-0.215813	-0.422219
266707_at	AT2G03310	3.20413	3.28758	2.70195	4.04291	3.37116	4.0355	3.62437	3.66364	3.03246	3.28276	2.93159	2.99326	3.06455	3.81652	3.44016	3.0692	-0.283054	0.468912	0.0925476	-0.278406
266904_at	AT2G34590	2.2332	2.19333	1.86921	1.63234	3.02072	2.34304	2.24941	2.1952	2.36663	2.86989	2.87498	3.35218	2.09858	2.33203	2.27041	3.03235	-0.334766	-0.101309	-0.162931	0.599006
266928_at	AT2G45790	2.95129	3.47484	3.48347	2.34638	3.13933	2.43904	2.77745	2.45401	3.26928	3.57837	3.36892	3.41145	3.3032	2.64158	2.83358	3.45291	0.245382	-0.416234	-0.224241	0.395093
266959_at	AT2G07690	3.23803	3.60112	3.97382	4.38824	4.06416	4.71151	4.32745	4.02447	4.15112	4.29732	3.23327	3.31732	3.60432	4.38797	4.16768	3.61597	-0.339661	0.443984	0.223695	-0.328018
267004_at	AT2G34260	3.41394	2.91536	4.01479	3.82328	3.38985	3.62106	3.22623	3.53754	3.33668	3.22023	2.1076	2.6437	3.44803	3.6114	3.36682	2.65718	0.177175	0.340543	0.0959632	-0.613681
267095_at	AT2G38280	3.89026	3.53494	3.90373	4.31941	4.26805	3.9044	3.45695	4.23302	4.38265	3.60259	3.13153	3.29497	3.77631	4.16395	4.02421	3.34303	-0.0505634	0.337077	0.197332	-0.483845
267158_at	AT2G37640	3.5209	2.5657	2.38335	1.73959	2.05162	1.54418	1.64887	1.98347	3.06339	2.21184	2.3562	2.17685	2.82332	1.77847	2.23191	2.2483	0.552819	-0.492032	-0.038588	-0.0222
267262_at	AT2G22990	2.93651	2.61283	2.73993	3.12783	3.53181	3.87584	3.42538	2.75621	3.64223	2.90165	3.15631	2.3948	2.76309	3.51183	3.27461	2.81759	-0.328687	0.420049	0.182829	-0.274191
267300_at	AT2G30140	2.73935	2.64523	3.28903	3.72566	3.08525	3.79134	3.44153	3.0669	3.35053	2.68662	3.07052	2.50954	2.8912	3.53409	3.28632	2.75556	-0.225591	0.417295	0.169527	-0.361232
267373_at	AT2G26280	3.69072	3.42333	3.42104	3.7536	3.36031	4.25332	3.95398	3.18614	3.59057	2.86229	3.29872	2.45645	3.5117	3.78908	3.57689	2.87249	0.0741604	0.351537	0.139355	-0.565053
267421_at	AT2G35040	3.57657	3.37402	4.35191	4.41511	4.25309	4.61693	4.35828	4.51448	4.91117	3.91097	4.33392	4.05712	3.7675	4.42838	4.59464	4.10067	-0.455297	0.205578	0.371846	-0.122127
245060_at	AT2G39770	1.92221	1.70971	1.37328	1.45974	2.23317	1.6668	1.15684	1.31814	2.71778	2.52436	2.08094	2.84768	1.6684	1.78657	1.73092	2.48433	-0.249154	-0.130986	-0.186634	0.566774
245119_at	AT2G41640	2.42346	2.39107	2.38281	2.83397	2.81178	2.49297	2.19435	3.31961	2.29639	2.12207	1.91191	1.98477	2.39911	2.71291	2.60345	2.00625	-0.0313167	0.282477	0.173018	-0.424179
245267_at	AT4G14060	4.55754	3.74302	3.99125	4.66137	4.63328	4.66673	4.52418	4.75844	3.96701	3.78071	3.89734	4.17129	4.09727	4.65379	4.41654	3.94978	-0.182077	0.374447	0.137196	-0.329566
245306_at	AT4G14690	4.77029	4.56371	5.04794	4.66254	4.27264	5.07635	4.76843	2.89965	3.86537	4.46959	3.68441	4.62698	4.79398	4.67051	3.84448	4.26033	0.401655	0.278183	-0.547841	-0.131997
245334_at	AT4G15800	2.80332	2.80606	2.45832	2.17989	2.62559	2.31081	2.50415	3.43155	2.80771	2.80349	3.10685	3.41794	2.68923	2.3721	2.91447	3.10943	-0.0820735	-0.39921	0.143163	0.338121
245343_at	AT4G15830	4.30015	3.01416	3.1479	4.74952	3.92172	4.39948	4.4296	3.5857	3.96581	3.87735	3.96463	3.85682	3.4874	4.3569	3.9937	3.8996	-0.446999	0.422502	0.0593021	-0.0348055
245394_at	AT4G16450	3.51795	3.76941	2.73941	2.75342	2.96768	2.91502	3.00994	3.29432	2.98853	3.6418	3.78469	3.3589	3.34226	2.8787	3.0976	3.59513	0.113835	-0.349719	-0.130824	0.366708
245448_at	AT4G16860	3.59514	2.36955	2.81595	3.46683	3.10344	3.09855	3.17775	2.88339	2.49699	2.36782	2.77088	2.21911	2.92688	3.22294	2.85271	2.4526	0.0630974	0.359158	-0.0110755	-0.41118
245449_at	245449_at	3.49456	3.32411	3.82483	3.50464	3.46317	2.86332	2.94251	3.06167	2.40139	2.99498	4.10752	3.32467	3.54783	3.27704	2.80186	3.47572	0.272219	0.00142678	-0.473754	0.200108
245524_at	AT4G15920	2.73687	2.27753	2.372	1.71134	2.30218	1.85497	2.08171	1.986	2.42619	2.88841	2.12596	3.12874	2.46213	1.95616	2.16463	2.71437	0.137809	-0.368163	-0.159691	0.390045
245533_at	AT4G15130	3.73956	3.90794	4.35322	3.80419	3.4174	4.10539	3.91663	3.98114	3.1598	2.90034	3.62171	3.36162	4.00024	3.77566	3.68586	3.29455	0.311162	0.086583	-0.00322088	-0.394524
245772_at	AT1G30300	3.00822	3.37417	2.84681	2.11812	2.43929	2.31004	2.02067	2.31814	2.95888	2.98149	2.2518	2.69512	3.0764	2.28915	2.43257	2.64281	0.466169	-0.32108	-0.177664	0.032575
245797_at	AT1G45230	1.68827	2.17253	2.10422	1.57009	1.68974	1.41972	1.59683	2.24965	2.24775	1.95085	2.47528	2.49404	1.98834	1.55985	2.03141	2.30672	0.0167588	-0.411731	0.0598305	0.335142
245863_s_at	AT1G58050	3.56199	3.46931	3.65892	3.78712	3.26205	3.98451	3.86205	3.64588	3.33652	2.62301	3.44455	2.81004	3.56341	3.67789	3.61482	2.9592	0.109579	0.224061	0.160988	-0.494628
245884_at	AT5G09300	3.6251	2.62063	4.04093	4.16563	3.30112	3.92973	3.99292	3.32065	3.81894	3.3902	3.19431	2.64255	3.42889	3.79883	3.71083	3.07569	-0.0746726	0.295269	0.207275	-0.427872
246002_at	AT5G20740	1.82209	1.95271	2.28314	2.62797	2.57298	2.52402	1.87817	2.47536	2.89477	1.61475	2.00856	1.99956	2.01931	2.57499	2.4161	1.87429	-0.20186	0.353818	0.194925	-0.346884
246071_at	AT5G20150	3.43851	3.46419	3.11184	3.46223	3.05264	3.82369	3.23531	2.87798	3.28391	3.11221	2.79471	2.22867	3.33818	3.44619	3.1324	2.71186	0.181024	0.289031	-0.0247604	-0.445294
246073_at	AT5G20180	3.37269	3.45408	2.97088	2.80251	2.78907	2.71065	2.76645	3.43021	3.56974	3.27297	3.54974	3.61715	3.26588	2.76741	3.25547	3.47995	0.0737057	-0.424767	0.0632887	0.287773
246076_at	AT5G20280	3.74157	3.13424	4.66353	4.35251	4.76983	4.40729	4.13464	3.68076	4.09459	3.04975	3.99706	3.66577	3.84645	4.50988	3.97	3.57086	-0.127847	0.53558	-0.00429782	-0.403436
246099_at	AT5G20230	3.24028	3.13522	4.03939	2.87858	2.83901	3.62966	3.31048	2.74505	4.10474	4.05629	3.95483	3.79076	3.47163	3.11575	3.38676	3.93396	-0.00539619	-0.361274	-0.0902688	0.456939
246110_at	AT5G20140	3.37445	3.62041	4.24353	4.94483	3.75934	4.53688	4.16595	3.36551	3.61792	4.03626	3.69099	3.10107	3.74613	4.41368	3.71646	3.60944	-0.125299	0.542256	-0.154969	-0.261988
246137_at	AT5G28490	3.64331	3.62907	3.45109	3.87439	4.68722	3.642	4.15495	4.56062	4.16558	3.75191	3.55191	4.47833	3.57449	4.06787	4.29372	3.92738	-0.391376	0.102006	0.327852	-0.038482
246195_at	AT4G36410	4.30598	4.56711	3.68826	4.63186	4.66813	4.68907	4.37427	4.10028	4.25151	4.11895	3.32264	4.34666	4.18712	4.66302	4.24202	3.92941	-0.0682767	0.407629	-0.013374	-0.325978
246225_at	AT4G36910	4.16786	4.38305	4.72415	3.78182	3.72305	3.78496	3.74793	4.11794	4.34325	4.18762	5.02317	4.21664	4.42502	3.76328	4.06971	4.47581	0.241566	-0.420174	-0.113748	0.292357
246262_at	AT1G31790	2.07047	1.88283	3.06524	2.98588	1.82131	2.62317	2.84487	2.93116	2.2454	1.77287	2.09882	1.85936	2.33951	2.47679	2.67381	1.91035	-0.0106011	0.126674	0.323694	-0.439767
246378_at	AT1G57620	2.28137	2.57107	2.48141	2.62976	2.76544	3.02094	2.62344	2.18117	3.16777	3.00636	3.30139	3.143	2.44462	2.80538	2.65746	3.15025	-0.319809	0.0409526	-0.106967	0.385823
246386_at	AT1G77410	2.08623	2.69943	1.79774	2.45452	1.57086	2.07205	3.33133	1.99099	2.02502	1.61071	1.89065	1.40391	2.19447	2.03248	2.44911	1.63509	0.116683	-0.0453088	0.371323	-0.442698
246440_at	AT5G17650	4.79661	3.92445	4.42129	4.3941	4.09779	4.41715	4.14384	3.17819	4.36368	4.92967	4.05287	4.84352	4.38079	4.30301	3.89524	4.60869	0.0838554	0.00608255	-0.401692	0.311754
246510_at	AT5G15410	3.05502	2.88076	3.82806	3.82944	3.64473	4.22275	3.65653	3.21599	3.50053	3.12898	3.48056	2.74657	3.25461	3.89898	3.45768	3.1187	-0.17788	0.466483	0.0251892	-0.313792
246566_at	AT5G14940	3.55188	3.94574	3.78266	3.11952	2.96333	3.03267	4.01317	3.27009	2.76319	3.46043	3.68294	2.83957	3.76009	3.03851	3.34882	3.32765	0.391327	-0.330258	-0.0199508	-0.0411181
246583_at	AT5G14720	3.38506	3.93883	3.9173	2.82502	3.64347	3.51007	3.15418	2.274	3.6596	3.57773	3.5002	3.50966	3.74706	3.32618	3.02926	3.5292	0.339135	-0.0817416	-0.378665	0.121271
246603_at	AT1G31690.2	3.71992	4.27056	3.49645	4.2535	3.50557	4.21275	3.83036	3.92705	3.6331	3.29753	3.47423	2.87794	3.82898	3.99061	3.79683	3.21657	0.120729	0.282364	0.0885859	-0.491678
246619_at	AT5G36290	2.18447	2.80203	1.99936	1.90871	2.32115	2.14801	2.14641	1.88758	2.75496	2.77722	2.63145	3.25354	2.32862	2.12596	2.26298	2.8874	-0.0726199	-0.275285	-0.138258	0.486163
246682_at	AT5G33290	3.02696	2.49217	2.83857	3.16257	2.51014	3.10192	3.43267	3.46841	2.57199	2.17413	2.73841	2.42219	2.7859	2.92487	3.15769	2.44491	-0.0424439	0.0965303	0.329347	-0.383433
246743_at	AT5G27750	2.46794	1.67228	2.32072	1.69089	1.37842	1.73498	1.91867	2.2368	1.92858	2.63984	2.82272	1.76826	2.15365	1.60143	2.02802	2.41027	0.105304	-0.446912	-0.0203246	0.361932
246796_at	AT5G26770	3.14487	2.54745	2.34458	1.89449	1.94539	2.07419	2.13738	2.0931	2.18776	2.2259	2.85748	2.2762	2.67897	1.97136	2.13941	2.4532	0.368235	-0.339377	-0.17132	0.142462
246841_at	AT5G26700	2.66731	2.52029	3.01224	2.56571	2.29521	2.58313	2.39952	2.67583	2.20303	2.25841	0.949027	2.31012	2.73328	2.48135	2.42613	1.83918	0.363295	0.111363	0.0561422	-0.530801
246862_at	AT5G25760	1.77394	2.1571	1.84045	2.34346	2.34374	2.21731	2.13527	2.1279	2.62537	3.45216	1.84695	2.77416	1.92383	2.3015	2.29618	2.69109	-0.37932	-0.00164895	-0.0069723	0.387941
246906_at	AT5G25475	1.5053	1.96671	1.53127	1.58712	1.28726	1.13401	1.34043	1.95817	1.41731	1.66068	2.44474	2.00437	1.66776	1.33613	1.57197	2.0366	0.0146431	-0.316985	-0.081143	0.383485
247041_at	AT5G67180	1.4817	2.28847	1.83255	2.81935	1.99771	2.89632	2.43977	2.04288	2.0468	2.63763	2.10314	1.95351	1.86757	2.57112	2.17648	2.23143	-0.344077	0.359472	-0.0351685	0.0197733
247124_at	AT5G66060	2.75007	3.14454	3.68066	2.67797	2.60944	2.69718	2.87948	2.70196	3.36273	2.89993	4.42678	3.03647	3.19176	2.66153	2.98139	3.45439	0.119489	-0.410738	-0.0908778	0.382127
247139_at	AT5G66090	3.38018	3.50076	3.59661	3.36424	3.72895	3.55163	3.71505	3.24299	4.23645	4.02484	4.29161	4.26507	3.49252	3.54827	3.7315	4.19384	-0.249015	-0.193258	-0.0100349	0.452307
247218_at	AT5G65010	3.5903	3.18697	4.00137	3.71662	3.31891	4.02567	3.59633	3.19527	3.46604	3.25735	3.04481	2.54139	3.59288	3.68706	3.41921	2.94785	0.181128	0.275313	0.0074597	-0.463901
247256_at	AT5G64730	3.05403	2.46561	2.86022	2.33855	2.80864	2.19883	2.39664	2.76499	2.21811	3.31597	2.76199	3.37457	2.79329	2.44867	2.45991	3.15084	0.0801085	-0.264505	-0.253265	0.437662
247282_at	AT5G64240	4.4991	3.92394	4.20667	3.97195	3.90643	4.25847	3.86083	2.86656	3.79942	3.82843	3.99241	3.34894	4.2099	4.04562	3.50893	3.72326	0.337974	0.173689	-0.362994	-0.14867
247315_at	AT5G64010	2.01424	2.61746	2.57375	2.50987	2.14038	2.62023	2.25555	3.41241	2.3806	2.70683	2.90336	3.75091	2.40182	2.42349	2.68285	3.12037	-0.255314	-0.233641	0.0257204	0.463234
247405_at	AT5G62880	2.63594	2.13621	2.70381	2.99793	2.44073	2.98356	2.77116	2.71891	2.96866	3.72309	2.85072	3.19214	2.49199	2.80741	2.81958	3.25532	-0.351584	-0.0361644	-0.0239957	0.411744
247434_at	AT5G62575	2.75574	2.7024	2.23821	1.90609	2.13548	2.10743	1.91495	2.04643	2.93724	2.85127	2.58742	2.93556	2.56545	2.04967	2.29954	2.79142	0.138931	-0.376851	-0.126979	0.364899
247552_at	AT5G60920	3.04666	3.4257	3.00015	2.56803	3.68135	2.99428	3.16502	3.51724	2.98398	3.60163	3.69105	4.35707	3.1575	3.08122	3.22208	3.88325	-0.17851	-0.254794	-0.113935	0.547238
247593_at	AT5G60790	2.61003	3.01651	2.55524	2.14028	2.90623	2.30847	1.96023	2.50986	3.55841	2.9887	3.20732	3.68655	2.72726	2.45166	2.67617	3.29419	-0.0600615	-0.335659	-0.111152	0.506873
247718_at	AT5G59310	3.68417	3.64123	3.98316	3.74067	3.39267	3.82414	3.3011	3.79948	4.62162	4.26019	4.29026	4.66294	3.76952	3.65249	3.9074	4.40446	-0.163948	-0.280977	-0.0260693	0.470994
247814_at	AT5G58310	3.61595	3.05544	2.57726	1.97897	2.74082	2.37493	2.70431	3.01955	3.54693	3.0085	3.5098	2.93813	3.08288	2.36491	3.09026	3.15214	0.160333	-0.557641	0.167713	0.229594
247900_at	AT5G57290	3.58267	3.89155	2.91179	2.97492	3.26248	2.73369	2.81637	3.30979	3.71573	3.79723	3.71634	4.01905	3.462	2.99036	3.28063	3.84421	0.0677012	-0.403938	-0.11367	0.449907
247954_at	AT5G56870	2.69182	2.38291	3.88571	3.52082	3.41842	3.94183	2.71642	2.06487	3.89666	2.96668	2.78959	3.12415	2.98681	3.62702	2.89265	2.96014	-0.129843	0.510367	-0.224007	-0.156517
247993_at	AT5G56130	3.92797	3.87162	3.78437	4.70671	4.13334	4.69635	4.43961	4.02751	4.26878	4.24172	3.21213	3.97167	3.86132	4.51214	4.2453	3.80851	-0.245496	0.40532	0.138484	-0.298308
247997_at	AT5G56180	3.08876	3.25422	3.53179	3.79736	3.11505	3.86009	3.4487	2.75013	3.41403	3.19	2.82448	2.16391	3.29159	3.59083	3.20429	2.72613	0.0883809	0.387624	0.00107507	-0.47708
248021_at	AT5G56500	3.46149	2.95399	3.75836	3.84334	3.72999	3.76171	3.69803	3.87443	4.22098	4.08046	5.01394	3.55718	3.39128	3.77835	3.93115	4.21719	-0.438214	-0.0511425	0.101654	0.387702
248057_at	AT5G55520	3.48753	3.09921	3.6531	3.89041	3.47123	4.10719	2.87638	3.48687	3.23507	2.42886	3.89945	2.91224	3.41328	3.82294	3.19944	3.08018	0.0343199	0.443981	-0.179522	-0.298779
248060_at	AT5G55560	3.64477	2.97802	3.49739	3.25701	3.21859	2.59812	4.28308	3.3271	3.62232	2.88966	4.03892	3.32724	3.37339	3.02458	3.74417	3.41861	-0.0167919	-0.365611	0.353981	0.0284215
248062_at	AT5G55450	3.4365	3.06571	2.855	2.36599	2.60433	2.61212	2.42212	2.89843	3.59929	3.04809	3.39192	3.34381	3.11907	2.52748	2.97328	3.26128	0.148795	-0.442796	0.00300238	0.290999
248085_at	AT5G55480	4.10769	3.93265	4.22537	3.91182	4.55872	4.80725	4.41975	4.55026	4.55586	4.76794	4.69143	4.92008	4.08857	4.42593	4.50863	4.79315	-0.365497	-0.0281397	0.0545571	0.339079
248100_at	AT5G55180	3.50386	3.60219	4.18036	4.78881	4.19577	4.55535	3.91201	4.56768	4.44601	4.33942	4.1337	3.86043	3.76214	4.51331	4.30857	4.11118	-0.411664	0.33951	0.134768	-0.0626142
248120_at	AT5G54540	3.48578	3.48378	3.53661	3.13773	3.29535	3.66745	2.71079	2.74441	3.79357	3.63014	4.07777	3.93675	3.50206	3.36685	3.08292	3.88155	0.0437112	-0.0914986	-0.375421	0.423209
248158_at	AT5G54440	3.90664	3.24501	3.62303	4.17905	3.74804	4.08591	4.23677	3.48092	3.43404	3.12483	3.59098	2.99794	3.59156	4.00434	3.71724	3.23792	-0.0462064	0.366572	0.0794785	-0.399844
248191_at	AT5G54130.2	2.31301	2.86611	3.06442	2.17329	1.85812	3.01431	2.41676	2.48661	2.43736	2.01593	1.52486	2.42935	2.74785	2.34857	2.44691	1.99005	0.3645	-0.0347703	0.0635687	-0.393299
248213_at	AT5G53660	2.97227	2.58918	2.52966	2.92231	2.90159	2.8642	2.26822	3.1107	2.55073	2.39681	1.61868	2.3171	2.69704	2.89603	2.64321	2.11087	0.110251	0.309246	0.0564254	-0.475922
248263_at	AT5G53370	4.08078	3.75867	4.16315	3.22489	3.32329	3.16688	3.58809	2.80864	3.79091	3.81789	4.12985	2.94495	4.00087	3.23835	3.39588	3.6309	0.434368	-0.328146	-0.170619	0.0643969
248327_at	AT5G52750	3.47284	3.31848	3.17995	3.56129	2.38735	3.85792	2.95614	2.19364	2.67299	3.56188	2.66072	2.22644	3.32376	3.26885	2.60759	2.81635	0.31962	0.264715	-0.396547	-0.187788
248336_at	AT5G52420	2.82769	2.60792	3.17116	2.20013	2.60503	2.46634	2.6519	3.25804	2.3038	3.11635	2.94957	3.62343	2.86892	2.42383	2.73791	3.22979	0.0538088	-0.39128	-0.0772001	0.414671
248440_at	AT5G51260	2.93614	3.31402	3.19549	4.01595	3.17297	3.51747	3.36506	2.96542	3.17935	2.71192	2.91805	2.96849	3.14855	3.5688	3.16994	2.86615	-0.0398112	0.380435	-0.0184159	-0.322208
248614_at	AT5G49560	2.12717	2.19679	2.085	2.39194	2.12812	1.56946	2.03749	2.50431	1.79592	2.21642	3.46018	2.59377	2.13632	2.02984	2.11257	2.75679	-0.12256	-0.229043	-0.146309	0.497911
248685_at	AT5G48500	2.85273	2.86134	2.77631	2.5508	3.38777	2.49287	2.32824	2.31823	3.82996	3.98384	3.44465	3.40688	2.83013	2.81048	2.82548	3.61179	-0.189341	-0.208988	-0.193992	0.59232
248899_at	AT5G46390	1.84958	1.73475	2.13853	2.64263	2.30308	2.58368	2.95728	3.27229	1.9661	1.91535	2.25863	2.41241	1.90762	2.5098	2.73189	2.19546	-0.428574	0.173603	0.3957	-0.140729
249003_at	AT5G44500	3.39445	4.08574	4.27587	2.95325	3.9642	3.39007	3.50272	3.94952	4.04537	4.21674	4.37287	3.91461	3.91869	3.43584	3.83254	4.16808	0.0799022	-0.402944	-0.00624775	0.32929
249076_at	AT5G43970	3.4655	3.44012	2.35011	2.5107	2.78194	2.869	2.45347	2.96904	3.13855	3.57044	3.18055	3.87205	3.08525	2.72054	2.85369	3.54101	0.0351231	-0.329579	-0.196435	0.490891
249127_at	AT5G43500	2.97305	3.04282	3.06884	3.59087	3.2269	3.17863	3.24829	2.19916	2.68786	2.67993	2.83644	2.08073	3.02823	3.33213	2.71177	2.53237	0.127108	0.431006	-0.189356	-0.368758
249255_at	AT5G41610	3.2093	3.75979	3.61908	3.56346	3.2825	2.7186	2.84633	2.58489	3.15958	3.11478	2.29913	2.93605	3.52939	3.18819	2.8636	2.78332	0.438263	0.0970621	-0.227523	-0.307802
249284_at	AT5G41810	3.02554	2.30699	2.38365	3.63896	3.16335	2.92665	3.37691	3.00539	3.02101	3.57447	3.25248	3.06636	2.57206	3.24298	3.13444	3.29777	-0.489753	0.181171	0.0726244	0.235957
249297_at	AT5G41320	3.12124	2.78611	2.39498	3.36473	3.27656	3.14866	2.90288	2.88364	2.33385	2.76122	2.53256	2.25686	2.76744	3.26332	2.70679	2.51688	-0.0461638	0.449709	-0.106817	-0.296728
249324_at	AT5G40810	2.38179	2.98125	3.4202	2.29018	3.32587	2.81361	2.72409	2.75058	3.18561	3.48897	3.82581	3.54497	2.92775	2.80989	2.88676	3.61992	-0.133329	-0.251192	-0.174317	0.558838
249395_at	AT5G40190	2.14682	1.93506	1.66943	3.08254	2.70339	2.16412	2.98621	2.68525	1.89883	2.66169	2.11903	2.57468	1.9171	2.65001	2.52343	2.4518	-0.468484	0.264428	0.137842	0.0662145
249400_at	AT5G40300	2.84727	2.34665	2.59551	2.45687	2.63086	1.91866	3.17754	2.8626	2.6547	2.98586	3.24476	2.9023	2.59648	2.33546	2.89828	3.04431	-0.122156	-0.383168	0.179647	0.325677
249424_s_at	AT5G39800	3.02615	3.57952	2.58497	2.87992	2.86055	2.69838	2.72504	3.03557	3.41126	3.77208	3.81863	3.16973	3.06355	2.81295	3.05729	3.58681	-0.0666028	-0.317202	-0.0728572	0.456662
249572_at	AT5G37630	3.1528	3.80262	3.1965	3.8485	4.50478	3.95338	3.6178	4.36968	3.76106	3.35436	3.8238	3.52929	3.38397	4.10222	3.91618	3.56915	-0.358908	0.359339	0.1733	-0.173731
249583_at	AT5G37770	3.83012	3.57938	4.13111	4.32446	3.23584	3.41658	2.60511	3.37245	3.99094	4.4372	3.4785	4.24156	3.84687	3.65896	3.32284	4.05242	0.126596	-0.0613095	-0.397436	0.33215
249837_at	AT5G23480	2.55079	1.01413	2.03924	2.71268	1.99868	2.57259	2.40056	1.70151	2.13821	1.747	1.81182	1.56267	1.86805	2.42798	2.08009	1.70716	-0.15277	0.407159	0.0592707	-0.313659
249849_at	AT5G23230	2.56206	3.45272	3.18744	2.54854	1.94687	2.50939	2.71736	3.11579	2.51588	2.64603	3.43079	2.41235	3.06741	2.33493	2.78301	2.82973	0.313639	-0.418837	0.0292417	0.0759565
249859_at	AT5G22840	3.1095	3.40366	4.04069	2.43492	2.96548	2.93772	3.06301	3.27521	3.39591	4.21598	3.18137	3.39897	3.51795	2.77937	3.24471	3.59877	0.23275	-0.505831	-0.0404899	0.313571
249975_s_at	AT3G06320	2.14225	2.17945	1.5737	1.68499	1.5709	1.37744	1.46974	2.41591	1.95153	1.94162	2.71009	2.13729	1.96514	1.54445	1.94573	2.263	0.0355584	-0.385132	0.0161513	0.333422
250080_at	AT5G16620	2.9502	3.34971	3.2635	2.79774	3.24489	2.82577	2.77591	3.16034	4.13911	3.62831	3.77266	3.69965	3.18781	2.95613	3.35845	3.70021	-0.112843	-0.344518	0.0578037	0.399556
250130_at	AT5G16510	3.60518	2.50005	2.90398	2.99415	3.55227	3.04364	3.2804	3.63909	3.16328	4.11325	3.54517	3.76016	3.00307	3.19668	3.36092	3.80619	-0.338649	-0.145033	0.0192064	0.464476
250216_at	AT5G14090	4.16227	3.99088	4.69948	3.37724	3.75723	3.99224	3.64336	3.35565	4.173	3.62641	3.89329	3.20995	4.28421	3.7089	3.72401	3.57655	0.46079	-0.114515	-0.0994097	-0.246866
250244_at	AT5G13680	3.71299	3.92044	4.16027	4.72425	4.3041	4.60139	4.71439	4.43881	3.37298	4.04344	3.6859	3.76331	3.93123	4.54325	4.1754	3.83088	-0.188958	0.423058	0.0552071	-0.289307
250312_at	AT5G12260	3.63861	3.41734	3.8164	3.61837	3.2154	3.37286	3.9727	3.23749	3.01887	2.98328	2.84805	2.8839	3.62412	3.40221	3.40969	2.90507	0.288846	0.0669377	0.0744147	-0.430199
250315_at	AT5G12130	3.21746	3.43074	2.94655	3.58534	3.39283	3.28966	3.14303	2.66563	3.5464	2.74707	2.84317	2.48178	3.19825	3.42261	3.11835	2.69067	0.0907786	0.31514	0.0108801	-0.416799
250560_at	AT5G08020	3.30454	3.69239	3.95689	4.23219	3.40488	4.78289	4.65829	3.88066	3.95569	3.70092	2.93448	3.35841	3.65127	4.13999	4.16488	3.33127	-0.170579	0.318137	0.343028	-0.490586
250590_at	AT5G07710	2.82582	3.44785	3.55518	3.43657	2.9841	3.23262	3.25378	2.81748	3.06888	2.45758	2.84177	2.40782	3.27628	3.21777	3.04671	2.56906	0.248829	0.190312	0.019258	-0.458399
250649_at	AT5G06690	3.76329	3.47462	3.58566	3.87894	3.25762	3.46421	3.13112	2.53668	4.03331	4.95823	3.39919	3.73339	3.60786	3.53359	3.2337	4.03027	0.00650109	-0.0677666	-0.367653	0.428918
250676_at	AT5G06320	3.03874	3.1354	3.11313	3.05778	3.14628	3.28331	1.90158	4.37891	3.68997	4.08867	3.23169	4.13415	3.09576	3.16246	3.32349	3.81817	-0.254211	-0.18751	-0.026482	0.468203
250723_at	AT5G06300	2.71002	3.28699	2.60796	2.85952	3.00488	3.01811	2.99669	2.19352	2.46612	2.3982	2.52253	1.84719	2.86832	2.96084	2.55211	2.25597	0.209013	0.301527	-0.107202	-0.403339
250882_at	AT5G04000	3.0143	2.21132	2.57287	2.86264	2.33362	2.96081	2.85565	2.88644	2.1921	3.21793	3.55805	3.23268	2.5995	2.71903	2.64473	3.33622	-0.22537	-0.105843	-0.180138	0.511351
250982_at	AT5G03150	3.68214	3.72655	3.02541	3.05351	3.09073	2.95239	3.08945	4.13548	3.88104	3.53329	3.76105	4.0181	3.47803	3.03221	3.70199	3.77081	-0.0177266	-0.463552	0.206227	0.275052
251067_at	AT5G01910	2.92244	3.71485	3.52841	3.04919	3.27877	2.81048	2.47215	2.59862	2.86441	3.12323	2.72982	3.31784	3.38857	3.04615	2.64506	3.05696	0.354382	0.0119631	-0.389123	0.0227783
251090_at	AT5G01340	1.88018	2.28254	2.1945	1.74355	1.97362	1.97266	1.98735	2.31281	2.74922	2.75599	3.08024	2.21045	2.11907	1.89661	2.3498	2.68222	-0.142853	-0.365316	0.0878702	0.420298
251119_at	AT3G63510	3.19626	2.60945	3.24034	4.03276	3.66592	3.82201	3.43917	3.14439	3.32793	3.66719	3.73341	2.62742	3.01535	3.84023	3.30383	3.34268	-0.36017	0.464707	-0.0716901	-0.0328467
251140_at	AT5G01090	3.85217	3.43744	4.23797	3.0457	3.23357	2.96203	3.01429	3.34463	3.83137	3.80728	4.31667	3.11267	3.84253	3.08043	3.39676	3.74554	0.326211	-0.435884	-0.119552	0.229225
251143_at	AT5G01220	4.56966	4.2035	5.00795	4.04112	3.67247	4.8758	3.74802	3.89196	4.25037	3.51334	4.52966	3.42759	4.5937	4.19646	3.96345	3.82353	0.449416	0.0521743	-0.180836	-0.320754
251210_at	AT3G62810	2.94225	3.64178	2.33686	2.43674	2.72052	2.28292	2.183	2.93876	2.86704	3.41243	3.25523	3.22093	2.97363	2.48006	2.66293	3.2962	0.120423	-0.373143	-0.190273	0.442994
251244_at	AT3G62060	2.58326	3.1147	2.47168	2.41859	2.58128	2.29193	2.20365	2.74853	3.04114	2.79056	3.23871	3.51551	2.72321	2.4306	2.66444	3.18159	-0.0267489	-0.319363	-0.0855208	0.431633
251259_at	AT3G62260	3.26441	3.77958	4.17708	3.9449	3.88159	4.3839	3.68545	4.28201	2.75556	3.24733	3.56473	3.28706	3.74035	4.07013	3.57434	3.36637	0.0525529	0.382333	-0.113459	-0.321427
251287_at	AT3G61820	4.24642	3.4679	4.58535	5.1222	4.72335	4.82845	4.29307	4.70373	4.3265	3.98656	4.13714	4.63879	4.09989	4.89133	4.4411	4.25416	-0.321732	0.469712	0.0194787	-0.167458
251357_at	AT3G61110	3.1658	3.29978	2.44356	2.29147	2.79948	2.42597	2.34913	2.90163	3.14979	3.32963	2.90155	3.3952	2.96971	2.50564	2.80018	3.20879	0.098631	-0.365444	-0.0708991	0.337712
251393_at	AT3G60640	4.50168	3.90235	3.15225	4.37306	4.48559	4.59573	3.9107	3.53438	3.62673	4.10064	3.80445	4.06406	3.85209	4.48479	3.6906	3.98972	-0.152208	0.480492	-0.313699	-0.0145844
251445_at	AT3G59870	3.26214	2.96465	2.92652	3.53962	3.76714	3.95442	3.02166	3.60736	3.81599	3.88204	3.13468	2.93857	3.0511	3.75373	3.48167	3.31843	-0.350131	0.352495	0.0804388	-0.0828027
251475_at	AT3G59660	2.90727	2.48427	3.19166	3.42232	2.93271	3.53341	3.45727	2.83364	3.03683	2.53713	2.87019	2.17255	2.86107	3.29614	3.10925	2.52662	-0.0872035	0.347874	0.160976	-0.421646
251487_at	AT3G59760	3.99231	2.94933	4.08503	2.63901	3.3109	2.92015	2.80404	3.00941	4.08053	4.52179	3.69572	3.45149	3.67556	2.95669	3.29799	3.88967	0.220581	-0.49829	-0.156981	0.43469
251611_at	AT3G57940	3.69264	3.27362	4.15408	3.58138	3.32852	4.00397	4.46138	4.17024	3.73567	3.2023	3.49038	3.21334	3.70678	3.63795	4.12243	3.30201	0.0144877	-0.0543378	0.430135	-0.390285
251662_at	AT3G57080	2.07095	3.00148	2.8604	2.0289	2.02971	2.06813	2.00918	2.33303	2.73098	2.80353	2.76193	2.74402	2.64428	2.04225	2.35773	2.76983	0.190756	-0.41127	-0.0957906	0.316306
251803_at	AT3G55350	2.96255	2.21117	2.76165	2.49714	3.49367	3.11112	2.7841	3.64142	3.05125	2.96423	3.37665	4.30904	2.64512	3.03398	3.15892	3.54998	-0.451876	-0.0630223	0.0619224	0.452976
251821_at	AT3G55050	3.5802	3.30834	2.85668	2.75283	3.15791	2.84149	2.71582	2.24657	2.51833	3.29018	3.17455	2.66521	3.24841	2.91741	2.49357	3.04331	0.322731	-0.00826517	-0.432101	0.117635
251830_at	AT3G55010	3.29797	2.80531	3.70618	3.63757	3.63509	3.54634	4.21253	3.45507	4.16061	3.86225	3.53281	4.545	3.26982	3.60634	3.94274	3.98002	-0.429906	-0.0933931	0.243007	0.280292
251846_at	AT3G54560	2.78909	2.82165	2.22085	1.95505	2.56152	2.51892	1.95324	2.52339	3.05856	2.74654	2.85154	3.73816	2.61053	2.34516	2.51173	3.11208	-0.0343472	-0.299713	-0.133145	0.467206
251876_at	AT3G54280	4.03118	4.25005	4.75812	3.85404	3.53737	4.37712	4.226	4.10285	3.54674	3.91232	3.21525	3.6304	4.34645	3.92284	3.95853	3.58599	0.392997	-0.0306116	0.00507542	-0.367461
251938_at	AT3G53430	3.62951	3.22458	3.13477	3.11008	3.39967	3.056	2.79725	2.84656	3.89875	4.21893	3.88544	3.71056	3.32962	3.18859	3.18085	3.93831	-0.0797246	-0.220756	-0.228488	0.528969
251964_at	AT3G53370	2.80824	3.0798	2.23577	2.53728	3.01231	3.16182	2.68478	2.79329	3.0897	2.9939	4.00482	3.25889	2.70793	2.9038	2.85592	3.4192	-0.263782	-0.0679117	-0.115793	0.447487
251996_at	AT3G52840	3.56545	3.21819	4.50387	4.11634	3.59896	4.5189	3.88352	3.43667	3.32613	3.41939	3.04727	3.22198	3.7625	4.07807	3.54877	3.22955	0.10778	0.423346	-0.105951	-0.425175
252023_at	AT3G52920	4.28177	3.57929	2.65425	4.09502	4.109	3.57491	3.3781	4.44405	3.93008	4.87152	4.1475	4.03023	3.50511	3.92631	3.91741	4.34975	-0.419539	0.00166526	-0.00723276	0.425106
252062_at	AT3G52640.2	3.84249	3.96047	4.42676	4.35955	4.21911	4.90575	4.61741	3.80024	3.66651	3.83464	3.7188	3.77845	4.07657	4.4948	4.02806	3.7773	-0.0176084	0.400622	-0.0661268	-0.316887
252066_at	AT3G51550	4.0085	3.40475	3.31479	2.7162	4.70449	3.86172	3.75258	3.36452	3.9669	4.89739	3.88381	4.57416	3.57601	3.7608	3.69467	4.45179	-0.294805	-0.110014	-0.176149	0.580969
252101_at	AT3G51290	2.05182	2.62823	2.25127	2.01777	2.14183	1.5873	2.33367	2.77869	1.90513	2.89571	2.11102	3.18463	2.31044	1.91564	2.33916	2.73045	-0.0134844	-0.408287	0.0152411	0.40653
252214_at	AT3G50260	2.0362	2.66749	2.29459	3.43747	2.59157	2.86996	2.90803	2.23807	2.96501	2.2544	1.97553	2.55722	2.33276	2.96634	2.7037	2.26238	-0.233536	0.400041	0.137407	-0.303912
252250_at	AT3G49790	2.38241	2.48744	2.17713	1.81747	2.23304	2.54161	1.85468	2.28265	2.65702	2.79733	2.51296	3.50144	2.349	2.19737	2.26479	2.93724	-0.0881043	-0.239727	-0.172312	0.500144
252265_at	AT3G49620	3.31492	3.39584	3.54492	3.43326	2.66	3.89369	2.70671	3.36134	3.744	3.01289	2.82544	2.04666	3.41856	3.32898	3.27068	2.62833	0.256922	0.167342	0.109044	-0.533308
252271_s_at	AT3G49420	2.74017	2.62368	3.17337	2.40781	2.46241	2.47763	2.45164	3.18949	2.60276	3.45875	2.90213	3.27069	2.84574	2.44929	2.74797	3.21052	0.03236	-0.364092	-0.0654123	0.397144
252276_at	AT3G49490	3.60716	3.93017	4.1503	4.42969	3.78427	4.2422	3.80473	3.86319	3.35988	3.06757	3.98451	3.15496	3.89588	4.15205	3.67593	3.40235	0.114326	0.3705	-0.10562	-0.379206
252295_at	AT3G49100	2.53282	2.58393	2.42441	2.26429	2.33938	2.40862	2.51659	2.16993	3.38241	2.91878	2.9559	3.48239	2.51372	2.33743	2.68964	3.11903	-0.151236	-0.327524	0.0246884	0.454072
252352_at	AT3G48185	2.3596	2.10343	1.80683	1.73522	2.17202	1.7448	2.5151	2.39984	1.73981	2.57075	2.04053	3.15541	2.08995	1.88401	2.21825	2.58889	-0.105327	-0.311263	0.0229731	0.393617
252373_at	AT3G48090	3.79603	4.24055	4.66117	4.00319	3.61859	3.95956	3.67182	3.13003	3.9426	3.61591	3.6711	3.30832	4.23258	3.86045	3.58148	3.53178	0.431009	0.0588772	-0.22009	-0.269796
252527_at	AT3G46440	3.22199	3.43016	4.05637	4.18257	4.36416	4.26237	4.50328	3.9074	4.17913	3.76277	4.05222	4.43616	3.5695	4.2697	4.1966	4.08371	-0.460376	0.239819	0.166724	0.0538339
252563_at	AT3G45970	3.8959	3.54985	4.17253	4.55026	3.90167	4.25818	3.83739	2.54971	3.78254	3.88244	3.42346	3.50471	3.87276	4.2367	3.38988	3.60354	0.0970409	0.460982	-0.385841	-0.172182
252622_at	AT3G45310	3.4576	3.74643	4.15475	2.76589	3.63739	2.62952	3.04505	3.26615	3.85003	3.51386	4.2694	3.02127	3.78626	3.01093	3.38708	3.60151	0.339816	-0.435512	-0.0593704	0.155067
252644_at	AT3G44600	2.30301	3.04088	2.68024	3.49713	3.05793	3.60012	3.16062	3.25778	2.53551	2.54402	3.0069	2.90686	2.67471	3.38506	2.98464	2.81926	-0.291207	0.419142	0.0187189	-0.146654
252693_s_at	AT3G43980	2.67773	2.57422	1.97724	1.75816	2.1011	1.91719	1.83276	2.39316	2.4289	2.5863	2.98966	2.42291	2.40973	1.92548	2.21827	2.66629	0.104786	-0.379462	-0.0866719	0.361347
252711_at	AT3G43720	5.15391	4.55585	4.44008	4.43818	4.48572	4.1305	4.37992	4.61751	4.8331	5.33107	4.65104	5.24699	4.71661	4.35147	4.61018	5.07637	0.0279576	-0.337189	-0.078481	0.387712
252736_at	AT3G43210	3.38033	3.14433	3.91427	4.21792	3.25082	4.01963	4.0092	3.65946	2.62992	3.11279	3.0834	3.1882	3.47964	3.82946	3.43286	3.12813	0.0121214	0.361933	-0.0346626	-0.339392
252830_at	AT4G39850	3.79871	3.85711	4.80616	4.67846	3.55981	4.44395	4.37936	4.07053	3.66199	3.48651	4.01537	3.0552	4.15399	4.22741	4.03729	3.51903	0.169562	0.242977	0.0528635	-0.465402
252942_at	AT4G39300	2.48693	2.40522	1.73278	2.76274	2.3099	2.43767	2.29146	3.26225	2.33639	2.93061	2.87586	3.27141	2.20831	2.50343	2.63003	3.02596	-0.383627	-0.0884994	0.0380994	0.434027
252957_at	AT4G38680	4.22381	3.83253	3.33394	3.62949	4.84474	4.12537	3.9927	3.9224	5.31664	4.78515	4.09241	5.49574	3.79676	4.19987	4.41058	4.7911	-0.502815	-0.0997084	0.111002	0.491521
252989_at	AT4G38420	3.83398	3.74618	3.96997	3.93406	3.37593	3.98177	3.24956	2.22387	3.69151	3.66442	3.40264	2.92443	3.85005	3.76392	3.05498	3.3305	0.350185	0.264058	-0.444881	-0.169362
253056_at	AT4G37650	2.88834	3.59698	2.45112	2.61153	2.85684	2.62464	3.05386	3.07531	2.96547	2.48674	3.67928	4.07931	2.97881	2.69767	3.03155	3.41511	-0.0519705	-0.333117	0.000760665	0.384327
253076_at	AT4G36160	1.83925	1.47547	1.84281	1.64378	2.65427	3.00751	2.19228	2.59732	2.14184	2.19526	1.94214	2.11081	1.71918	2.43518	2.31048	2.08274	-0.417718	0.298291	0.173585	-0.0541576
253088_at	AT4G36220	2.83019	2.12481	2.21543	3.69864	3.00486	2.90529	2.94447	2.67728	2.95052	3.15289	2.66466	2.94597	2.39014	3.20293	2.85742	2.92118	-0.452775	0.360013	0.014504	0.0782585
253131_at	AT4G35550	2.13102	3.32513	2.82286	2.10107	2.70381	2.61762	2.37236	3.42803	2.55213	3.02338	3.36975	3.42628	2.75967	2.47417	2.78417	3.27314	-0.0631176	-0.348621	-0.0386132	0.450352
253145_at	AT4G35560	3.32654	3.54261	3.54648	4.00593	3.2205	3.81687	3.85378	2.87965	3.23229	2.90245	3.18392	2.77076	3.47188	3.6811	3.32191	2.95238	0.11506	0.324284	-0.0349072	-0.404437
253183_at	AT4G35220	2.47491	3.02477	3.12522	3.12804	3.19059	3.48998	2.73154	3.29423	2.6916	2.23514	2.74398	2.61772	2.87497	3.26954	2.90579	2.53228	-0.0206782	0.373893	0.0101466	-0.363361
253185_at	AT4G35240	2.96981	3.11496	3.27591	2.69306	2.78733	2.76841	3.15443	3.43818	2.32865	2.90275	3.51386	4.01359	3.12023	2.7496	2.97375	3.47673	0.0401521	-0.330478	-0.106327	0.396653
253228_at	AT4G34630	4.00428	4.37192	4.39234	5.09256	4.36304	4.3533	4.8639	4.7227	3.98885	4.01781	3.66164	3.88955	4.25618	4.60297	4.52515	3.85633	-0.0539765	0.292808	0.214992	-0.453824
253344_at	AT4G33550	3.91271	3.44927	3.46866	3.65157	3.45282	3.5262	3.19514	3.78215	4.28469	4.30394	4.67898	3.94292	3.61021	3.54353	3.75399	4.30861	-0.193875	-0.260556	-0.0500934	0.504525
253397_at	AT4G32710	3.4046	4.0709	4.20363	3.26709	3.24903	3.09909	4.27481	4.00399	3.28286	4.14668	4.50798	3.44857	3.89304	3.20507	3.85388	4.03441	0.146442	-0.541532	0.107282	0.287809
253579_at	AT4G30610	3.79657	3.74615	4.67098	3.33578	3.22668	3.43926	3.54659	3.68098	3.89838	3.86012	3.70252	3.6476	4.07123	3.3339	3.70865	3.73675	0.358601	-0.378728	-0.00398651	0.0241141
253629_at	AT4G30450	4.46266	4.67266	3.70007	3.525	3.92383	3.41332	3.50891	4.51352	4.56222	3.94053	4.06408	5.01378	4.27846	3.62072	4.19489	4.33946	0.170081	-0.487665	0.0865033	0.231081
253666_at	AT4G30270	4.13235	4.31775	4.37154	4.40546	4.36435	4.29049	3.70557	2.89984	4.28582	4.69277	4.0085	3.77436	4.27388	4.35343	3.63041	4.15854	0.169811	0.249367	-0.473657	0.0544779
253715_at	AT4G29390	3.41689	3.72759	2.97157	2.56977	3.09701	2.66875	2.57703	3.3351	3.34257	3.51244	3.36311	3.74841	3.37202	2.77851	3.0849	3.54132	0.177831	-0.415677	-0.109287	0.347133
253727_at	AT4G29350	4.26056	4.62808	3.62534	3.34455	3.41745	3.60666	3.58438	3.61066	4.5	4.42982	4.35378	4.02066	4.17132	3.45622	3.89835	4.26809	0.22283	-0.492276	-0.0501476	0.319593
253767_at	AT4G28520	5.34251	4.07619	5.79864	5.51898	4.97887	5.92913	5.71182	5.70063	5.70914	4.97801	4.78956	4.75343	5.07245	5.47566	5.7072	4.84033	-0.201463	0.20175	0.433289	-0.433576
253808_at	AT4G28300	3.92259	3.60214	4.22031	3.92771	4.07032	4.63079	4.30772	3.53493	3.4597	3.27444	3.88062	3.29199	3.91501	4.20961	3.76745	3.48235	0.0714079	0.366	-0.0761519	-0.361256
253815_at	AT4G28250	3.47716	2.66527	2.63608	2.07108	3.27372	2.37702	2.35101	2.8604	3.9463	3.38716	3.52224	3.25871	2.92617	2.57394	3.05257	3.38937	-0.0593418	-0.411575	0.0670588	0.403858
253877_at	AT4G27435	3.9464	3.31226	3.48432	3.06774	2.98189	2.40995	2.89082	3.06505	3.96057	3.1577	3.81256	3.31593	3.58099	2.81986	3.30548	3.42873	0.297227	-0.463904	0.021713	0.144965
253903_at	AT4G27180	3.77028	3.68836	3.65047	4.10873	3.29503	4.22237	4.16433	3.7605	3.49125	3.49405	2.99156	2.88489	3.70303	3.87538	3.80536	3.1235	0.0762161	0.248559	0.178541	-0.503317
253987_at	AT4G26270	3.54923	2.97784	3.77056	3.58011	3.46589	3.95022	4.09363	3.97546	3.4623	3.36324	3.17218	2.77911	3.43254	3.66541	3.8438	3.10485	-0.0791039	0.15376	0.332147	-0.406803
254193_at	AT4G23870	1.10061	1.10601	0.808022	0.94571	1.25649	1.18982	1.02557	0.779773	0.916177	1.50292	1.09327	2.23219	1.00488	1.13067	0.907174	1.60946	-0.158167	-0.0323733	-0.255873	0.446413
254203_at	AT4G24150	2.82994	3.6678	3.29655	2.9575	2.30254	2.1437	2.88489	2.80307	3.0515	2.30068	3.45126	3.27219	3.26476	2.46791	2.91315	3.00804	0.351293	-0.445555	-0.000314484	0.0945764
254221_at	AT4G23820	3.21937	3.3046	3.12107	2.51017	3.20419	2.58156	2.42977	2.8274	4.00257	3.60261	3.60334	3.93612	3.21502	2.76531	3.08658	3.71402	0.0197838	-0.429926	-0.108651	0.518793
254233_at	AT4G23800	5.27089	4.47774	4.29704	5.40941	5.08086	5.45435	5.05738	4.69027	5.23374	4.63241	4.72632	4.34217	4.68189	5.31487	4.9938	4.56697	-0.20749	0.42549	0.104417	-0.322417
254351_at	AT4G22300	1.49762	2.27071	2.14676	1.63619	1.9366	1.68643	1.60416	2.6695	2.30167	2.14114	2.47331	3.34499	1.9717	1.75307	2.19178	2.65315	-0.170726	-0.38935	0.0493538	0.510722
254355_at	AT4G22380	4.42385	4.18277	3.77221	3.41578	3.94497	3.1576	3.42486	3.39311	4.22182	4.59523	4.17226	4.05158	4.12628	3.50612	3.67993	4.27303	0.22994	-0.390221	-0.216408	0.376689
254386_at	AT4G21960	3.11351	3.72742	3.96093	2.65612	3.03154	2.74899	2.92458	2.9398	3.33675	3.12535	3.72787	3.11014	3.60062	2.81221	3.06704	3.32112	0.400371	-0.388033	-0.133206	0.120869
254421_at	AT4G21550	2.55159	2.3332	2.73166	3.8441	2.82995	2.82944	2.34537	2.58178	2.64426	2.67132	2.43841	1.98395	2.53882	3.16783	2.5238	2.36456	-0.109933	0.519077	-0.124953	-0.284192
254446_at	AT4G20890	3.26698	3.34343	3.52784	3.32935	3.71476	3.48921	2.89157	2.48143	4.09017	3.8334	3.9587	3.93789	3.37942	3.51111	3.15439	3.90999	-0.10931	0.0223816	-0.334338	0.421267
254452_at	AT4G21100	3.61312	2.89353	4.06592	4.9792	4.09837	4.14755	3.97246	3.46825	4.27177	4.26962	3.8335	3.80655	3.52419	4.40837	3.90416	3.96989	-0.427464	0.456719	-0.0474948	0.01824
254558_at	AT4G19185	2.87927	3.04339	2.47557	2.47912	3.11236	2.35022	3.08795	3.21155	3.20552	2.49343	2.7291	2.09137	2.79941	2.64723	3.16834	2.43797	0.0361739	-0.116005	0.405101	-0.32527
254651_at	AT4G18160	2.38423	3.11196	3.04855	2.01846	2.34981	2.36865	2.39002	2.38397	2.6571	2.40174	3.31226	3.39776	2.84825	2.24564	2.47703	3.03725	0.196204	-0.406404	-0.175012	0.385211
254690_at	AT4G17830	4.01714	3.8505	4.34379	4.27347	4.26375	4.73941	4.25226	4.05557	4.10983	3.98708	3.87564	3.05461	4.07047	4.42554	4.13922	3.63911	0.0018889	0.356955	0.0706329	-0.429477
254732_at	AT4G13750.3	3.45392	3.36915	4.49774	3.9381	3.62093	4.05243	3.91352	3.51889	3.89366	2.84626	3.61422	3	3.7736	3.87049	3.77536	3.1535	0.130367	0.227251	0.132122	-0.48974
254779_at	AT4G12760	2.6234	2.13003	2.06875	3.19976	2.14336	2.66169	2.64651	2.00492	2.02734	2.10675	1.88819	1.86652	2.27406	2.66827	2.22626	1.95382	-0.00654296	0.387667	-0.0543439	-0.326781
254791_at	AT4G12910	2.85586	2.65443	3.48829	3.40835	3.17454	3.79935	3.06958	2.79345	3.52397	2.7857	3.03156	2.45948	2.99953	3.46074	3.129	2.75891	-0.0875186	0.373697	0.0419543	-0.328133
254823_at	AT4G12580	3.26006	3.8368	2.3245	3.3433	3.08133	3.27122	3.14373	4.17766	3.87927	3.73835	3.64964	4.37231	3.14045	3.23195	3.73355	3.9201	-0.36606	-0.274566	0.227039	0.413588
254889_at	AT4G11650	3.48109	3.52934	4.65496	4.51063	4.81534	4.80365	3.82455	5.09393	3.84525	4.08327	3.79672	3.73678	3.88846	4.70987	4.25458	3.87226	-0.292832	0.528582	0.073286	-0.309036
254933_at	AT4G11130	3.92733	3.70554	4.47304	4.50022	4.03164	5.00561	4.67676	4.42171	3.14157	3.40717	3.80334	3.30444	4.0353	4.51249	4.08001	3.50498	0.00210554	0.47929	0.046818	-0.528214
254964_at	AT4G11080	4.12611	4.21829	3.57347	3.54402	3.76333	4.66532	3.87213	4.08188	4.50872	2.74527	3.73777	3.35327	3.97263	3.99089	4.15424	3.27877	0.123494	0.141756	0.305113	-0.570364
255010_at	AT4G10050	3.29212	3.32557	3.67365	3.65678	3.69415	3.93937	3.87387	2.79944	3.97388	2.86781	2.91053	3.24872	3.43045	3.76344	3.54906	3.00902	-0.0075437	0.325445	0.111073	-0.428974
255053_at	AT4G09730	2.57688	3.27336	3.5797	3.35017	2.99166	3.93633	4.16318	3.33076	3.40789	3.09589	2.91801	2.69708	3.14331	3.42605	3.63394	2.90366	-0.133431	0.149311	0.357201	-0.37308
255147_at	AT4G08460	1.97798	2.32414	2.3159	1.52209	1.9758	1.7658	1.6745	2.28434	1.78109	2.03831	2.74085	2.63996	2.20601	1.75456	1.91331	2.47304	0.119278	-0.332168	-0.173421	0.38631
255344_s_at	AT4G04540	2.97707	2.55047	2.80238	3.6116	3.09197	3.38311	3.1315	2.22507	3.038	3.12897	2.5684	2.21057	2.77664	3.36223	2.79819	2.63598	-0.116618	0.468967	-0.095072	-0.257277
255455_at	AT4G02930	4.39227	4.25125	4.01256	5.15468	4.93911	4.42688	4.37435	4.06605	4.22893	4.62749	3.8768	3.62318	4.21869	4.84022	4.22311	4.04249	-0.112437	0.509093	-0.108015	-0.288641
255478_at	AT4G02440	2.18116	2.54768	2.61329	1.97605	2.36774	2.0776	2.39022	3.18827	2.29409	2.51478	3.3483	2.7117	2.44738	2.14047	2.62419	2.85826	-0.070196	-0.377107	0.106617	0.340686
255562_at	AT4G02070	3.94497	2.9982	3.777	2.88396	3.0528	2.98099	4.23195	3.51077	3.42396	3.42441	3.14444	4.2157	3.57339	2.97258	3.72222	3.59485	0.107629	-0.49318	0.256463	0.129088
255599_at	AT4G01010	2.42614	2.59577	3.33379	4.08547	2.57447	2.7314	2.92641	2.43736	2.16319	2.19175	2.30369	1.92162	2.78523	3.13044	2.50899	2.13902	0.144314	0.489524	-0.131933	-0.501904
255604_at	AT4G01080	2.79504	3.95125	3.03614	3.47374	3.74335	3.86752	3.80128	4.05502	3.00627	2.37479	2.99514	3.16167	3.26081	3.69487	3.62086	2.84387	-0.0942915	0.339769	0.265756	-0.511234
255617_at	AT4G01330	2.84683	2.55381	2.93888	1.93492	3.1709	2.4226	2.15132	1.74182	2.69359	3.08398	2.74038	3.29863	2.77984	2.50947	2.19558	3.041	0.148368	-0.121999	-0.435894	0.409525
255710_at	AT4G00030	2.21434	2.80881	2.43129	2.18001	2.60614	2.42548	2.37126	1.71205	3.22845	2.69802	3.32081	3.71421	2.48482	2.40388	2.43725	3.24435	-0.157758	-0.238696	-0.205321	0.601774
255727_at	AT1G25510	3.12207	3.58356	3.46675	3.40944	3.54659	3.98353	3.66851	4.00798	3.47533	4.01036	3.71222	4.82235	3.3908	3.64652	3.71727	4.18165	-0.343263	-0.0875385	-0.0167857	0.447587
255731_at	AT1G25490	2.72858	2.58946	2.61236	2.2482	3.36489	2.39727	2.1238	2.41249	3.16404	2.7816	3.68065	3.62525	2.64347	2.67012	2.56678	3.3625	-0.167249	-0.140598	-0.243938	0.551785
255826_at	AT2G40490	3.75561	4.354	4.42995	3.22488	3.97703	3.37473	3.31021	3.8776	4.32882	4.53838	3.94719	4.26858	4.17985	3.52555	3.83888	4.25138	0.230938	-0.423371	-0.110037	0.302469
255968_at	AT1G22270	2.56941	2.58098	2.01383	2.06053	2.01596	2.12477	1.97557	1.77565	2.97455	2.6241	3.21315	2.82979	2.38807	2.06709	2.24193	2.88901	-0.00845166	-0.329437	-0.1546	0.492488
256093_at	AT1G20823	2.61386	3.20169	2.98618	3.71073	3.46394	3.21792	3.44897	4.34859	3.34983	2.92945	2.90497	3.72366	2.93391	3.4642	3.7158	3.18603	-0.391074	0.139216	0.390815	-0.138957
256117_at	AT1G16840	3.93543	3.7083	3.44141	4.15434	3.63774	3.65408	4.39299	3.93076	4.37241	4.01638	3.15052	3.39975	3.69505	3.81538	4.23205	3.52222	-0.121128	-0.00079239	0.415878	-0.293957
256144_at	AT1G48630	3.43041	3.65593	3.0659	3.33661	4.58784	3.45979	3.39671	3.08489	4.23769	4.57493	3.90592	4.06613	3.38408	3.79475	3.5731	4.18233	-0.349485	0.0611844	-0.160464	0.448764
256199_at	AT1G58250	3.75034	3.59085	4.32448	4.23329	3.39541	4.21677	4.44631	3.91101	3.62986	3.53627	3.63891	2.71066	3.88856	3.94849	3.99573	3.29528	0.106543	0.166477	0.213714	-0.486733
256201_at	AT1G58230	3.47728	3.72416	5.19424	4.68947	3.68149	4.42134	4.03211	4.31718	3.59284	3.31902	4.07697	3.1817	4.13189	4.2641	3.98071	3.52589	0.156243	0.288451	0.00506025	-0.449755
256373_at	AT1G66740	2.85718	3.02545	2.70339	2.3345	2.74843	2.46077	2.43374	2.94519	3.21812	3.81699	3.06275	3.02708	2.86201	2.51457	2.86569	3.30227	-0.0241255	-0.371567	-0.0204474	0.41614
256405_at	AT1G50700	3.42088	3.77665	3.40166	3.00696	2.80699	3.19487	2.90915	2.60368	2.86802	2.76456	3.8662	3.36571	3.53306	3.00294	2.79362	3.33215	0.367619	-0.162503	-0.371826	0.16671
256416_at	AT3G11050	3.07242	3.00452	4.06452	4.03142	3.30172	3.90783	3.12962	3.62981	3.09537	3.191	2.91622	2.97287	3.38049	3.74699	3.28493	3.0267	0.0207094	0.387214	-0.0748447	-0.333079
256453_at	AT1G75270	3.79033	3.38436	3.30826	3.9356	3.65339	4.43978	3.68004	3.15163	3.93685	3.13856	3.38593	3.22473	3.49432	4.00959	3.5895	3.24974	-0.0914725	0.423804	0.00371657	-0.336048
256596_at	AT3G28540	4.26991	4.89975	4.83076	4.06892	4.25529	4.33847	3.93694	3.89728	3.71424	4.36143	4.57063	3.39297	4.66681	4.22089	3.84949	4.10834	0.455427	0.00950915	-0.361896	-0.103041
256650_at	AT3G13620	2.36121	2.44124	3.24363	3.43028	3.4657	3.35892	3.47235	3.01181	3.00903	2.86405	2.96548	3	2.68203	3.4183	3.1644	2.94318	-0.369949	0.366325	0.11242	-0.108797
256653_at	AT3G18870	2.48179	2.3214	2.63913	3.02994	3.1645	3.08878	3.30609	3.89602	2.6837	2.26263	2.8635	3.36703	2.48078	3.0944	3.29527	2.83105	-0.444599	0.169028	0.369895	-0.0943236
256676_at	AT3G52180	3.60525	3.60606	4.91495	3.30246	3.08109	3.56079	3.48606	3.55521	3.70466	3.47363	3.88865	3.12486	4.04209	3.31478	3.58198	3.49571	0.433446	-0.293856	-0.0266633	-0.112927
256679_at	AT3G52300	2.70767	2.90558	3.08906	3.8211	3.61511	3.54186	3.87639	2.50293	3.5993	3.44007	3.67276	2.94158	2.90077	3.65936	3.32621	3.35147	-0.40868	0.349906	0.0167553	0.0420193
256727_at	AT3G52240	3.22243	3.46217	3.7768	2.51762	2.74331	2.73844	2.60526	3.54055	2.6022	2.76852	3.91545	3.05446	3.48713	2.66646	2.91601	3.24614	0.408198	-0.412478	-0.162929	0.16721
256890_at	AT3G23830	1.96148	2.20925	2.24737	2.18963	2.35339	2.13785	2.12515	2.10258	2.92294	2.51899	2.87011	3.22684	2.13936	2.22696	2.38356	2.87198	-0.266101	-0.178505	-0.0219071	0.466513
257000_at	AT3G14120	4.19769	3.40656	4.20154	4.01446	3.5682	3.97056	3.65763	3.59768	3.60666	3.20103	3.891	2.59352	3.93527	3.85107	3.62066	3.22852	0.276388	0.192195	-0.0382212	-0.430362
257036_at	AT3G19120	3.52863	4.33397	4.07907	2.89213	3.50941	3.38132	3.31986	3.99077	3.65582	3.72636	4.2227	3.68476	3.98056	3.26095	3.65548	3.87794	0.286822	-0.432779	-0.0382497	0.184207
257040_at	AT3G19220	2.54863	2.9133	2.84325	2.98049	2.87983	3.20244	2.98004	3.82063	3.60721	2.90086	3.80615	2.795	2.76839	3.02092	3.46929	3.16734	-0.338091	-0.0855656	0.362805	0.0608515
257066_at	AT3G18280	4.93959	5.29375	4.25056	3.88316	4.38005	4.00777	3.71142	4.96687	5.04365	4.87092	4.86488	5.35825	4.82796	4.09032	4.57398	5.03135	0.19706	-0.540581	-0.0569233	0.400444
257073_at	AT3G19650	4.00972	3.74915	3.31195	4.54033	3.89084	4.45367	3.93995	3.47291	3.30789	3.4676	3.91873	3.84217	3.69027	4.29495	3.57358	3.74283	-0.135136	0.469541	-0.251825	-0.0825795
257148_at	AT3G27240	2.80564	3.10416	3.1836	3.4507	3.72991	3.54763	3.24047	3.3459	4.08453	3.58681	3.93637	3.73623	3.03113	3.57608	3.55697	3.75313	-0.448194	0.0967512	0.0776374	0.273806
257251_at	AT3G24160	3.26137	2.51496	3.51833	3.60742	3.76169	3.94478	3.00384	2.55295	3.49627	3.43679	3.55372	2.8572	3.09822	3.7713	3.01769	3.28257	-0.194224	0.478851	-0.274757	-0.00987058
257290_at	AT3G15550	3.06676	2.91487	3.2229	3.97899	3.39117	4.1505	3.83702	3.5691	3.1469	3.48603	3.58084	2.63574	3.06817	3.84022	3.51767	3.2342	-0.346893	0.425152	0.102604	-0.180863
257377_at	AT2G28890	3.16981	3.90773	4.37858	3.57305	3.82624	4.25099	3.4943	4.06569	3.13863	2.55863	3.72034	3.22121	3.81871	3.88343	3.56621	3.16673	0.209939	0.27466	-0.0425607	-0.442038
257715_at	AT3G12750	3.45968	3.25512	3.87047	3.94922	3.70741	4.53463	4.35171	4.70852	3.76139	4.46958	4.04623	4.33405	3.52842	4.06375	4.27387	4.28329	-0.508912	0.0264184	0.23654	0.245954
257816_at	AT3G25140	3.35238	3.13282	3.26969	2.6476	3.16656	2.74121	2.68749	2.90003	3.88329	3.85383	3.34447	4.04715	3.25163	2.85179	3.15693	3.74848	-0.000577401	-0.40042	-0.0952758	0.496274
257834_at	AT3G26720	3.93093	3.91065	4.02687	4.29958	3.96156	4.67181	4.19816	3.76325	3.61183	3.50412	3.96253	3.24831	3.95615	4.31098	3.85775	3.57165	0.0320163	0.386848	-0.0663833	-0.352481
257838_at	AT3G25210	1.75434	1.94114	2.79186	2.34426	2.15257	2.68496	2.33618	2.34036	2.1604	2.40609	3.29077	3.19098	2.16245	2.39393	2.27898	2.96261	-0.287045	-0.0555655	-0.170509	0.513119
257887_at	AT3G17090	2.33906	2.66848	2.76538	1.67967	2.25373	2.03409	1.85887	2.21915	2.64544	2.42779	3.02587	2.71845	2.59097	1.98917	2.24115	2.72404	0.204641	-0.397167	-0.145178	0.337704
257895_at	AT3G16950	3.03795	3.15854	2.95227	3.32566	3.24003	4.50617	3.79082	3.774	3.86233	3.138	3.75594	3.06457	3.04959	3.69062	3.80905	3.3195	-0.417603	0.22343	0.341862	-0.14769
258024_at	AT3G19360	2.51576	3.07109	2.55909	1.9713	2.25592	1.88037	2.18292	2.94653	2.25976	2.7216	2.36283	3.57337	2.71531	2.03586	2.46307	2.88593	0.190268	-0.48918	-0.0619742	0.360887
258033_at	AT3G21250	3.465	3.11299	3.51635	4.12805	3.05445	3.77342	3.69957	3.16501	3.46559	2.83838	3.14954	2.55914	3.36478	3.65197	3.44339	2.84902	0.0374902	0.324683	0.116099	-0.478273
258063_at	AT3G14620	3.23383	3.15021	3.69315	4.10591	3.33322	3.91992	3.57945	2.8115	3.86203	2.86649	3.3999	2.8702	3.35906	3.78635	3.41766	3.04553	-0.0430878	0.384201	0.0155067	-0.35662
258086_at	AT3G25860	2.0979	2.79365	2.75279	2.59014	3.46747	2.97644	2.6779	3.01185	3.29064	2.58275	3.67653	3.5942	2.54811	3.01135	2.99346	3.28449	-0.411241	0.0519984	0.0341061	0.325137
258211_at	AT3G17890	2.20743	2.57127	1.77407	1.66098	2.30426	1.60525	1.88636	2.27394	2.31814	2.62726	2.18488	3.03345	2.18426	1.85683	2.15948	2.6152	-0.0196843	-0.34711	-0.0444613	0.411255
258240_at	AT3G27660	2.03123	2.26429	2.71638	2.43225	2.13706	2.17306	2.82107	3.43611	1.91215	2.27885	1.33871	2.18494	2.3373	2.24746	2.72311	1.93417	0.0267903	-0.0630515	0.412602	-0.376341
258299_at	AT3G23410	3.98372	3.8794	3.9694	4.34103	3.70624	4.33436	4.13349	4.31639	3.41874	3.38258	3.56349	3.24634	3.94417	4.12721	3.9562	3.39747	0.0879093	0.270945	0.09994	-0.458794
258372_at	AT3G14400	3.12501	3.14903	2.63519	1.91942	2.78586	2.48244	2.42287	2.72584	3.13162	3.22473	2.84833	3.37217	2.96974	2.39591	2.76011	3.14841	0.1512	-0.422638	-0.0584323	0.32987
258402_at	AT3G15450	4.28567	3.24755	4.1008	3.82156	3.6347	2.87577	2.74288	2.89325	3.55839	4.2187	3.24642	3.54463	3.87801	3.44401	3.06484	3.66992	0.363813	-0.070184	-0.449353	0.155724
258404_at	AT3G17465	2.23906	2.67477	2.6266	2.57217	3.0583	2.64283	2.28072	3.17493	3.25794	3.2003	3.49857	3.10693	2.51348	2.75776	2.90453	3.2686	-0.347616	-0.103329	0.0434374	0.407508
258410_at	AT3G16780	3.51791	3.85581	3.08101	2.78603	3.52694	2.97804	2.65005	3.63829	3.84966	4.15885	3.66435	4.25743	3.48491	3.097	3.37933	4.02687	-0.0121187	-0.400026	-0.117698	0.529843
258545_at	AT3G07050	4.14087	4.40939	4.0082	3.29413	3.90514	4.04407	3.52733	4.71754	4.90136	4.51768	4.70667	4.74806	4.18615	3.74778	4.38208	4.65747	-0.0572169	-0.49559	0.138705	0.414101
258638_at	AT3G07950	3.15511	2.61368	3.2035	2.07172	2.80359	2.22038	2.35423	2.91071	2.91514	2.71973	3.14691	3.42092	2.99076	2.36523	2.72669	3.09585	0.196129	-0.429404	-0.0679417	0.301217
258658_at	AT3G09820	3.03887	2.31124	2.67171	2.65446	3.33863	3.00813	2.68715	2.68821	3.91043	3.31751	3.70904	3.54029	2.67394	3.00041	3.09526	3.52228	-0.399035	-0.0725642	0.0222898	0.449309
258676_at	AT3G08600	2.79162	3.18789	3.10667	3.22494	3.02074	3.25111	2.83691	3.79636	2.97538	3.30778	4.04241	3.85091	3.02873	3.1656	3.20289	3.7337	-0.254	-0.117131	-0.0798427	0.450973
258691_at	AT3G08630	2.23661	2.18099	2.30807	3.04086	2.70656	3.24818	2.72741	2.82267	2.48756	2.20387	2.4365	3.50076	2.24189	2.99853	2.67921	2.71371	-0.416445	0.340195	0.0208749	0.0553745
258704_at	AT3G09780	3.53541	3.99702	3.25139	3.44535	3.34756	2.63501	2.73025	3.18114	3.97689	3.30603	4.33982	4.51121	3.59461	3.14264	3.29609	4.05235	0.0731821	-0.378782	-0.22533	0.53093
258793_at	AT3G04780	3.57323	3.70816	3.09037	2.84116	2.98929	2.82334	2.84251	3.36601	3.53684	3.87636	3.27916	3.66055	3.45725	2.8846	3.24845	3.60536	0.158339	-0.414318	-0.0504623	0.306441
258810_at	AT3G03970	2.1857	1.84912	2.60209	2.50294	2.89316	2.48427	2.01347	2.437	3.20442	1.75762	2.08995	1.75665	2.2123	2.62679	2.55163	1.86807	-0.102394	0.31209	0.23693	-0.446625
258881_at	AT3G06310	3.7127	3.76553	2.97706	2.80362	3.17722	3.12654	3.13305	3.57234	3.36838	3.74527	3.95446	3.52896	3.4851	3.0358	3.35792	3.7429	0.0796697	-0.369632	-0.0475048	0.337467
258902_at	AT3G06483	3.74414	3.50001	4.09624	2.87136	3.5561	3.30688	3.04157	2.41799	3.2781	3.5683	3.88829	3.0109	3.78013	3.24478	2.91255	3.48916	0.423474	-0.111875	-0.444103	0.132504
258903_at	AT3G06410	3.5477	4.41179	3.59955	2.88377	3.56321	2.99715	3.26443	3.39514	3.40463	3.43991	3.74667	3.95751	3.85301	3.14804	3.35473	3.71469	0.335393	-0.369577	-0.162888	0.197073
258917_at	AT3G10630	2.99197	3.11662	3.25794	2.93988	3.02606	2.89604	2.92329	4.03578	2.97408	3.02813	4.20781	3.85021	3.12218	2.95399	3.31105	3.69538	-0.148473	-0.316656	0.0403983	0.424731
258958_at	AT3G01390	3.35921	3.7184	2.79298	2.25196	2.7777	2.58585	2.4115	2.35421	3.60823	3.58534	3.15059	3.3589	3.29019	2.5385	2.79131	3.36494	0.293956	-0.457735	-0.204925	0.368704
258983_at	AT3G08860	3.14073	2.9196	3.48093	3.70001	3.00293	4.46411	3.68492	3.2309	3.47567	2.8782	2.82773	2.96034	3.18042	3.72235	3.46383	2.88876	-0.13342	0.408512	0.149991	-0.425083
259030_at	AT3G09310	3.30639	2.48801	3.0969	3.38493	2.63513	2.97282	3.84626	4.05329	3.04842	3.13772	2.21682	3.15283	2.96377	2.99763	3.64932	2.83579	-0.147859	-0.114001	0.537696	-0.275836
259173_at	AT3G03640	4.58574	4.0413	5.05065	5.14263	4.42937	4.80766	5.02914	4.60957	4.82346	3.97879	4.73081	3.58896	4.55923	4.79322	4.82072	4.09952	-0.00894338	0.225044	0.252551	-0.468652
259182_at	AT3G01750	3.6596	4.15279	3.45596	4.32573	4.55705	4.42382	4.60989	4.43754	4.0018	3.9982	4.18848	2.90671	3.75612	4.43553	4.34975	3.69779	-0.303681	0.375736	0.289948	-0.362003
259188_at	AT3G01510	2.3381	2.64912	3.54379	3.43213	2.90413	3.69094	3.63809	3.88346	3.24301	3.3739	3.23299	3.08032	2.84367	3.3424	3.58818	3.22907	-0.407161	0.0915699	0.337353	-0.021762
259272_at	AT3G01290	2.89744	2.65813	3.82421	2.98046	3.56199	3.08224	2.79028	3.04423	2.60367	3.20705	3.49368	4.06509	3.12659	3.20823	2.81273	3.58861	-0.0574442	0.0241905	-0.371313	0.404567
259275_at	AT3G01060	3.30805	3.84988	3.81541	2.62486	3.03107	2.96314	2.36519	3.37318	3.75548	3.24182	3.93911	3.60997	3.65778	2.87302	3.16462	3.59697	0.334682	-0.450074	-0.15848	0.273872
259326_at	AT3G16480	2.49289	2.86573	3.18775	3.48314	3.55972	2.96535	3.37931	3.31716	4.15105	3.08359	3.37071	3.26735	2.84879	3.33607	3.61584	3.24055	-0.41152	0.0757555	0.355528	-0.0197626
259354_at	AT3G05220	3.06998	3.34424	2.74389	2.94262	2.95238	2.90582	2.74469	3.80468	2.65058	3.41497	3.68364	3.94048	3.0527	2.93361	3.06665	3.6797	-0.130461	-0.249559	-0.116513	0.496532
259469_at	AT1G19100	3.2655	2.9019	4.08801	3.59476	2.89935	3.7654	3.77519	2.79532	2.89712	2.19426	2.69397	2.7735	3.41847	3.41984	3.15587	2.55391	0.281449	0.282815	0.0188517	-0.583115
259528_at	AT1G12330	3.39189	3.06965	3.45146	3.87976	3.12748	3.25982	3.64235	3.84917	3.33467	2.64605	3.12537	2.75969	3.30433	3.42235	3.60873	2.8437	0.00955307	0.127573	0.31395	-0.451076
259609_at	AT1G52410	5.06398	3.62962	4.9672	4.86851	4.91149	5.06878	4.078	3.99803	4.59981	4.26094	4.62757	4.27763	4.5536	4.9496	4.22528	4.38871	0.0243047	0.420299	-0.304019	-0.140585
259617_at	AT1G47970	4.11437	2.7144	2.25494	2.75746	3.46655	3.50054	3.3164	3.48844	2.80279	4.52887	3.05057	3.95951	3.0279	3.24152	3.20255	3.84632	-0.301669	-0.0880543	-0.127025	0.516748
259725_at	AT1G61065	2.36475	2.1354	2.34842	2.19463	2.00126	1.71137	2.17598	2.7546	2.23423	2.73691	2.2922	3.06377	2.28286	1.96909	2.38827	2.69763	-0.051601	-0.365373	0.053809	0.363165
259762_at	AT1G77600	3.51313	3.57324	4.27495	4.22969	3.70896	4.14971	4.30778	3.4839	3.22119	3.01572	3.49057	3.29702	3.78711	4.02946	3.67096	3.26777	0.0982855	0.340633	-0.0178655	-0.421053
259876_at	AT1G76700	3.46725	2.77697	3.33426	3.76362	3.65874	3.77704	3.09467	2.25086	3.7489	3.04618	3.28339	2.56655	3.19283	3.73313	3.03148	2.96537	-0.037876	0.502431	-0.199224	-0.26533
259915_at	AT1G72790	3.23553	2.85686	2.88314	2.24517	3.77931	2.72352	2.53166	3.20395	2.88696	3.71629	3.34315	3.78382	2.99185	2.916	2.87419	3.61442	-0.107267	-0.183115	-0.224925	0.515306
259983_at	AT1G76490	2.13143	2.51696	1.86772	1.31962	2.36596	1.81773	1.78925	2.2908	2.36505	2.01344	2.92152	3.11017	2.17204	1.83444	2.14837	2.68171	-0.037101	-0.374701	-0.06077	0.472572
260041_at	AT1G68780	2.89	3.03277	2.83203	2.54772	2.8046	2.30141	2.67961	2.96556	3.05775	2.91583	3.67828	3.23252	2.91827	2.55124	2.90097	3.27555	0.00676092	-0.360264	-0.0105351	0.364038
260071_at	AT1G73840	3.69127	4.51785	4.18085	2.90008	3.46057	3.67687	3.11569	3.90668	3.63262	3.34753	4.12715	4.11025	4.12999	3.34584	3.55166	3.86164	0.407705	-0.376442	-0.170622	0.139359
260112_at	AT1G63310	3.61566	4.26131	3.02835	3.92939	4.26698	3.63755	3.86287	4.49936	4.01302	3.72603	4.14773	5.19597	3.63511	3.94464	4.12508	4.35658	-0.380245	-0.0707127	0.109731	0.341226
260130_s_at	AT1G66270	3.04225	4.36591	3.41914	3.62761	3.65131	3.4996	3.26297	4.34683	3.47838	4.71294	3.75444	4.77991	3.6091	3.59284	3.69606	4.41576	-0.219343	-0.235601	-0.132381	0.587325
260158_at	AT1G79910	1.9015	2.23656	1.76368	2.52823	1.71646	2.52365	1.42323	1.4876	1.70642	1.55362	1.77007	1.73026	1.96725	2.25612	1.53909	1.68465	0.105471	0.394341	-0.322689	-0.177123
260285_at	AT1G80560	3.01445	3.04265	3.40187	2.68634	3.09513	2.6523	2.9138	3.4951	3.74693	3.77709	3.64186	3.28406	3.15299	2.81126	3.38528	3.56767	-0.0763097	-0.418039	0.155978	0.338371
260286_at	AT1G80600	3.86558	3.97915	4.32276	3.35293	3.91525	3.75568	3.38991	3.62682	4.47463	4.06162	4.70502	4.52274	4.05583	3.67462	3.83045	4.4298	0.0581539	-0.323053	-0.167222	0.432122
260338_at	AT1G69250	3.28231	3.03367	2.99775	2.0538	2.7249	2.35897	2.31914	2.89065	3.36122	2.79275	3.0933	3.64607	3.10458	2.37922	2.857	3.17737	0.225033	-0.500321	-0.0225412	0.297829
260350_at	AT1G69410	3.63201	3.46246	3.26028	3.75552	3.82411	3.56844	3.62279	2.57467	3.91723	4.2223	4.08175	3.91246	3.45158	3.71602	3.37156	4.07217	-0.201253	0.0631896	-0.281274	0.419337
260367_at	AT1G69760	2.217	1.70132	1.85436	3.12132	2.35993	2.37446	2.62112	2.07738	2.18867	2.2132	1.85323	1.61534	1.92423	2.61857	2.29572	1.89392	-0.258884	0.43546	0.112612	-0.289189
260374_at	AT1G73960	3.7921	3.35985	3.7828	3.97168	3.46451	4.06053	4.37443	3.91066	3.11577	3.07959	3.16843	2.93928	3.64492	3.83224	3.80029	3.06243	0.0599499	0.247271	0.215316	-0.522537
260392_at	AT1G74030	4.58723	4.12341	4.82261	4.58019	4.71581	5.28179	4.79624	3.86178	4.76518	4.07571	4.2418	3.89194	4.51108	4.85926	4.4744	4.06982	0.0324429	0.380624	-0.00424225	-0.408824
260474_at	AT1G11090	3.30082	2.79218	2.70243	3.22365	3.49666	3.56288	3.33179	3.36586	2.9539	3.29371	3.87282	3.74145	2.93181	3.42773	3.21718	3.63599	-0.371368	0.12455	-0.0859959	0.332814
260568_at	AT2G43570	3.92214	4.18809	4.47262	4.96051	4.18472	4.77079	5.00423	5.37809	4.50262	4.7023	4.76861	4.51974	4.19428	4.63868	4.96165	4.66355	-0.420255	0.0241368	0.347107	0.0490112
260602_at	AT1G55920	3.23074	3.13506	3.73323	4.18634	3.6623	3.91941	4.06495	4.10322	3.09919	3.33438	3.18462	3.04117	3.36634	3.92268	3.75578	3.18672	-0.191541	0.3648	0.197901	-0.37116
260650_at	AT1G32370	2.25651	2.91699	2.21059	2.15123	2.1328	1.9097	2.10613	2.29365	3.06314	2.71593	3.2332	2.79358	2.46136	2.06458	2.48764	2.91424	-0.0205937	-0.417376	0.00568707	0.432282
260711_at	AT1G17580	3.48795	4.19936	3.95188	4.06268	3.26973	3.91624	3.87327	3.92276	3.30277	2.90076	3.36535	3.17022	3.87973	3.74955	3.6996	3.14544	0.261148	0.130971	0.0810197	-0.473138
260794_at	AT1G06210	3.33295	2.86783	3.80173	3.96594	3.64478	4.38475	3.29927	4.23388	3.75632	3.11737	3.64205	2.93001	3.33417	3.99849	3.76316	3.22981	-0.247238	0.417084	0.181751	-0.351597
260896_at	AT1G29310	2.8983	3.19356	3.54915	2.5647	2.71103	2.18184	2.29856	2.9906	3.22053	2.83381	2.84351	2.93426	3.21367	2.48585	2.83656	2.87053	0.362017	-0.365799	-0.0150895	0.0188715
260982_at	AT1G53520	2.48919	2.97192	2.73272	2.23452	2.54574	2.10898	2.17373	2.64436	3.24051	3.14915	3.48704	2.82427	2.73128	2.29642	2.6862	3.15349	0.0144315	-0.42043	-0.0306455	0.436644
261016_at	AT1G26560	2.73207	2.72091	3.08875	3.58784	2.64237	3.5911	2.47793	3.07813	2.73104	2.9254	2.52791	2.26424	2.84725	3.27377	2.76237	2.57252	-0.0167298	0.409797	-0.10161	-0.291457
261031_at	AT1G17360	3.68464	4.17122	4.00101	4.30374	4.23615	4.70449	4.2449	4.57905	4.14032	3.34116	4.18333	3.61952	3.95229	4.41479	4.32142	3.71467	-0.148507	0.314	0.22063	-0.386123
261055_at	AT1G01300	4.05422	3.3152	4.10046	3.13902	4.03629	3.1772	3.89719	4.63608	4.06039	4.37751	3.80181	3.59162	3.82329	3.45084	4.19789	3.92365	-0.0256218	-0.398079	0.348971	0.0747303
261058_at	AT1G01370	3.86359	3.91813	2.99583	2.77013	3.07975	2.94444	2.5679	3.07874	3.83765	3.21674	3.88846	4.0096	3.59251	2.93144	3.16143	3.70493	0.244935	-0.416142	-0.186148	0.357355
261070_at	AT1G07390	2.75511	3.79874	4.45005	3.76023	3.85794	4.09271	3.55656	3.36714	3.01071	2.90639	3.17448	3.41389	3.66797	3.90363	3.31147	3.16492	0.15597	0.39163	-0.200525	-0.347076
261086_at	AT1G17460	3.49888	2.82414	2.71186	3.6301	3.75457	4.01476	3.89671	3.19699	3.5003	2.96009	3.96636	2.88515	3.01163	3.79981	3.53133	3.27053	-0.391697	0.396486	0.128006	-0.132795
261223_at	AT1G19950	2.79836	3.28817	2.75034	3.39296	4.0699	2.94507	3.3498	3.96563	3.99531	3.14912	3.70363	3.77532	2.94562	3.46931	3.77025	3.54269	-0.486345	0.0373428	0.338279	0.110724
261273_at	AT1G26650	3.36245	2.92373	4.16618	3.05035	3.09478	2.71476	2.69487	2.73533	2.76019	3.20254	3.25832	3.33256	3.48412	2.9533	2.73013	3.26447	0.376114	-0.154709	-0.377873	0.156468
261292_at	AT1G36940	3.27392	3.14789	2.87642	2.75975	3.55197	3.87272	3.23683	2.91736	2.7896	3.51707	3.51013	4.08823	3.09941	3.39482	2.98126	3.70514	-0.195746	0.0996578	-0.313895	0.409983
261300_at	AT1G48560	3.45873	3.88095	3.74393	2.99673	3.60181	4.03056	3.60221	3.77925	3.84437	2.62275	3.20432	3.28738	3.69454	3.54304	3.74194	3.03815	0.190121	0.0386185	0.237526	-0.466265
261330_at	AT1G44900	3.74859	3.30218	3.66618	4.3705	4.31456	4.22828	4.72374	4.07999	3.74616	3.99425	3.99213	3.34255	3.57232	4.30445	4.1833	3.77631	-0.386774	0.345354	0.224205	-0.182784
261377_at	AT1G18850	2.16976	2.24517	2.71727	3.02231	3.01634	2.58469	2.20935	2.45233	3.00752	3.0068	3.04332	3.21723	2.3774	2.87445	2.5564	3.08912	-0.346938	0.150106	-0.167945	0.364777
261381_at	AT1G05460	4.39377	4.44067	3.09763	4.74182	4.79962	5.0609	4.05265	5.25481	4.41403	4.36832	4.33049	5.05365	3.97736	4.86745	4.57383	4.58415	-0.523341	0.366751	0.0731341	0.0834557
261425_at	AT1G18880	3.73374	3.27557	3.73232	4.10287	3.79938	3.84018	3.39452	2.94021	3.57205	3.06306	3.77362	2.65821	3.58054	3.91414	3.30226	3.16496	0.0900665	0.423668	-0.188218	-0.325517
261445_at	AT1G28380	3.20136	3.11488	4.02978	3.53481	3.90661	3.95033	3.25311	2.66521	2.77811	3.30194	4.08251	3.1224	3.44867	3.79725	2.89881	3.50228	0.0369188	0.385496	-0.512944	0.0905291
261492_at	AT1G14290	2.07524	2.21197	2.48396	1.85301	2.00006	1.54795	1.86765	2.33013	2.14321	2.06962	2.93056	2.50666	2.25706	1.80034	2.11367	2.50228	0.0887207	-0.367996	-0.0546696	0.333945
261502_at	AT1G14440	3.33672	3.10546	2.93305	3.21371	4.26964	3.61287	3.83087	3.75201	3.9665	2.88083	3.45771	4.04346	3.12508	3.69874	3.84979	3.46067	-0.408493	0.165168	0.316224	-0.0728992
261648_at	AT1G27730	2.91998	4.15998	3.40517	3.47795	3.05692	3.88691	2.71101	4.41999	3.02967	2.68563	2.72662	2.88362	3.49504	3.47393	3.38689	2.76529	0.214757	0.193638	0.106602	-0.514997
261650_at	AT1G27770	3.76836	3.28743	3.96212	4.2567	4.07667	4.06404	4.14494	2.66577	3.50108	3.55485	2.76291	3.51725	3.67263	4.13247	3.43726	3.27834	0.0424579	0.502296	-0.192914	-0.35184
261710_at	AT1G32730	3.50721	3.78078	4.30316	3.46166	3.59761	3.3566	3.26753	4.2366	3.9931	3.86612	4.50091	4.29709	3.86372	3.47196	3.83241	4.22138	0.0163512	-0.375408	-0.0149543	0.374011
261765_at	AT1G15570	2.65632	2.97369	2.95633	1.90221	2.58654	1.77988	1.90385	2.73135	2.66202	2.63224	2.98806	2.62326	2.86211	2.08954	2.43241	2.74785	0.329133	-0.443437	-0.100571	0.214874
261792_at	AT1G15950	2.82625	3.13863	3.29188	2.09661	3.02135	2.5461	2.66507	2.71077	3.2832	3.16843	3.30718	3.56275	3.08559	2.55469	2.88634	3.34612	0.117402	-0.413498	-0.0818411	0.377937
261810_at	AT1G08130	4.40014	4.28533	4.86133	4.83354	4.23757	4.70277	5.01765	4.42647	4.22587	3.8597	3.73182	4.06087	4.5156	4.59129	4.55666	3.88413	0.12868	0.204372	0.16974	-0.502792
261840_at	AT1G16070	4.24358	3.71618	4.09226	4.40953	3.43002	4.15847	4.47338	3.66286	3.55709	4.0344	3.0155	2.6487	4.01734	3.99934	3.89778	3.23287	0.230508	0.21251	0.110944	-0.553963
261897_at	AT1G80950	3.94502	3.65487	3.69464	3.22604	3.50052	2.92953	4.08987	3.16261	3.4744	2.9894	3.53822	2.47734	3.76484	3.21869	3.57563	3.00165	0.374638	-0.171511	0.185425	-0.388552
262026_at	AT1G35670	3.88409	3.01273	3.55978	3.23584	4.08192	3.71507	3.80593	2.90544	3.61015	4.52232	3.63965	4.6265	3.48553	3.67761	3.44051	4.26282	-0.231087	-0.0390069	-0.27611	0.546204
262040_at	AT1G80080	3.30035	3.1108	3.74384	4.39708	3.74699	4.1541	3.77385	4.38971	3.10122	3.51992	3.6963	3.32612	3.38499	4.09939	3.75493	3.51412	-0.303364	0.411035	0.066571	-0.174241
262157_at	AT1G52670	3.17837	3.35501	2.89942	3.58559	4.32551	3.77655	3.51846	3.58112	3.8845	3.08965	3.20143	4.08659	3.14427	3.89588	3.66136	3.45922	-0.395914	0.355697	0.121177	-0.0809595
262161_at	AT1G52600	3.83839	3.71271	4.13854	3.40834	3.2336	3.14944	3.33566	3.29911	3.97102	4.52067	3.62624	3.7791	3.89655	3.26379	3.53527	3.97534	0.228813	-0.403942	-0.132471	0.3076
262168_at	AT1G74730	3.49666	4.09783	3.39469	2.95638	3.08188	2.9862	2.72322	2.90383	3.7787	3.6939	4.15433	3.39515	3.66306	3.00816	3.13525	3.74779	0.274496	-0.380409	-0.253313	0.359227
262188_at	AT1G77810	2.58653	3.04958	3.0375	2.50543	2.35031	2.99616	2.72503	2.89076	2.9912	2.86673	3.99382	3.47935	2.8912	2.6173	2.869	3.44663	-0.0648299	-0.338732	-0.0870349	0.490597
262220_at	AT1G74740	3.1887	3.67354	3.51606	3.07394	2.67352	3.60068	2.92551	2.79106	3.3138	3.82497	3.59869	3.76277	3.45943	3.11605	3.01012	3.72881	0.130831	-0.212556	-0.31848	0.400205
262281_at	AT1G68570	3.31673	2.80505	4.14844	4.12095	3.23351	3.9836	3.46645	3.67206	3.10503	2.86165	2.70543	3.18909	3.4234	3.77935	3.41451	2.91872	0.0394065	0.395355	0.0305123	-0.465274
262419_at	AT1G50380	2.98373	3.20364	2.41259	3.20561	3.35734	2.9748	3.04608	3.64445	3.90218	3.98608	3.29981	3.56099	2.86665	3.17925	3.53091	3.61562	-0.431455	-0.118858	0.232797	0.317516
262481_at	AT1G17080	3.80364	3.21785	4.01146	3.91237	3.10958	3.32703	3.86891	3.46885	3.93338	4.23667	4.62649	3.84185	3.67765	3.44966	3.75705	4.23501	-0.102188	-0.330182	-0.0227957	0.455165
262591_at	AT1G15220	2.44591	3.30673	3.0395	2.23327	2.39891	2.1502	2.53179	3.15673	2.96091	2.4566	3.16276	3.28971	2.93071	2.2608	2.88314	2.96969	0.169628	-0.50029	0.122058	0.208603
262593_at	AT1G15120	2.6503	2.81945	1.98108	2.02753	2.29303	2.19062	1.9949	2.34511	2.57639	2.71585	2.84629	3.08064	2.48361	2.17039	2.30547	2.88093	0.0235096	-0.289707	-0.154631	0.420828
262594_at	AT1G15250	2.57249	2.62356	1.983	1.85707	2.10346	1.80465	1.68782	2.29261	2.6755	3.11925	2.40432	2.79006	2.39302	1.92173	2.21864	2.77121	0.0668687	-0.404422	-0.107508	0.44506
262621_at	AT1G06530	3.87186	3.52334	3.44569	2.95598	3.70653	3.08966	3.03212	3.64125	3.63424	4.61739	3.29509	4.07353	3.61363	3.25072	3.43587	3.99534	0.0397386	-0.323168	-0.138019	0.421448
262673_at	AT1G76060	3.65974	4.21434	2.81996	3.03225	2.68068	2.60017	3.15589	2.82039	2.97366	2.96534	3.24539	4.36323	3.56468	2.77103	2.98332	3.52465	0.353759	-0.439889	-0.227604	0.313734
262686_at	AT1G75990	3.91494	2.83709	4.1331	4.1322	4.49001	4.03944	3.7948	4.23965	3.92813	4.58405	4.132	4.5318	3.62838	4.22055	3.98753	4.41595	-0.434725	0.15745	-0.0755751	0.35285
262753_at	AT1G16340	2.08152	2.72676	2.99399	1.87255	2.03232	1.75426	1.69597	2.15654	2.19539	2.27914	2.80576	2.19839	2.60076	1.88638	2.01597	2.42776	0.368042	-0.346338	-0.216751	0.195047
262776_at	AT1G13020	4.04494	4.54037	3.54838	3.26977	4.50171	3.8145	3.58389	3.96894	4.46359	4.2844	4.09885	5.33513	4.04456	3.86199	4.00548	4.57279	-0.0766444	-0.259212	-0.115729	0.451586
262820_at	AT1G11680	2.66698	2.43061	2.97377	2.58694	3.14469	2.99997	3.18507	3.54511	2.78743	2.98458	3.33239	4.19644	2.69045	2.91053	3.17254	3.50447	-0.379046	-0.158965	0.10304	0.434971
262950_at	AT1G75510	3.71018	3.26663	3.87298	4.62648	3.94608	3.51091	3.98492	3.33098	3.67708	3.70119	2.76112	3.4559	3.6166	4.02782	3.66433	3.30607	-0.0371056	0.374116	0.0106229	-0.347633
263098_at	AT2G16005	4.31005	4.5037	4.27671	4.95191	4.45619	4.53372	3.68991	5.24087	3.87926	4.06644	4.02174	3.32682	4.36349	4.64728	4.27001	3.805	0.0920432	0.375832	-0.00143092	-0.466444
263153_s_at	AT1G54000	3.7178	3.80515	5.07878	4.79613	4.63745	5.0739	4.64434	4.8275	5.14967	4.71101	4.43686	3.35275	4.20058	4.83583	4.87384	4.16688	-0.318702	0.316548	0.354558	-0.352404
263156_at	AT1G54030	3.81269	3.81777	4.85728	4.58012	4.18265	4.87159	4.3424	3.95047	4.25643	3.84299	3.91216	3.40188	4.16258	4.54478	4.1831	3.71901	0.0102128	0.392415	0.0307309	-0.433359
263248_at	AT2G31450	3.79978	3.49639	3.63425	3.63127	3.37101	4.2835	3.52698	4.24525	3.10139	3.0436	3.21303	2.89873	3.64347	3.76193	3.62454	3.05179	0.123042	0.241494	0.10411	-0.468645
263252_at	AT2G31380	2.92098	2.99496	3.06124	3.08187	2.72987	2.81521	2.40347	2.70944	1.44387	2.43877	2.26393	3.16092	2.99239	2.87565	2.18559	2.62121	0.323684	0.206937	-0.483118	-0.047503
263260_at	AT1G10570	2.14907	1.73195	1.90004	2.67727	2.20732	2.31886	2.27062	1.61921	2.05511	1.91775	1.85135	1.2285	1.92702	2.40115	1.98165	1.66587	-0.0668999	0.407228	-0.0122762	-0.328052
263399_at	AT2G31490	2.91257	3.29247	2.40415	2.23787	3.00221	2.61308	2.06165	2.10897	3.24343	2.99045	3.22565	3.4314	2.86973	2.61772	2.47135	3.21583	0.076075	-0.175941	-0.322308	0.422174
263405_s_at	AT2G04066	3.40944	3.20316	2.16897	2.58955	3.0535	2.85168	3.06598	3.11475	3.31636	3.63029	3.56345	3.64999	2.92719	2.83158	3.16569	3.61458	-0.207568	-0.303182	0.0309347	0.479815
263473_at	AT2G31750	2.33061	2.79057	3.01109	3.48224	2.94139	3.16678	3.24647	3.86746	3.51081	2.80678	4.19589	3.32499	2.71076	3.1968	3.54158	3.44255	-0.512166	-0.0261198	0.318657	0.219629
263519_at	AT2G21580	3.25063	3.34079	2.50701	2.62011	3.23295	3.12474	2.42643	2.48583	3.52067	3.71485	3.70717	3.49457	3.03281	2.9926	2.81097	3.63886	-0.0860021	-0.126211	-0.307838	0.520051
263535_at	AT2G24970	2.9212	3.39677	2.91739	2.50674	2.54741	2.16386	2.16024	2.67692	3.61696	3.6473	3.01906	3.2711	3.07845	2.406	2.81804	3.31249	0.174707	-0.497742	-0.0857058	0.408741
263583_at	AT2G17130	2.26864	2.44432	3.02816	2.57976	2.71398	2.5575	2.32259	1.98983	2.99758	3.53454	3.04386	3.10487	2.58037	2.61708	2.43667	3.22776	-0.135094	-0.0983897	-0.278802	0.512286
263586_at	AT2G25350	2.88914	3.39048	2.81391	2.59838	2.50565	2.91385	3.4719	3.51382	2.76803	2.36182	2.98135	2.21349	3.03117	2.67263	3.25125	2.51889	0.16269	-0.195859	0.382765	-0.349596
263591_at	AT2G01910	3.61327	3.23083	3.43845	3.82564	3.47266	4.30154	4.02979	3.12358	2.99161	3.23633	3.11739	2.99631	3.42751	3.86662	3.38166	3.11668	-0.0206016	0.418498	-0.0664562	-0.331441
263636_at	AT2G11910	2.49332	2.45302	1.89205	2.08916	2.19649	2.36899	1.91506	3.02445	2.32116	3.02707	2.80111	2.96736	2.27946	2.21822	2.42022	2.93185	-0.182973	-0.244222	-0.0422149	0.469409
263691_at	AT1G26880	3.10347	2.9291	2.17919	2.12076	2.23957	2.11253	2.00166	2.63091	2.78741	2.99285	2.99008	2.76658	2.73726	2.15762	2.47333	2.9165	0.166079	-0.413554	-0.097851	0.345326
263759_at	AT2G21290	3.05746	3.55068	1.86647	2.37608	2.6085	2.36525	2.41055	2.66576	2.50812	3.07835	3.00133	3.7094	2.82487	2.44994	2.52814	3.26303	0.0583743	-0.316553	-0.238353	0.496533
263807_at	AT2G04400	3.74157	3.98833	4.50304	3.24978	3.48375	3.27497	3.48161	4.34492	4.17014	4.42299	3.98623	3.71884	4.07765	3.33617	3.99889	4.04268	0.2138	-0.527682	0.135044	0.178838
263876_at	AT2G21880	3.29908	2.94062	2.07822	2.00035	2.2061	2.62567	1.71586	2.1013	2.83622	2.9572	2.67752	3.18789	2.77264	2.27737	2.21779	2.94087	0.22047	-0.274795	-0.334376	0.388701
263922_s_at	AT2G36580	2.78667	3.23062	3.41755	3.53153	3.6422	4.38261	3.30589	3.17002	3.98596	3.45017	3.97956	3.48942	3.14494	3.85211	3.48729	3.63971	-0.386071	0.321099	-0.043727	0.108699
263951_at	AT2G35960	2.99378	3.05707	3.23225	3.38565	3.66823	3.24898	3.11636	4.62033	4.01525	3.51833	3.24389	3.86409	3.09436	3.43429	3.91732	3.5421	-0.402654	-0.0627288	0.420298	0.0450851
263973_at	AT2G42740	2.59738	2.12961	2.1867	2.23311	2.05492	1.84962	2.21046	2.97698	2.21723	2.81347	2.68579	2.91397	2.30456	2.04589	2.46822	2.80441	-0.101208	-0.359885	0.0624515	0.398641
264063_at	AT2G27900	3.3321	3.08369	3.80315	4.1542	3.45587	4.12626	4.00829	3.1468	3.26364	2.98771	3.58582	2.77333	3.40631	3.91211	3.47291	3.11562	-0.0704249	0.435372	-0.00382962	-0.361118
264152_at	AT1G02140	3.07935	3.66067	2.60171	2.89413	3.24452	3.029	2.80885	2.74905	3.96368	4.29158	3.40265	3.80363	3.11391	3.05588	3.17386	3.83262	-0.18016	-0.238185	-0.120205	0.53855
264156_at	AT1G65280	3.40198	3.91783	3.29226	2.82038	3.41007	3.07743	3.58924	3.86298	3.37836	3.30349	3.69642	4.53826	3.53736	3.10263	3.61019	3.84606	0.0132981	-0.42143	0.0861351	0.321997
264206_at	AT1G22730	2.66667	2.76558	2.53474	1.45261	3.02701	2.19364	2.24477	2.79856	2.85662	2.33901	3.2299	3.55493	2.65566	2.22442	2.63332	3.04128	0.0169943	-0.414251	-0.00535388	0.40261
264241_at	AT1G54840	2.84492	3.92145	3.90738	3.86351	3.94242	4.07675	3.49141	4.03212	3.41108	4.02018	4.55543	4.23189	3.55791	3.9609	3.64487	4.26917	-0.300298	0.102683	-0.213342	0.410957
264251_at	AT1G09190	2.52344	3.74993	2.72086	2.4435	3.01643	2.7447	3.33942	3.99912	3.52177	4.04027	3.62366	2.85661	2.99807	2.73488	3.6201	3.50685	-0.216901	-0.4801	0.405129	0.291871
264328_at	AT1G04100	3.67231	3.33886	3.33928	4.02836	3.26944	4.36956	3.42566	3.01369	3.34915	3.26521	3.10708	2.90686	3.45015	3.88912	3.26283	3.09305	0.0263612	0.465331	-0.160954	-0.330738
264419_s_at	AT1G43310	3.47868	3.35964	3.929	3.41089	4.25344	3.30359	3.63429	4.63521	3.32999	2.88864	2.82033	3.19851	3.58911	3.65597	3.8665	2.96916	0.068923	0.135789	0.346314	-0.551026
264422_at	AT1G43130	2.29581	1.81682	2.71712	1.66635	1.89764	1.93406	1.88885	2.06036	2.36118	2.50188	2.75417	2.41907	2.27658	1.83269	2.10346	2.55837	0.0838064	-0.36009	-0.0893134	0.365597
264462_at	AT1G10200	3.10026	3.10609	2.65852	2.55367	3.02659	2.83068	2.8462	2.53836	3.72117	4.09676	2.85394	4.00772	2.95496	2.80364	3.03524	3.65281	-0.156705	-0.308018	-0.0764194	0.541143
264465_at	AT1G10230	3.55444	3.8389	2.91396	2.58908	3.08583	2.97183	2.97682	3.34443	3.42225	3.3619	3.77577	3.7323	3.43577	2.88225	3.24784	3.62332	0.138474	-0.415045	-0.0494571	0.326028
264498_at	AT1G30825	3.35385	3.34797	3.39618	2.13852	2.87614	2.74499	1.98526	2.66437	3.24147	2.95363	3.12437	2.67569	3.366	2.58655	2.63036	2.9179	0.490798	-0.288652	-0.24484	0.0426934
264569_at	264569_at	4.40533	4.28131	4.24739	4.48482	4.07606	3.46437	4.39916	3.93271	3.97858	5.39158	3.6665	5.40873	4.31134	4.00842	4.10348	4.82227	-3.74681e-05	-0.30296	-0.207894	0.510892
264605_at	AT1G04550	4.37348	4.18717	4.44805	4.39528	4.30424	3.96159	4.14022	4.08062	3.95884	5.08973	5.32565	3.97373	4.33623	4.22037	4.05989	4.79637	-0.0169832	-0.132845	-0.293325	0.443154
264611_at	AT1G04680	3.64286	3.86571	4.56433	3.29804	3.73161	4.15761	3.6033	3.96172	4.49697	4.4056	4.11936	5.13155	4.0243	3.72909	4.02066	4.55217	-0.0572565	-0.352467	-0.0608895	0.470613
264622_at	AT2G17790	2.95027	2.445	3.40006	3.07948	3.11441	3.69355	3.38764	2.9518	3.04993	2.40148	2.37591	2.82248	2.93178	3.29581	3.12979	2.53329	-0.0408905	0.323146	0.157122	-0.439377
264772_at	AT1G22930	3.8133	3.45539	4.00263	4.55562	3.85944	4.10411	3.9505	3.90779	3.15947	3.01254	3.73761	3.44165	3.75711	4.17306	3.67259	3.39727	0.0071021	0.423052	-0.0774171	-0.352737
264781_at	AT1G08540	4.13443	4.57297	4.84358	4.83981	4.5701	5.04064	4.78198	4.6749	4.36396	3.73406	4.62018	3.81413	4.51699	4.81685	4.60695	4.05612	0.0177654	0.317622	0.107721	-0.443108
264828_at	AT1G03380	3.88606	4.24856	4.63997	3.94141	4.21555	4.89104	4.09294	3.70304	4.0189	3.43816	4.00172	3.40555	4.25819	4.34933	3.93829	3.61514	0.217954	0.309092	-0.101949	-0.425098
264841_at	AT1G03740	3.04367	3.00834	3.42285	3.25441	3.85553	4.4718	4.07201	3.32688	3.84919	3.79071	4.27579	3.71308	3.15829	3.86058	3.74936	3.92653	-0.515403	0.186891	0.0756719	0.25284
264870_at	AT1G24210	1.37059	1.80861	1.47426	2.35408	2.05657	1.87669	1.89015	1.87425	2.41909	3.01199	2.00986	1.98876	1.55115	2.09578	2.06116	2.33687	-0.460089	0.0845384	0.0499226	0.325628
264953_at	AT1G77120	3.45156	3.4566	4.09543	4.41205	3.65663	4.49725	4.72103	4.43212	4.35845	3.89431	3.59503	4.31757	3.66786	4.18864	4.50387	3.93564	-0.40614	0.114642	0.429864	-0.138365
265037_at	AT1G03860	3.00295	3.53865	3.92351	2.44283	3.16904	3.22345	2.30802	3.57661	3.86664	3.50198	3.72291	4.24786	3.48837	2.94511	3.25042	3.82425	0.111333	-0.431931	-0.126614	0.447212
265041_at	AT1G04070	3.73525	3.52795	2.95037	2.94759	3.06839	3.27318	3.07566	3.72931	3.9233	3.9751	3.42545	4.09579	3.40452	3.09639	3.57609	3.83211	-0.0727563	-0.380889	0.0988105	0.354835
265056_at	AT1G51980	1.91589	2.26651	2.21097	2.56265	3.15788	2.85116	2.33125	2.42325	3.60044	2.78044	3.09892	2.64605	2.13112	2.85723	2.78498	2.8418	-0.522663	0.203446	0.131198	0.188019
265116_at	AT1G62480	3.38046	2.94281	2.70115	3.36983	4.06331	3.6381	3.46391	2.8436	4.60813	3.76091	3.62767	4.1471	3.00814	3.69041	3.63855	3.84523	-0.537442	0.144832	0.092966	0.299644
265184_at	AT1G23710	3.13218	2.88509	2.7713	2.68214	2.82695	2.71798	1.79235	3.26223	2.09474	3.32712	2.9372	3.17713	2.92953	2.74236	2.3831	3.14715	0.128991	-0.0581747	-0.417431	0.346614
265199_s_at	AT2G36770	3.63022	3.11425	3.70874	4.47178	3.59926	3.98816	3.33445	4.2462	3.46599	4.71903	4.16548	3.84421	3.4844	4.01973	3.68221	4.2429	-0.372909	0.162418	-0.1751	0.385591
265270_at	AT2G42910	3.60197	2.84583	3.4473	2.79335	3.42012	3.08298	3.27649	2.54752	3.41952	3.87596	3.95753	3.58466	3.29837	3.09881	3.08118	3.80605	-0.0227369	-0.222288	-0.239927	0.484952
265278_at	AT2G28330	2.22616	2.94217	1.84515	3.26128	2.90526	2.96692	2.84006	3.02071	2.95409	2.35846	2.74007	2.84194	2.33783	3.04449	2.93829	2.64682	-0.40403	0.302631	0.196431	-0.0950331
265391_at	AT2G20810	2.9564	2.97039	3.12414	2.14105	2.89961	2.47385	2.63181	3.5262	3.24281	3.00363	3.44165	3.22355	3.01698	2.50483	3.13361	3.22294	0.0473885	-0.464758	0.164016	0.253353
265414_at	AT2G16660	3.3799	3.42024	3.53396	4.63085	3.46797	4.37581	4.14433	3.65912	3.87709	3.75738	4.30449	3.86327	3.4447	4.15821	3.89351	3.97504	-0.423167	0.290344	0.0256468	0.107176
265454_at	AT2G46530	2.76131	3.72727	2.94366	2.72854	3.08262	2.92601	2.29513	2.08406	2.82127	2.45728	2.86122	3.12662	3.14408	2.91239	2.40015	2.81504	0.326164	0.0944727	-0.417762	-0.00287445
265466_at	265466_at	1.98345	2.2085	2.05083	2.60467	2.59725	2.47031	2.73793	2.04905	2.74045	3.16233	2.17838	3.25509	2.08093	2.55741	2.50914	2.86527	-0.42226	0.0542219	0.0059574	0.36208
265471_at	AT2G37130	3.34762	3.43552	3.98961	2.75581	3.22356	3.04552	3.21017	3.13342	4.08102	4.08868	3.90664	3.28618	3.59092	3.0083	3.47487	3.7605	0.132271	-0.450349	0.0162242	0.301854
265595_at	AT2G20140	3.549	2.6106	3.92347	2.8899	3.18708	3.14961	3.00363	3.18394	3.48737	3.7455	4.0369	3.73053	3.36102	3.07553	3.22498	3.83764	-0.0137731	-0.299262	-0.149814	0.462849
265634_at	AT2G25530	2.88722	3.82543	3.6772	2.56639	2.85617	2.99945	3.21135	2.98785	2.99331	2.88063	2.68422	2.68111	3.46328	2.80734	3.06417	2.74865	0.442421	-0.213522	0.0433092	-0.272208
265646_at	AT2G27360	3.24967	2.70971	3.36263	2.81307	3.1048	3.18908	3.10927	3.265	3.17266	2.63745	2.84332	1.96517	3.10734	3.03565	3.18231	2.48198	0.155517	0.0838316	0.23049	-0.469839
265667_at	AT2G27470	4.18442	4.62415	3.87104	3.51415	4.01102	3.39296	3.70285	4.65422	4.03728	4.31736	3.95162	4.88851	4.22654	3.63938	4.13145	4.38583	0.130739	-0.456423	0.0356535	0.29003
265677_at	AT2G32080	2.61227	2.55918	2.20556	2.79482	3.296	3.57393	2.73429	2.57601	3.37233	2.68665	3.03927	3.09533	2.459	3.22158	2.89421	2.94041	-0.419799	0.342778	0.0154093	0.0616116
265698_at	AT2G32160	3.73273	3.38178	3.25962	3.83268	3.63854	4.38267	3.09467	2.90409	3.04262	4.21618	2.68167	3.30041	3.45805	3.9513	3.01379	3.39942	0.0024061	0.495658	-0.441846	-0.056219
265706_at	AT2G03390	2.81824	3.14984	3.96709	2.52797	2.51619	2.48381	2.46377	2.89593	3.14283	3.05627	2.81395	3.16556	3.31172	2.50932	2.83417	3.01193	0.394935	-0.407466	-0.0826123	0.0951428
265810_at	AT2G18090	3.03317	3.51205	3.06836	2.11955	3.20697	3.50778	2.3761	2.36072	3.42296	4.17799	3.09731	3.47761	3.20453	2.94477	2.71993	3.5843	0.0911448	-0.168613	-0.393453	0.470922
265818_at	AT2G18040	4.34105	4.83979	3.93047	3.36409	3.72598	3.89208	3.57999	3.98469	4.42504	4.1838	4.39809	4.61009	4.37044	3.66072	3.99657	4.39733	0.264173	-0.445548	-0.109691	0.291066
265849_at	AT2G35736	2.47881	2.9217	1.9309	2.21199	2.47983	2.83913	2.1088	2.56739	2.21046	2.73947	3.08433	3.43105	2.4438	2.51032	2.29555	3.08495	-0.139853	-0.0733354	-0.288105	0.501293
265855_at	AT2G42390	1.91504	2.54226	1.79292	1.41314	1.86832	1.61839	1.74365	2.17292	1.89039	2.17772	2.57492	2.34315	2.08341	1.63329	1.93565	2.36526	0.0790063	-0.371117	-0.0687506	0.360862
265913_at	AT2G25625	3.40773	4.24443	3.08941	3.34202	3.35825	3.87101	3.34485	3.81777	2.77339	3.13471	2.34778	2.81557	3.58052	3.52376	3.31201	2.76602	0.284947	0.228184	0.0164283	-0.529559
266037_at	AT2G05940	2.89374	2.2853	2.35915	3.81005	3.16605	3.09269	2.60291	3.65117	2.60274	2.73058	2.72372	2.7126	2.51273	3.35626	2.95228	2.7223	-0.37316	0.47037	0.0663824	-0.163592
266057_at	AT2G40660	3.64996	3.38546	4.28614	3.72944	3.86794	4.26433	4.05438	4.34765	4.57766	3.95052	3.2257	3.44374	3.77386	3.95391	4.32656	3.53999	-0.124723	0.0553271	0.427983	-0.358587
266098_at	AT2G37870	3.31952	3.35112	2.84392	2.88236	2.72059	3.03876	2.53191	3.23437	4.11379	3.45454	3.84259	3.85375	3.17152	2.88057	3.29336	3.71696	-0.0940801	-0.385033	0.0277537	0.451359
266150_s_at	AT2G12290	1.56308	1.37121	2.12375	1.96175	1.97588	2.2134	1.71628	2.50155	2.36178	1.61872	1.41753	1.40042	1.68601	2.05034	2.1932	1.47889	-0.166099	0.19823	0.341092	-0.373223
266175_at	AT2G02450	3.68274	3.32479	3.35375	4.07062	4.12637	4.27645	3.61207	3.47733	3.31617	3.26333	4.30713	3.25537	3.45376	4.15782	3.46853	3.60861	-0.218416	0.485638	-0.203652	-0.0635689
266221_at	AT2G28760	4.58592	4.04794	4.08596	4.59739	4.17401	3.97171	4.46003	4.6318	4.22427	4.22552	3.04891	3.84304	4.23994	4.2477	4.4387	3.70583	0.081897	0.0896602	0.280658	-0.452215
266480_at	AT2G31130	2.65007	2.66972	2.85773	2.88731	2.39605	3.18975	2.72295	3.25012	2.04403	2.01028	2.34844	1.89377	2.72584	2.82437	2.67236	2.08416	0.149155	0.247685	0.0956798	-0.49252
266581_at	AT2G46140	2.91826	3.18907	2.86772	3.36646	3.58892	3.6146	2.974	4.1012	3.28439	3.83713	3.38562	4.54649	2.99168	3.52333	3.4532	3.92308	-0.48114	0.0505052	-0.0196247	0.450259
266587_at	AT2G14880	4.38146	4.68959	3.71104	4.0304	4.03813	3.94977	3.63693	4.30505	4.34532	4.70844	4.72104	4.7049	4.2607	4.0061	4.09577	4.71146	-0.00780768	-0.262407	-0.17274	0.442954
266609_at	AT2G35510	3.20543	3.35828	2.97409	3.68706	3.32033	3.77286	3.62239	2.841	3.23924	2.90893	3.01692	2.70243	3.17927	3.59342	3.23421	2.87609	-0.0414809	0.372672	0.0134639	-0.344655
266663_at	AT2G25790	4.07283	3.80251	3.69878	4.38033	4.16488	3.77132	4.06376	3.72376	3.25653	3.29714	3.15158	3.74063	3.85804	4.10551	3.68135	3.39645	0.0977051	0.345173	-0.0789912	-0.363887
266727_at	AT2G03150	3.01962	2.67226	3.43195	3.34677	3.25058	3.3262	3.31405	3.84058	2.77894	2.95073	2.64565	2.17378	3.04128	3.30785	3.31119	2.59005	-0.0213146	0.245258	0.248597	-0.472541
266772_s_at	AT2G03020	2.02751	1.56895	1.83905	2.52428	1.28582	1.738	1.85427	2.22925	2.14665	2.53278	2.54544	2.55639	1.81184	1.84937	2.07672	2.54487	-0.258864	-0.22133	0.00602073	0.474173
266790_at	AT2G28950	3.22204	3.90165	4.56402	2.9045	3.33682	2.96584	3.41093	4.01987	3.63478	3.59225	4.03326	3.78918	3.8959	3.06905	3.68853	3.8049	0.28131	-0.545543	0.0739307	0.190302
266869_at	AT2G44660	2.02357	2.7275	2.49834	1.93227	1.71851	1.44919	2.16271	2.13204	2.09447	1.70005	2.20907	2.35133	2.41647	1.69999	2.12974	2.08682	0.333213	-0.383262	0.0464841	0.00356475
266942_at	AT2G18990	4.77243	4.75259	4.88312	5.27237	5.0257	4.85489	4.77629	5.02569	4.63936	5.04858	4.85226	3.05192	4.80271	5.05099	4.81378	4.31758	0.0564461	0.304721	0.0675159	-0.428683
266964_at	AT2G39480	3.9185	3.83951	4.06143	3.57401	3.30446	3.94806	3.67241	3.98889	3.26487	4.10618	4.15976	4.67897	3.93982	3.60884	3.64206	4.31497	0.0633956	-0.267579	-0.234365	0.438548
267035_at	AT2G38400	2.55844	3.27741	3.77862	2.09619	2.47599	2.67745	2.46611	3.28751	3.15467	2.83155	2.26755	2.32062	3.20482	2.41654	2.96943	2.47324	0.438814	-0.349468	0.203422	-0.292768
267083_at	AT2G41100	4.15649	3.69394	4.22427	4.17206	3.98263	4.39808	3.95014	2.98703	4.42975	3.49195	3.41458	3.50095	4.0249	4.18426	3.78898	3.46916	0.158075	0.317435	-0.0778476	-0.397662
267116_at	AT2G32560	1.31375	2.22138	2.28933	2.3936	2.5728	2.44361	2.86066	3.18356	2.39878	1.96932	2.63502	3.06504	1.94149	2.47	2.81434	2.55646	-0.504085	0.024432	0.368764	0.110889
267151_at	AT2G30970	2.69138	2.60571	4.08407	2.28533	2.58232	2.49873	2.98501	3.17169	3.12885	3.03465	3.74759	2.89626	3.12705	2.45546	3.09519	3.22616	0.151086	-0.520505	0.11922	0.250199
267251_at	AT2G23070	2.3214	2.00074	1.83215	2.20955	2.96512	2.83925	2.2	2.02582	2.81711	2.61745	3.12214	2.72012	2.05143	2.67131	2.34764	2.8199	-0.42114	0.198735	-0.124927	0.347332
267266_at	AT2G23150	3.27664	3.16693	3.30457	4.27102	3.61548	4.18556	3.9984	3.35579	4.45051	3.98443	3.44971	3.31488	3.24938	4.02402	3.9349	3.58301	-0.448446	0.326191	0.237076	-0.114821
267341_at	AT2G44200	3.66985	3.56057	2.5015	3.48065	3.11393	3.84212	3.85656	3.68607	3.48436	2.55912	2.25755	3.45975	3.24397	3.4789	3.67566	2.75881	-0.0453626	0.189563	0.386329	-0.530529
267636_at	AT2G42110	4.28088	4.14015	3.75518	4.72436	4.77343	4.60517	4.53838	5.47236	4.94273	5.1477	3.59556	4.94472	4.05874	4.70099	4.98449	4.56266	-0.517982	0.124268	0.407773	-0.0140587
267644_s_at	AT2G32870	3.56755	3.28209	4.19452	3.35667	3.63378	3.70021	3.46915	2.69123	3.86456	4.33843	4.04762	4.10367	3.68139	3.56355	3.34165	4.16324	-0.00606882	-0.123905	-0.345808	0.475781
245142_at	AT2G45270	3.58424	4.0651	3.7847	4.22022	3.61028	4.01628	4.10616	4.0606	3.65231	3.51388	3.15018	3.18301	3.81135	3.94893	3.93969	3.28236	0.065767	0.203347	0.194109	-0.463223
245387_at	AT4G17520	5.00541	4.89569	4.58523	3.93038	4.6342	4.09401	3.97762	4.48683	4.37539	4.84588	4.67632	4.93916	4.82878	4.21953	4.27995	4.82045	0.2916	-0.317647	-0.257229	0.283276
245483_at	AT4G16190	1.76132	1.83869	1.78129	2.1956	2.63605	2.64308	2.42834	2.30257	2.43524	1.50297	1.9202	2.20834	1.79377	2.49158	2.38872	1.87717	-0.344041	0.353772	0.250908	-0.26064
245505_at	AT4G15690	4.66598	4.40888	4.51574	5.33619	4.86699	5.13562	4.64832	4.60302	4.30035	4.76543	4.49402	4.52032	4.5302	5.11293	4.51723	4.59326	-0.158204	0.424527	-0.171175	-0.0951476
245563_at	AT4G14580	2.85708	3.26054	3.19859	2.62357	2.6453	2.35459	2.33086	2.26507	2.64492	2.59863	2.95592	2.5613	3.10541	2.54115	2.41362	2.70528	0.41404	-0.150212	-0.277746	0.0139179
245593_at	AT4G14550	3.76978	3.40019	3.15486	3.2512	3.44613	3.78611	3.39695	2.67782	2.8656	2.85388	2.93147	2.65378	3.44161	3.49448	2.98013	2.81304	0.259297	0.312165	-0.202189	-0.369273
245632_at	AT1G25290	1.35829	1.25432	1.70087	2.11164	2.28471	1.83024	1.93917	2.04275	2.38817	1.62624	1.93695	1.98902	1.43783	2.07553	2.12336	1.85073	-0.434034	0.203665	0.251499	-0.0211295
245818_at	AT1G26100	2.0575	1.98921	2.288	1.40159	1.58772	1.51577	1.42953	1.57111	1.84296	1.68747	1.82325	1.9438	2.11157	1.50169	1.61453	1.81817	0.35008	-0.259799	-0.14696	0.0566795
246003_at	AT5G20720	2.53546	2.38588	2.61925	2.6964	2.73108	3.02562	2.82704	2.53403	3.12334	2.37634	2.27444	2.00337	2.51353	2.8177	2.82814	2.21805	-0.0808253	0.223345	0.233783	-0.376303
246008_at	AT5G08320	2.63965	2.96476	2.60074	2.25317	2.22446	2.19954	2.14911	2.64192	2.66641	2.83056	3.0619	2.80922	2.73505	2.22573	2.48581	2.90056	0.148262	-0.361061	-0.100974	0.313773
246075_at	AT5G20410	1.28493	1.88454	1.61341	1.64618	1.93764	2.212	1.86743	1.93442	2.07003	1.08648	1.42513	1.41921	1.5943	1.93194	1.95729	1.31027	-0.104155	0.23349	0.258842	-0.388178
246095_at	AT5G19310	3.6268	3.44201	3.82224	3.5496	3.6205	4.24674	3.76623	3.67665	3.76968	3.0449	3.32972	3.02063	3.63035	3.80561	3.73752	3.13175	0.0540402	0.229305	0.161213	-0.444558
246097_at	AT5G20270	3.37423	3.32435	3.05937	2.5203	2.83662	2.41477	3.10302	2.90448	3.1605	3.02842	3.05594	3.42632	3.25265	2.59056	3.056	3.17023	0.235291	-0.426799	0.0386394	0.152869
246109_at	AT5G20120	1.75544	2.09496	2.40218	1.26957	1.56076	1.49825	1.3169	1.27333	1.72892	1.85373	2.30106	2.20372	2.08419	1.44286	1.43972	2.1195	0.312626	-0.328708	-0.331852	0.347934
246170_at	AT5G32450	3.26983	3.25661	3.12634	2.84278	2.84485	3.03341	2.88546	2.73446	2.86521	3.43298	3.56224	3.39675	3.21759	2.90701	2.82837	3.46399	0.11335	-0.19723	-0.275868	0.359747
246263_at	AT1G31780	3.84301	3.87797	3.42733	4.29829	4.60849	4.19453	4.27389	4.01254	4.42577	4.44721	4.2311	4.26686	3.7161	4.36711	4.2374	4.31505	-0.442813	0.208191	0.0784834	0.156138
246278_at	AT4G37190	2.20598	2.24162	2.28853	2.07819	2.16778	2.43943	2.74954	2.97166	2.68225	2.59501	2.51657	3.01767	2.24538	2.22846	2.80115	2.70975	-0.250808	-0.267721	0.304964	0.213566
246308_at	AT3G51820	2.75123	3.02611	3.12241	3.62474	3.59396	3.70429	3.47284	3.11543	3.78034	2.76029	3.3765	2.91338	2.96658	3.64099	3.45621	3.01672	-0.303544	0.370868	0.186079	-0.253402
246329_at	AT3G43610	2.96574	2.9449	3.12557	3.65916	3.50758	3.33057	3.48576	3.28153	3.3098	3.01194	2.97298	3.02594	3.01207	3.4991	3.35903	3.00362	-0.206387	0.280648	0.140574	-0.214836
246398_at	AT1G58100	3.33697	3.31881	3.40712	2.95743	3.0881	2.88898	3.53532	3.4711	3.28137	3.56665	3.86589	3.40785	3.3543	2.97817	3.42927	3.61346	0.0105007	-0.365633	0.0854668	0.269665
246466_at	AT5G17010	3.58708	3.41909	3.73493	3.1096	3.06836	3.19511	3.31971	3.08347	3.15969	3.00974	3.09911	2.85628	3.58037	3.12436	3.18762	2.98838	0.360186	-0.0958247	-0.032558	-0.231803
246503_at	AT5G16130	2.85737	2.87353	2.91319	2.18376	2.4478	2.21905	2.06742	2.48372	2.6815	2.87295	2.90162	2.74637	2.88136	2.28354	2.41088	2.84032	0.27734	-0.320487	-0.193143	0.236291
246674_at	AT5G30490	3.26058	3.24509	3.59502	2.84077	2.66551	2.73075	3.0967	3.63067	3.16751	2.89221	2.59888	2.93285	3.36689	2.74568	3.29829	2.80798	0.312183	-0.309033	0.243581	-0.246732
246741_at	AT5G27720	3.73163	3.4736	3.47884	3.81847	3.92755	4.08255	4.05769	4.09124	4.05682	4.01673	4.2927	4.10941	3.56135	3.94286	4.06859	4.13962	-0.366749	0.0147542	0.140483	0.211512
246893_at	AT5G25520	2.02742	1.96766	2.14775	2.8461	2.55088	2.70459	2.0976	2.67956	2.46154	2.00532	2.18868	2.02171	2.04761	2.70052	2.4129	2.0719	-0.260624	0.392291	0.104665	-0.236332
246936_at	AT5G25360	2.64694	2.68828	2.3519	1.76747	2.08762	2.06439	1.98491	2.19681	2.39493	2.75334	2.63835	2.60548	2.56237	1.97316	2.19222	2.66572	0.214005	-0.375208	-0.156153	0.317356
247032_at	AT5G67240	3.22388	3.37358	2.99098	2.78922	2.94542	2.72289	2.67771	2.72599	2.47201	2.31683	2.7398	2.68315	3.19615	2.81918	2.62523	2.57992	0.391028	0.0140568	-0.179888	-0.225196
247075_at	AT5G66410	2.7966	2.80006	2.68415	3.03939	2.93559	2.94763	2.94094	2.78016	2.83071	3.47337	3.23168	3.36653	2.76027	2.9742	2.8506	3.35719	-0.225293	-0.0113663	-0.134966	0.371625
247107_at	AT5G66040	1.85215	1.85575	1.49447	1.15793	1.23955	1.04694	1.48068	1.5673	1.39342	1.69424	1.75089	1.75323	1.73412	1.14814	1.48047	1.73279	0.210244	-0.375739	-0.0434129	0.208907
247161_at	AT5G65810	3.43059	3.8738	3.89877	2.93573	3.0748	3.16763	3.35163	3.565	3.27065	3.4729	3.74085	3.72042	3.73439	3.05939	3.39576	3.64472	0.275823	-0.399177	-0.0628057	0.18616
247312_at	AT5G63970	2.33459	2.09132	2.34609	2.57894	2.24689	2.54138	2.23748	1.96655	1.95364	1.84148	1.98395	1.58442	2.25733	2.45574	2.05255	1.80329	0.115105	0.313509	-0.0896732	-0.338941
247418_at	AT5G63030	2.51789	2.774	2.38748	2.44416	2.13109	2.09054	2.21224	2.37985	2.50843	2.9117	3.19552	2.64041	2.55979	2.22193	2.36684	2.91587	0.0436813	-0.294179	-0.149267	0.399765
247525_at	AT5G61380	3.55178	3.68186	3.59842	2.93384	3.06788	3.0165	3.06227	3.01296	3.38411	3.50377	3.84268	3.50197	3.61069	3.00607	3.15311	3.61614	0.264185	-0.340431	-0.193393	0.26964
247583_at	AT5G60750	3.13203	3.07342	3.1287	2.22282	2.88827	2.9075	2.50577	2.67932	2.91756	3.28059	3.27511	3.32545	3.11138	2.67286	2.70088	3.29372	0.166672	-0.27185	-0.243827	0.349004
247587_at	AT5G60620	3.3113	3.29993	3.56922	2.61617	2.86379	2.83459	3.08403	3.06034	3.13162	3.54679	3.30551	3.06706	3.39348	2.77152	3.092	3.30646	0.25262	-0.369348	-0.0488633	0.165592
247609_at	AT5G60940	2.7606	2.89713	2.98453	2.04737	2.18146	2.41653	2.3016	2.63346	2.48573	2.15481	2.60827	2.41098	2.88076	2.21512	2.4736	2.39135	0.390549	-0.275086	-0.016608	-0.0988548
247670_at	AT5G60190	2.02071	2.50389	2.25115	1.85754	1.60716	1.69765	1.7289	1.95621	1.91535	2.22034	2.66726	2.20263	2.25858	1.72078	1.86682	2.36341	0.206184	-0.331617	-0.18558	0.311012
247679_at	AT5G59540	3.78242	3.98514	4.00451	4.23944	4.41933	4.33436	4.42452	4.34975	4.04536	3.89514	3.89453	3.4574	3.92403	4.33104	4.27321	3.74902	-0.1453	0.261717	0.203884	-0.320302
247733_at	AT5G59610	3.17183	3.25534	3.21467	4.19757	3.5731	3.76145	3.75059	4.04518	3.74206	3.67166	3.60782	3.49652	3.21395	3.84404	3.84594	3.592	-0.410037	0.220058	0.221961	-0.0319814
247777_at	AT5G58740	3.83335	3.99138	3.40693	3.03464	3.14372	3.25863	3.40917	3.32422	3.5539	3.6429	3.82733	3.69626	3.74388	3.14566	3.4291	3.72216	0.233682	-0.36454	-0.0811045	0.211962
[truncated: 10,346 more rows]
