# Supplementary material for: Differential Diel Translation of Transcripts With Roles in the Transfer and Utilization of Iron-Sulfur Clusters in Arabidopsis
Source: Front Plant Sci. 2018 Nov 13;9:1641. doi: 10.3389/fpls.2018.01641 (PMC6243122; doi:10.3389/fpls.2018.01641)
Supplement: Supplementary file 8 [file Table_8.XLSX]

## Sheet: Sheet1
Supplementary Dataset 8.Translation Rate of Fe-S Cluster Utilizing Proteins in Arabidopsis
			Translation State (TL)				Transcript Level (TX)				Protein Biosynthesis Rate (PBR)
			Average	Average	Average	Averages	Average	Average	Average	Average
TAIR ID	Short name	Localization	6am ZT0	12pm ZT6	6pm ZT12	12am ZT18	6am ZT0	12pm ZT6	6pm ZT12	12am ZT18	6am ZT0	12pm ZT6	6pm ZT12	12am ZT18
AT4G02580	24-kDa	Mitochondria	2.75	3.11	3.34	3.17	3666.02	3492.39	3717.2	4153.18	10081.6	10861.3	12415.4	13165.6
AT5G08530	51-kDa	Mitochondria	3.09	3.3	3.3	3.64	337.794	364.557	377.413	377.413	1043.78	1203.04	1245.46	1373.78
AT5G37510	75-kDa	Mitochondria	3.85	4.03	3.89	4.12	910.175	1082.39	1082.39	1031.12	3504.17	4362.02	4210.48	4248.22
AT5G20960	AAO1	Cytosol	3.8	4.39	4.11	3.86	190.019	224.411	256	199.466	722.072	985.165	1052.16	769.939
AT3G43600	AAO2	Cytosol	4	4.31	3.75	3.9	170.072	184.823	158.683	182.278	680.287	796.587	595.06	710.886
AT2G27150	AAO3	Cytosol	3.26	3.06	3.04	2.73	74.5429	109.137	84.4485	32.6724	243.01	333.96	256.723	89.1956
AT4G19210	ABCE2(RLI2)	Cytosol(P)	3.66	3.67	3.63	4.14	604.668	474.413	556.408	487.751	2213.09	1741.1	2019.76	2019.29
AT4G35830	ACO1	Cytosol	3.09	3.35	3.16	3.02	1120.56	1937.53	1269.46	879.171	3462.52	6490.71	4011.5	2655.1
AT4G26970	ACO2	Mitochondria	4.17	4.47	4.52	3.93	968.763	792.353	942.272	809.002	4039.74	3541.82	4259.07	3179.38
AT2G05710	ACO3	Mitochondria	3.96	4.4	4.01	3.8	1618	1746.2	2134.97	1573.76	6407.3	7683.26	8561.23	5980.29
AT4G04610	Apr1	Plastids	4.51	4.6	3.97	3.77	1746.2	4870.99	5634.22	1332.57	7875.35	22406.6	22367.9	5023.8
AT1G62180	Apr2	Plastids	3.96	3.88	3.88	3.63	3769.09	1640.59	1314.23	1782.89	14925.6	6365.49	5099.21	6471.88
AT4G21990	Apr3	Plastids	3.88	3.84	3.49	3.45	754.826	982.286	1323.37	776.047	2928.72	3771.98	4618.56	2677.36
AT2G43360	BIO2	Mitochondria	3.8	4.33	4	3.87	266.871	242.191	410.148	270.597	1014.11	1048.69	1640.59	1047.21
AT1G44446	CAO	Plastidenvelope	3.45	3.46	3.25	2.99	1951	1458.23	202.251	109.896	6730.96	5045.47	657.314	328.59
AT5G23240	DJC76	Plastids	2.94	3.31	3.83	3.22	25.9921	212.306	5480.15	2005.85	76.4167	702.732	20989	6458.85
AT2G42750	DJC77	Plastids	4.12	3.94	3.85	3.66	3956.48	5955.47	1992	1379.57	16300.7	23464.6	7669.19	5049.22
AT3G19630	CFR2	Cytosol	2.39011	2.27758	2.40319	2.33091	1458.23	891.444	837.532	1038.29	3485.33	2030.33	2012.75	2420.17
AT2G39670	CFR1	Cytosol	3.9659	4.19683	4.23172	4.06703	2876.3	2241.11	2836.7	2610.3	11407.1	9405.56	12004.1	10616.2
AT4G29890	CMO	Plastids	2.47	2.61	2.53	2.17	330.842	243.875	315.173	240.518	817.181	636.515	797.388	521.924
AT2G31955	CNX2	Mitochondria	3.02	2.91	2.87	2.95	1937.53	1606.83	1710.26	1871.53	5851.33	4675.87	4908.45	5521
AT3G23940	DHAD	Plastids(P)	3.78	4.72	4.55	3.86	1217.75	948.826	1408.55	1176.27	4603.09	4478.46	6408.92	4540.39
AT3G10010	DML2	Nucleus	3.36	3.33	3.24	3.17	20.2521	17.7531	23.4254	25.6342	68.0471	59.1179	75.8982	81.2605
AT1G79950	DNA helicase	Nucleus	3.34	2.72	2.92	2.91	1105.13	608.874	754.826	600.491	3691.13	1656.14	2204.09	1747.43
AT3G59630	DPH2	Nucleus(P)	3.51	3.95	4.02	3.48	60.9688	62.2499	54.5686	56.1028	214.001	245.887	219.366	195.238
AT1G64680	DWARF27B	Plastids (rice homologue)	2.91	2.55	2.47	2.67	2120.22	2797.65	2352.53	2336.28	6169.85	7134.01	5810.76	6237.88
AT1G03055	DWARF27A	Plastids (rice homologue)	3.56	3.27	3.17	2.98	112.986	82.7106	36.2523	50.2134	402.23	270.464	114.92	149.636
AT5G50320	ELP3	Nucleus	2.85	2.95	2.91	2.9	340.144	233.941	266.871	272.479	969.409	690.126	776.595	790.188
AT2G43400	ETF:QO	Mitochondria	2.86	3.17	2.93	2.65	150.123	77.7085	81.0084	65.7993	429.351	246.336	237.355	174.368
AT1G10960	FD1(PETF2)	Plastids	4.03	4.36	4.19	3.92	4329.55	4420.52	5442.3	4576.41	17448.1	19273.5	22803.2	17939.5
AT1G60950	FD2(PETF)	Plastids	3.86	3.83	3.62	3.86	10155.7	9026.81	9607.86	9345.14	39200.9	34572.7	34780.5	36072.2
AT2G27510	FD3	Plastids	4.25	4	4.08	4.19	2210.26	1937.53	2452.44	3350.13	9393.6	7750.1	10005.9	14037
AT2G04700	FTR	Plastids	2.51	2.73	2.78	2.72	2957.17	3666.02	4240.45	3615.55	7422.49	10008.2	11788.4	9834.3
AT5G53460	GLT1	Plastids	3.51	3.4	3.42	3.06	330.842	396.177	497.999	319.573	1161.26	1347	1703.16	977.892
AT5G04140	GLU1	Plastids	4.34	4.46	4.17	3.96	8902.53	7804.01	7804.01	8841.04	38637	34805.9	32542.7	35010.5
AT2G41220	GLU2	Mitochondria	4.15	4.26	4.07	3.65	196.72	288.015	315.173	224.411	816.388	1226.94	1282.75	819.1
AT1G04620	HCAR	Plastids	3.12	3.44	3.71	3.49	138.141	85.6274	512	401.707	431.001	294.558	1899.52	1401.96
AT4G13430	IPMI(IIL1)	Plastids	3.77	3.39	3.71	3.64	2977.74	4153.18	4124.49	2876.3	11226.1	14079.3	15301.9	10469.7
AT5G60600	ISPG	Plastids	3.91	4.04	4.28	3.86	7332.05	8248.98	7750.1	7590.61	28668.3	33325.9	33170.4	29299.8
AT2G20860	LIP1	Mitochondria	2.8	2.64	2.9	3.12	3191.46	2683.69	2740.08	3304	8936.08	7084.93	7946.22	10308.5
AT5G08415	LIP1p	Plastids	3.29	3.33	2.99	2.99	116.162	128.89	162.017	105.42	382.174	429.205	484.43	315.205
AT4G36390	MIAB	Mito/Plastids(P)	3.68	3.91	4.04	3.99	1937.53	2272.4	1992	1686.71	7130.1	8885.08	8047.67	6729.99
AT5G51720	MitoNEET	Mitochondria, intermembranespace(P)	3.92	3.59	3.8	3.88	962.071	891.444	418.766	548.748	3771.32	3200.28	1591.31	2129.14
AT1G72090	MTAB	Cytosol, endoplasmic reticulum	4.38435	3.94048	4.16714	3.6832	617.374	596.344	704.277	556.408	2706.78	2349.88	2934.82	2049.36
AT2G15620	NIR1	Plastids	3.85	3.65	3.72	3.91	1468.37	1478.58	2105.58	2019.8	5653.23	5396.83	7832.75	7897.44
AT2G31450	NTH1	Nucleus	3.64	3.76	3.62	3.05	179.769	158.683	127.116	132.514	654.359	596.647	460.159	404.167
AT3G44880	PAO	Plastids	4.15	4.7	4.35	4.08	1782.89	2538.92	2486.67	1640.59	7398.98	11932.9	10817	6693.61
AT4G03280	petC	Plastid, thylakoids	3.17	3.12	3	3	15500.2	14066.7	15936	15608	49135.7	43888.2	47807.9	46824.1
AT5G67100	POLA1(ICU2)	Nucleus	3.63231	3.68167	3.89546	3.48281	42.5179	75.5835	82.7106	48.5029	154.438	278.274	322.196	168.926
AT1G67320	POLA3	Nucleus(P)	3.44	3.63	3.7	2.82	168.897	249	263.197	143.013	581.006	903.869	973.829	403.296
AT5G11770	PSST(20-kDa)	Mitochondria	2.82	2.82	2.93	3.22	1795.29	2210.26	1992	2076.59	5062.71	6232.93	5836.55	6686.62
AT4G25650	PTC52	Plastids?	3.41	3.37	3.29	3.45	1287.18	1978.24	1795.29	1323.37	4389.29	6666.66	5906.5	4565.62
AT1G03190	RAD3(UVH6)	Nucleus	2.89	2.69	2.78	2.9	136.239	124.5	139.102	111.43	393.732	334.905	386.704	323.148
AT1G67500	REV3	Nucleus	3.3907	3.58505	3.38231	2.65394	159.786	179.769	181.019	196.72	541.787	644.48	612.264	522.082
AT5G13430	Rieske protein	Mitochondria	2.87	2.99	2.92	3.48	760.076	861.078	922.88	849.223	2181.42	2574.62	2694.81	2955.3
AT1G60230	RlmN	Mitochondria(P)	2.98	2.58	2.87	2.98	326.288	235.568	278.204	257.781	972.337	607.766	798.446	768.186
AT1G60850	RPAC42	Nucleus	2.99	3.79	3.85	3.64	114.563	115.36	172.446	122.786	342.544	437.215	663.917	446.94
AT1G60620	RPAC43	Nucleus	2.68	3.05	2.83	2.71	130.69	109.137	123.64	108.383	350.248	332.869	349.901	293.719
AT2G44270	ROL5/ Ncs6p	Cytosol	2.12	1.85	1.81	2.23	49.18	42.2243	43.7133	39.9466	104.262	78.1149	79.1211	89.0809
AT3G21300	RUMA(TRM2A)	Cytosol	2.53513	2.85415	2.88871	2.6012	41.6429	29.6508	39.1245	20.8215	105.57	84.6279	113.019	54.1608
AT3G27380	SDH2-1	Mitochondria	4.15	3.75	3.65	4.04	515.561	541.193	630.346	670.921	2139.58	2029.47	2300.76	2710.52
AT5G04590	SIR1	Plastids	3.19	3.76	3.56	3.72	308.687	213.783	274.374	317.365	984.711	803.822	976.771	1180.6
AT1G50170	SIRB	Plastids	3.42	2.99	2.88	3.31	1296.13	1243.34	1226.22	1332.57	4432.78	3717.57	3531.51	4410.82
AT2G29630	THIC	Plastids	2.82	2.99	2.97	2.56	2574.36	1833.01	4576.41	3396.89	7259.7	5480.7	13591.9	8696.05
AT2G24820	TIC55	Plastid	3.86	3.93	4.05	3.89	1251.98	1520.15	1499.22	962.071	4832.66	5974.2	6071.86	3742.46
AT1G76170	TtcA	Cytosol	1.53	1.43	1.54	1.53	344.892	372.217	461.44	396.177	527.684	532.27	710.618	606.15
AT1G75200	TYW1	Cytosol?	3.63	3.96	4.02	3.65	205.074	112.206	153.277	153.277	744.418	444.334	616.175	559.462
AT4G34890	XDH1	Cytosol	3.97	3.9	3.12	2.97	359.538	385.343	413.001	292.036	1427.37	1502.84	1288.56	867.345
TL indicates the translation state, calculated as described in methods and providing an estimate of the number of ribosomes bound per mRNA.
TX indicates mRNA transcript levels. Hybridization signal values were extracted using gcRMA.
