# Supplementary material for: Differential Diel Translation of Transcripts With Roles in the Transfer and Utilization of Iron-Sulfur Clusters in Arabidopsis
Source: Front Plant Sci. 2018 Nov 13;9:1641. doi: 10.3389/fpls.2018.01641 (PMC6243122; doi:10.3389/fpls.2018.01641)
Supplement: Supplementary file 9 [file Table_9.XLS]

## Sheet: Sheet1
Supplementary Dataset 9. Translation State of Selected Iron Homeostasis Transcripts
			ZT0			ZT6			ZT12			ZT18			Average	Average	Average	Average
Probe ID	TAIR ID		6am_1	6am_2	6am_3	12pm_1	12pm_2	12pm_3	6pm_1	6pm_2	6pm_3	12am_1	12am_2	12am_3	6am ZT0	12pm ZT6	6pm ZT12	12am ZT18	SAM FDR 10%	ANOVA p < 0.05	Delta > 0.3	Delta > 0.7
251677_at	AT3G56980	AtbHLH39	2.25461	2.62557	2.56211	3.09549	2.58485	2.89723	2.62177	3.54641	2.40795	2.50739	2.4966	2.72947	2.48076	2.85919	2.85871	2.57782			X
not found	At4g19690	AtIRT1
251109_at	AT5G01600	FER1	3.76572	3.82338	4.52191	4.18606	4.11682	4.2487	3.69859	3.55982	3.91629	3.66441	3.8188	3.77564	4.037	4.18386	3.7249	3.75295			X
251735_at	AT3G56090	FER3	4.47715	4.45058	4.63571	5.16709	4.69752	4.89716	4.63601	4.39434	5.27426	5.02962	4.97543	5.01549	4.52115	4.92059	4.7682	5.00685			X
263831_at	AT2G40300	FER4	4.36493	5.25023	5.15972	4.56541	4.53675	4.74408	4.82795	4.56546	4.728	5.29021	4.24576	4.6142	4.92496	4.61541	4.70714	4.71672			X
